# Supplementary material for: Fast Myosin Binding Protein‐C Is a Vital Regulator in Young and Aged Fast Skeletal Muscle Homeostasis
Source: J Cachexia Sarcopenia Muscle. 2025 Nov 13;16(6):e70106. doi: 10.1002/jcsm.70106 (PMC12612635; doi:10.1002/jcsm.70106)
Supplement: Supplementary file 3 — Data S2: Supplementary information. [file JCSM-16-e70106-s002.xlsx]

## Sheet: Table of Contents
Table	Description
C2KO Young EDL	Differentially expressed genes in fast twitch EDL muscle of C2-/- male young mice compared to their wildtype mice
C2KO Young TA	Differentially expressed genes in fast twitch TA muscle of C2-/- male young mice compared to their wildtype mice
C2KO Old TA	Differentially expressed genes in fast twitch TA muscle of C2-/- male old mice compared to their wildtype mice
Common DEGs	Genes displaying differential expression in young and old fast twitch TA muscle of C2-/- male old mice compared to their wildtype mice
C2KO Old UP	Enrichment analysis of genes upregulated in C2-/- male old mice
C2KO Young and Old Up	Enrichment analysis of genes upregulated in both C2-/- male young and old mice
C2KO Young down C2KO Old Up	Enrichment analysis of genes downregulated in C2-/- male young upregulated in C2-/- male old mice

## Sheet: C2KO Young EDL 
Gene	logFC	AveExpr	t	P.Value	adj.P.Val	B	OutLink
Mybpc2	-8.692	8.87	-33.67	3.942e-21	3.913e-17	37.15	<a href=https://www.ncbi.nlm.nih.gov/gene/?term=Mybpc2 target='_blank'>link<a>
Tmem87a	-3.943	4.34	-26.56	8.233e-19	4.086e-15	30.48	<a href=https://www.ncbi.nlm.nih.gov/gene/?term=Tmem87a target='_blank'>link<a>
Atp13a2	-3.872	3.611	-20.68	2.129e-16	5.283e-13	25.29	<a href=https://www.ncbi.nlm.nih.gov/gene/?term=Atp13a2 target='_blank'>link<a>
Phlda3	3.64	4.777	17.29	1.035e-14	2.056e-11	23.44	<a href=https://www.ncbi.nlm.nih.gov/gene/?term=Phlda3 target='_blank'>link<a>
Rpl29	7.799	-0.1423	21.83	6.463e-17	2.138e-13	20.14	<a href=https://www.ncbi.nlm.nih.gov/gene/?term=Rpl29 target='_blank'>link<a>
Cdk5rap1	1.983	3.79	14.48	4.489e-13	7.428e-10	19.81	<a href=https://www.ncbi.nlm.nih.gov/gene/?term=Cdk5rap1 target='_blank'>link<a>
Hypk	-0.9954	5.987	-14.29	5.916e-13	8.389e-10	19.78	<a href=https://www.ncbi.nlm.nih.gov/gene/?term=Hypk target='_blank'>link<a>
Lgr4	2.909	3.819	13.24	2.876e-12	3.568e-09	18.01	<a href=https://www.ncbi.nlm.nih.gov/gene/?term=Lgr4 target='_blank'>link<a>
Actc1	6.29	7.65	12.94	4.593e-12	5.066e-09	17.74	<a href=https://www.ncbi.nlm.nih.gov/gene/?term=Actc1 target='_blank'>link<a>
Vegfa	1.985	6.746	12.25	1.395e-11	1.384e-08	16.61	<a href=https://www.ncbi.nlm.nih.gov/gene/?term=Vegfa target='_blank'>link<a>
Pla2g4e	-1.396	5.974	-12.01	2.062e-11	1.861e-08	16.24	<a href=https://www.ncbi.nlm.nih.gov/gene/?term=Pla2g4e target='_blank'>link<a>
Srm	1.553	3.665	11.86	2.639e-11	2.183e-08	15.96	<a href=https://www.ncbi.nlm.nih.gov/gene/?term=Srm target='_blank'>link<a>
Fech	0.6817	7.462	10.96	1.255e-10	9.585e-08	14.37	<a href=https://www.ncbi.nlm.nih.gov/gene/?term=Fech target='_blank'>link<a>
Cpeb1	0.8688	5.833	10.9	1.398e-10	9.611e-08	14.31	<a href=https://www.ncbi.nlm.nih.gov/gene/?term=Cpeb1 target='_blank'>link<a>
Pdgfb	2.284	3.386	10.78	1.745e-10	1.082e-07	14.08	<a href=https://www.ncbi.nlm.nih.gov/gene/?term=Pdgfb target='_blank'>link<a>
Mettl21c	2.546	2.668	10.88	1.452e-10	9.611e-08	14.01	<a href=https://www.ncbi.nlm.nih.gov/gene/?term=Mettl21c target='_blank'>link<a>
Rabif	1.349	3.55	10.69	2.053e-10	1.199e-07	13.97	<a href=https://www.ncbi.nlm.nih.gov/gene/?term=Rabif target='_blank'>link<a>
Ccndbp1	-0.8581	4.627	-10.58	2.481e-10	1.368e-07	13.81	<a href=https://www.ncbi.nlm.nih.gov/gene/?term=Ccndbp1 target='_blank'>link<a>
Chp1	0.7292	5.799	10.54	2.68e-10	1.4e-07	13.66	<a href=https://www.ncbi.nlm.nih.gov/gene/?term=Chp1 target='_blank'>link<a>
Spsb1	2.918	4.443	10.26	4.477e-10	2.222e-07	13.23	<a href=https://www.ncbi.nlm.nih.gov/gene/?term=Spsb1 target='_blank'>link<a>
Smad7	1.388	4.085	10.1	6.115e-10	2.891e-07	12.93	<a href=https://www.ncbi.nlm.nih.gov/gene/?term=Smad7 target='_blank'>link<a>
Cdc14a	1.342	4.372	10.07	6.427e-10	2.9e-07	12.87	<a href=https://www.ncbi.nlm.nih.gov/gene/?term=Cdc14a target='_blank'>link<a>
Hccs	-0.9447	5.689	-10.03	6.985e-10	3.015e-07	12.71	<a href=https://www.ncbi.nlm.nih.gov/gene/?term=Hccs target='_blank'>link<a>
Hacd1	0.8439	6.453	9.97	7.777e-10	3.088e-07	12.55	<a href=https://www.ncbi.nlm.nih.gov/gene/?term=Hacd1 target='_blank'>link<a>
5430431A17Rik	1.772	2.169	9.992	7.451e-10	3.082e-07	12.4	<a href=https://www.ncbi.nlm.nih.gov/gene/?term=5430431A17Rik target='_blank'>link<a>
Nrep	0.7655	6.565	9.888	9.088e-10	3.424e-07	12.39	<a href=https://www.ncbi.nlm.nih.gov/gene/?term=Nrep target='_blank'>link<a>
Socs2	1.637	3.77	9.796	1.083e-09	3.709e-07	12.37	<a href=https://www.ncbi.nlm.nih.gov/gene/?term=Socs2 target='_blank'>link<a>
Ahcy	1.349	3.152	9.733	1.223e-09	3.917e-07	12.22	<a href=https://www.ncbi.nlm.nih.gov/gene/?term=Ahcy target='_blank'>link<a>
Rtfdc1	-0.6104	5.702	-9.757	1.166e-09	3.858e-07	12.19	<a href=https://www.ncbi.nlm.nih.gov/gene/?term=Rtfdc1 target='_blank'>link<a>
Ftl1	1.292	7.878	9.796	1.083e-09	3.709e-07	12.17	<a href=https://www.ncbi.nlm.nih.gov/gene/?term=Ftl1 target='_blank'>link<a>
Slc26a11	2.528	2.18	9.875	9.312e-10	3.424e-07	12.11	<a href=https://www.ncbi.nlm.nih.gov/gene/?term=Slc26a11 target='_blank'>link<a>
A430105I19Rik	-1.428	4.211	-9.458	2.086e-09	6.47e-07	11.72	<a href=https://www.ncbi.nlm.nih.gov/gene/?term=A430105I19Rik target='_blank'>link<a>
Gdpd3	-0.916	4.619	-9.325	2.71e-09	7.913e-07	11.43	<a href=https://www.ncbi.nlm.nih.gov/gene/?term=Gdpd3 target='_blank'>link<a>
Hk2	1.594	8.099	9.397	2.35e-09	7.068e-07	11.38	<a href=https://www.ncbi.nlm.nih.gov/gene/?term=Hk2 target='_blank'>link<a>
Smox	1.019	7.528	9.298	2.858e-09	8.105e-07	11.2	<a href=https://www.ncbi.nlm.nih.gov/gene/?term=Smox target='_blank'>link<a>
E130311K13Rik	-1.725	2.628	-9.252	3.129e-09	8.627e-07	11.19	<a href=https://www.ncbi.nlm.nih.gov/gene/?term=E130311K13Rik target='_blank'>link<a>
Slc16a1	1.568	5.854	9.178	3.629e-09	9.735e-07	11.04	<a href=https://www.ncbi.nlm.nih.gov/gene/?term=Slc16a1 target='_blank'>link<a>
Mylk4	0.9528	7.078	9.097	4.267e-09	1.115e-06	10.81	<a href=https://www.ncbi.nlm.nih.gov/gene/?term=Mylk4 target='_blank'>link<a>
Cdkn1c	-1.221	4.903	-8.95	5.737e-09	1.424e-06	10.66	<a href=https://www.ncbi.nlm.nih.gov/gene/?term=Cdkn1c target='_blank'>link<a>
Rftn1	2.574	2.952	8.892	6.45e-09	1.561e-06	10.57	<a href=https://www.ncbi.nlm.nih.gov/gene/?term=Rftn1 target='_blank'>link<a>
Usp19	-0.6137	7.638	-8.881	6.606e-09	1.561e-06	10.35	<a href=https://www.ncbi.nlm.nih.gov/gene/?term=Usp19 target='_blank'>link<a>
Sctr	-1.369	3.829	-8.714	9.279e-09	2.047e-06	10.26	<a href=https://www.ncbi.nlm.nih.gov/gene/?term=Sctr target='_blank'>link<a>
Gm4737	-2.18	1.471	-9.017	5.01e-09	1.275e-06	10.17	<a href=https://www.ncbi.nlm.nih.gov/gene/?term=Gm4737 target='_blank'>link<a>
Tcap	-0.8628	11.6	-8.826	7.38e-09	1.704e-06	10.15	<a href=https://www.ncbi.nlm.nih.gov/gene/?term=Tcap target='_blank'>link<a>
Smg7	1.235	4.374	8.679	9.981e-09	2.154e-06	10.14	<a href=https://www.ncbi.nlm.nih.gov/gene/?term=Smg7 target='_blank'>link<a>
Eepd1	-0.7	7.157	-8.715	9.273e-09	2.047e-06	10.02	<a href=https://www.ncbi.nlm.nih.gov/gene/?term=Eepd1 target='_blank'>link<a>
Cant1	-1.127	3.609	-8.577	1.233e-08	2.547e-06	9.988	<a href=https://www.ncbi.nlm.nih.gov/gene/?term=Cant1 target='_blank'>link<a>
C030006K11Rik	1.176	3.483	8.567	1.257e-08	2.547e-06	9.969	<a href=https://www.ncbi.nlm.nih.gov/gene/?term=C030006K11Rik target='_blank'>link<a>
Pigu	-0.5813	4.997	-8.623	1.12e-08	2.365e-06	9.968	<a href=https://www.ncbi.nlm.nih.gov/gene/?term=Pigu target='_blank'>link<a>
Hemk1	-0.932	4.382	-8.538	1.337e-08	2.654e-06	9.856	<a href=https://www.ncbi.nlm.nih.gov/gene/?term=Hemk1 target='_blank'>link<a>
Psmd8	0.6289	7.418	8.448	1.612e-08	3.138e-06	9.446	<a href=https://www.ncbi.nlm.nih.gov/gene/?term=Psmd8 target='_blank'>link<a>
Sec23b	1.045	3.574	8.288	2.254e-08	4.223e-06	9.391	<a href=https://www.ncbi.nlm.nih.gov/gene/?term=Sec23b target='_blank'>link<a>
1700020I14Rik	0.9751	6.159	8.379	1.865e-08	3.56e-06	9.353	<a href=https://www.ncbi.nlm.nih.gov/gene/?term=1700020I14Rik target='_blank'>link<a>
Uqcc1	0.5671	6.64	8.24	2.5e-08	4.596e-06	9.029	<a href=https://www.ncbi.nlm.nih.gov/gene/?term=Uqcc1 target='_blank'>link<a>
Fabp3	0.6928	5.971	8.148	3.037e-08	5.384e-06	8.87	<a href=https://www.ncbi.nlm.nih.gov/gene/?term=Fabp3 target='_blank'>link<a>
Herpud1	0.5069	6.926	8.15	3.025e-08	5.384e-06	8.824	<a href=https://www.ncbi.nlm.nih.gov/gene/?term=Herpud1 target='_blank'>link<a>
Kpna2	0.8218	3.454	7.971	4.437e-08	7.293e-06	8.73	<a href=https://www.ncbi.nlm.nih.gov/gene/?term=Kpna2 target='_blank'>link<a>
B4galt1	0.9845	4.831	8.02	3.997e-08	6.961e-06	8.703	<a href=https://www.ncbi.nlm.nih.gov/gene/?term=B4galt1 target='_blank'>link<a>
Lonrf1	1.209	3.503	7.942	4.72e-08	7.557e-06	8.669	<a href=https://www.ncbi.nlm.nih.gov/gene/?term=Lonrf1 target='_blank'>link<a>
Slc38a10	-1.04	5.431	-7.994	4.223e-08	7.105e-06	8.599	<a href=https://www.ncbi.nlm.nih.gov/gene/?term=Slc38a10 target='_blank'>link<a>
Sh3rf2	-0.885	5.717	-8	4.169e-08	7.105e-06	8.582	<a href=https://www.ncbi.nlm.nih.gov/gene/?term=Sh3rf2 target='_blank'>link<a>
Msl3	-0.8155	5.154	-7.967	4.482e-08	7.293e-06	8.562	<a href=https://www.ncbi.nlm.nih.gov/gene/?term=Msl3 target='_blank'>link<a>
Gramd3	1.023	3.853	7.856	5.687e-08	8.686e-06	8.456	<a href=https://www.ncbi.nlm.nih.gov/gene/?term=Gramd3 target='_blank'>link<a>
Tnfrsf19	-1.599	4.175	-7.838	5.917e-08	8.766e-06	8.411	<a href=https://www.ncbi.nlm.nih.gov/gene/?term=Tnfrsf19 target='_blank'>link<a>
Polr3gl	-0.7219	4.191	-7.84	5.897e-08	8.766e-06	8.392	<a href=https://www.ncbi.nlm.nih.gov/gene/?term=Polr3gl target='_blank'>link<a>
Idh2	-0.63	6.31	-7.875	5.462e-08	8.488e-06	8.259	<a href=https://www.ncbi.nlm.nih.gov/gene/?term=Idh2 target='_blank'>link<a>
Exoc7	0.7649	6.248	7.874	5.472e-08	8.488e-06	8.256	<a href=https://www.ncbi.nlm.nih.gov/gene/?term=Exoc7 target='_blank'>link<a>
Prkag2	1.786	2.832	7.707	7.877e-08	1.117e-05	8.186	<a href=https://www.ncbi.nlm.nih.gov/gene/?term=Prkag2 target='_blank'>link<a>
Metap1d	0.7993	3.763	7.664	8.663e-08	1.194e-05	8.045	<a href=https://www.ncbi.nlm.nih.gov/gene/?term=Metap1d target='_blank'>link<a>
Ung	0.9243	3.889	7.652	8.879e-08	1.207e-05	8.01	<a href=https://www.ncbi.nlm.nih.gov/gene/?term=Ung target='_blank'>link<a>
Cd82	1.79	3.984	7.625	9.435e-08	1.264e-05	7.954	<a href=https://www.ncbi.nlm.nih.gov/gene/?term=Cd82 target='_blank'>link<a>
Aldh1a1	-0.7728	7.243	-7.751	7.159e-08	1.045e-05	7.941	<a href=https://www.ncbi.nlm.nih.gov/gene/?term=Aldh1a1 target='_blank'>link<a>
Smyd2	-0.8414	7.262	-7.725	7.573e-08	1.089e-05	7.884	<a href=https://www.ncbi.nlm.nih.gov/gene/?term=Smyd2 target='_blank'>link<a>
Idh1	0.6424	4.432	7.613	9.681e-08	1.264e-05	7.859	<a href=https://www.ncbi.nlm.nih.gov/gene/?term=Idh1 target='_blank'>link<a>
Cst3	0.5744	9.358	7.669	8.566e-08	1.194e-05	7.699	<a href=https://www.ncbi.nlm.nih.gov/gene/?term=Cst3 target='_blank'>link<a>
Fahd2a	-0.7256	4.096	-7.49	1.27e-07	1.616e-05	7.639	<a href=https://www.ncbi.nlm.nih.gov/gene/?term=Fahd2a target='_blank'>link<a>
Zbtb43	1.228	3.21	7.437	1.429e-07	1.71e-05	7.599	<a href=https://www.ncbi.nlm.nih.gov/gene/?term=Zbtb43 target='_blank'>link<a>
Tbc1d8	-0.7507	4.778	-7.473	1.319e-07	1.657e-05	7.519	<a href=https://www.ncbi.nlm.nih.gov/gene/?term=Tbc1d8 target='_blank'>link<a>
Snhg6	1.474	1.761	7.431	1.449e-07	1.712e-05	7.488	<a href=https://www.ncbi.nlm.nih.gov/gene/?term=Snhg6 target='_blank'>link<a>
Wdr24	-0.797	4.228	-7.419	1.487e-07	1.716e-05	7.468	<a href=https://www.ncbi.nlm.nih.gov/gene/?term=Wdr24 target='_blank'>link<a>
Zfp395	-1.32	3.11	-7.369	1.662e-07	1.875e-05	7.463	<a href=https://www.ncbi.nlm.nih.gov/gene/?term=Zfp395 target='_blank'>link<a>
Ell	0.9398	4.787	7.451	1.387e-07	1.679e-05	7.458	<a href=https://www.ncbi.nlm.nih.gov/gene/?term=Ell target='_blank'>link<a>
Slc7a5	2.42	3.138	7.353	1.723e-07	1.901e-05	7.43	<a href=https://www.ncbi.nlm.nih.gov/gene/?term=Slc7a5 target='_blank'>link<a>
Abra	-1.187	7.172	-7.512	1.211e-07	1.561e-05	7.414	<a href=https://www.ncbi.nlm.nih.gov/gene/?term=Abra target='_blank'>link<a>
Nolc1	0.601	5.357	7.454	1.377e-07	1.679e-05	7.397	<a href=https://www.ncbi.nlm.nih.gov/gene/?term=Nolc1 target='_blank'>link<a>
Gbp7	1.12	3.463	7.309	1.902e-07	2.068e-05	7.299	<a href=https://www.ncbi.nlm.nih.gov/gene/?term=Gbp7 target='_blank'>link<a>
Fos	-1.399	9.18	-7.455	1.372e-07	1.679e-05	7.226	<a href=https://www.ncbi.nlm.nih.gov/gene/?term=Fos target='_blank'>link<a>
Vezt	-0.5643	5.3	-7.358	1.704e-07	1.901e-05	7.196	<a href=https://www.ncbi.nlm.nih.gov/gene/?term=Vezt target='_blank'>link<a>
Rorc	-0.6443	6.067	-7.38	1.622e-07	1.85e-05	7.176	<a href=https://www.ncbi.nlm.nih.gov/gene/?term=Rorc target='_blank'>link<a>
Dusp13	-0.4915	8.232	-7.422	1.479e-07	1.716e-05	7.174	<a href=https://www.ncbi.nlm.nih.gov/gene/?term=Dusp13 target='_blank'>link<a>
Ctnnbl1	-1.13	3.451	-7.246	2.193e-07	2.341e-05	7.17	<a href=https://www.ncbi.nlm.nih.gov/gene/?term=Ctnnbl1 target='_blank'>link<a>
Pld5	4.728	-0.08433	7.619	9.555e-08	1.264e-05	7.099	<a href=https://www.ncbi.nlm.nih.gov/gene/?term=Pld5 target='_blank'>link<a>
Irf2bp2	1.686	6.1	7.306	1.917e-07	2.068e-05	7.012	<a href=https://www.ncbi.nlm.nih.gov/gene/?term=Irf2bp2 target='_blank'>link<a>
Rpl22l1	0.8373	5.071	7.24	2.223e-07	2.348e-05	6.949	<a href=https://www.ncbi.nlm.nih.gov/gene/?term=Rpl22l1 target='_blank'>link<a>
Gcn1l1	-0.7038	5.111	-7.222	2.313e-07	2.417e-05	6.912	<a href=https://www.ncbi.nlm.nih.gov/gene/?term=Gcn1l1 target='_blank'>link<a>
Ppip5k1	-0.8659	5.574	-7.19	2.485e-07	2.549e-05	6.793	<a href=https://www.ncbi.nlm.nih.gov/gene/?term=Ppip5k1 target='_blank'>link<a>
Slc9a8	0.6999	5.187	7.127	2.87e-07	2.908e-05	6.677	<a href=https://www.ncbi.nlm.nih.gov/gene/?term=Slc9a8 target='_blank'>link<a>
Pink1	-0.5508	10.19	-7.189	2.49e-07	2.549e-05	6.597	<a href=https://www.ncbi.nlm.nih.gov/gene/?term=Pink1 target='_blank'>link<a>
Atoh8	1.425	3.586	6.992	3.901e-07	3.724e-05	6.582	<a href=https://www.ncbi.nlm.nih.gov/gene/?term=Atoh8 target='_blank'>link<a>
Zfp655	1.681	5.154	7.041	3.49e-07	3.396e-05	6.502	<a href=https://www.ncbi.nlm.nih.gov/gene/?term=Zfp655 target='_blank'>link<a>
Tprgl	-0.3862	7.216	-7.112	2.971e-07	2.979e-05	6.499	<a href=https://www.ncbi.nlm.nih.gov/gene/?term=Tprgl target='_blank'>link<a>
2310022A10Rik	-0.5424	6.496	-7.085	3.157e-07	3.133e-05	6.472	<a href=https://www.ncbi.nlm.nih.gov/gene/?term=2310022A10Rik target='_blank'>link<a>
Tnfrsf21	1.023	5.932	7.064	3.307e-07	3.25e-05	6.462	<a href=https://www.ncbi.nlm.nih.gov/gene/?term=Tnfrsf21 target='_blank'>link<a>
Pdgfa	0.8178	5.075	7.009	3.751e-07	3.616e-05	6.422	<a href=https://www.ncbi.nlm.nih.gov/gene/?term=Pdgfa target='_blank'>link<a>
Nr4a2	-1.908	4.984	-6.92	4.597e-07	4.225e-05	6.28	<a href=https://www.ncbi.nlm.nih.gov/gene/?term=Nr4a2 target='_blank'>link<a>
Vamp5	-0.4426	6.075	-6.981	3.999e-07	3.781e-05	6.26	<a href=https://www.ncbi.nlm.nih.gov/gene/?term=Vamp5 target='_blank'>link<a>
Tgfbr2	2.182	2.834	6.819	5.805e-07	5.192e-05	6.26	<a href=https://www.ncbi.nlm.nih.gov/gene/?term=Tgfbr2 target='_blank'>link<a>
Wdr82	1.184	2.271	6.781	6.33e-07	5.61e-05	6.176	<a href=https://www.ncbi.nlm.nih.gov/gene/?term=Wdr82 target='_blank'>link<a>
E030003E18Rik	-0.9036	4.116	-6.835	5.588e-07	5.043e-05	6.165	<a href=https://www.ncbi.nlm.nih.gov/gene/?term=E030003E18Rik target='_blank'>link<a>
Ctsd	0.3629	9.874	6.951	4.281e-07	4.009e-05	6.054	<a href=https://www.ncbi.nlm.nih.gov/gene/?term=Ctsd target='_blank'>link<a>
Camk2d	0.77	6.1	6.877	5.071e-07	4.618e-05	6.015	<a href=https://www.ncbi.nlm.nih.gov/gene/?term=Camk2d target='_blank'>link<a>
Junb	-1.01	9.564	-6.922	4.578e-07	4.225e-05	5.994	<a href=https://www.ncbi.nlm.nih.gov/gene/?term=Junb target='_blank'>link<a>
Atp13a3	2.214	2.598	6.677	8.057e-07	6.876e-05	5.947	<a href=https://www.ncbi.nlm.nih.gov/gene/?term=Atp13a3 target='_blank'>link<a>
Agbl1	-3.078	2.02	-6.652	8.537e-07	7.062e-05	5.773	<a href=https://www.ncbi.nlm.nih.gov/gene/?term=Agbl1 target='_blank'>link<a>
Akt1	0.7758	5.028	6.707	7.518e-07	6.605e-05	5.728	<a href=https://www.ncbi.nlm.nih.gov/gene/?term=Akt1 target='_blank'>link<a>
Sec61b	1.093	4.709	6.686	7.889e-07	6.87e-05	5.725	<a href=https://www.ncbi.nlm.nih.gov/gene/?term=Sec61b target='_blank'>link<a>
Herc2	-0.698	4.698	-6.674	8.104e-07	6.876e-05	5.707	<a href=https://www.ncbi.nlm.nih.gov/gene/?term=Herc2 target='_blank'>link<a>
Gnl3	0.9217	4.787	6.662	8.349e-07	6.965e-05	5.655	<a href=https://www.ncbi.nlm.nih.gov/gene/?term=Gnl3 target='_blank'>link<a>
Ndufaf1	0.6674	5.159	6.676	8.069e-07	6.876e-05	5.64	<a href=https://www.ncbi.nlm.nih.gov/gene/?term=Ndufaf1 target='_blank'>link<a>
Eya4	0.9514	4.557	6.619	9.211e-07	7.495e-05	5.589	<a href=https://www.ncbi.nlm.nih.gov/gene/?term=Eya4 target='_blank'>link<a>
Tmem100	-1.088	5.931	-6.67	8.183e-07	6.884e-05	5.562	<a href=https://www.ncbi.nlm.nih.gov/gene/?term=Tmem100 target='_blank'>link<a>
Slc16a6	1.552	2.998	6.463	1.329e-06	0.0001031	5.438	<a href=https://www.ncbi.nlm.nih.gov/gene/?term=Slc16a6 target='_blank'>link<a>
Calcoco1	-0.4501	7.105	-6.639	8.798e-07	7.218e-05	5.405	<a href=https://www.ncbi.nlm.nih.gov/gene/?term=Calcoco1 target='_blank'>link<a>
Man1a	1.714	2.682	6.437	1.412e-06	0.0001067	5.403	<a href=https://www.ncbi.nlm.nih.gov/gene/?term=Man1a target='_blank'>link<a>
B4galt5	1.138	2.687	6.435	1.419e-06	0.0001067	5.392	<a href=https://www.ncbi.nlm.nih.gov/gene/?term=B4galt5 target='_blank'>link<a>
Mfap1a	-1.067	2.301	-6.429	1.439e-06	0.0001074	5.392	<a href=https://www.ncbi.nlm.nih.gov/gene/?term=Mfap1a target='_blank'>link<a>
Agpat5	0.5077	5.306	6.575	1.022e-06	8.183e-05	5.383	<a href=https://www.ncbi.nlm.nih.gov/gene/?term=Agpat5 target='_blank'>link<a>
Setd8	0.4972	5.987	6.604	9.556e-07	7.712e-05	5.382	<a href=https://www.ncbi.nlm.nih.gov/gene/?term=Setd8 target='_blank'>link<a>
Cdc42ep3	-0.7396	5.002	-6.522	1.156e-06	9.182e-05	5.31	<a href=https://www.ncbi.nlm.nih.gov/gene/?term=Cdc42ep3 target='_blank'>link<a>
Ift46	-0.7762	3.017	-6.382	1.609e-06	0.0001174	5.248	<a href=https://www.ncbi.nlm.nih.gov/gene/?term=Ift46 target='_blank'>link<a>
Phf20	-0.72	4.577	-6.44	1.402e-06	0.0001067	5.177	<a href=https://www.ncbi.nlm.nih.gov/gene/?term=Phf20 target='_blank'>link<a>
Irak2	1.429	2.498	6.334	1.803e-06	0.0001269	5.173	<a href=https://www.ncbi.nlm.nih.gov/gene/?term=Irak2 target='_blank'>link<a>
Dph6	-1.032	2.483	-6.33	1.817e-06	0.000127	5.167	<a href=https://www.ncbi.nlm.nih.gov/gene/?term=Dph6 target='_blank'>link<a>
Irs1	0.7421	5.325	6.473	1.298e-06	0.0001014	5.142	<a href=https://www.ncbi.nlm.nih.gov/gene/?term=Irs1 target='_blank'>link<a>
Plekho1	1.856	1.876	6.315	1.883e-06	0.0001287	5.117	<a href=https://www.ncbi.nlm.nih.gov/gene/?term=Plekho1 target='_blank'>link<a>
Pkig	-0.4954	6.279	-6.474	1.294e-06	0.0001014	5.06	<a href=https://www.ncbi.nlm.nih.gov/gene/?term=Pkig target='_blank'>link<a>
Pitpnm3	-1.062	3.388	-6.302	1.943e-06	0.0001287	5.029	<a href=https://www.ncbi.nlm.nih.gov/gene/?term=Pitpnm3 target='_blank'>link<a>
Mfsd1	-0.6613	5.254	-6.396	1.556e-06	0.0001144	4.977	<a href=https://www.ncbi.nlm.nih.gov/gene/?term=Mfsd1 target='_blank'>link<a>
Ddx3x	0.9394	6.647	6.447	1.38e-06	0.0001062	4.97	<a href=https://www.ncbi.nlm.nih.gov/gene/?term=Ddx3x target='_blank'>link<a>
Ino80	2.177	5.177	6.349	1.737e-06	0.0001241	4.905	<a href=https://www.ncbi.nlm.nih.gov/gene/?term=Ino80 target='_blank'>link<a>
Rcn1	1.982	1.37	6.249	2.202e-06	0.0001376	4.898	<a href=https://www.ncbi.nlm.nih.gov/gene/?term=Rcn1 target='_blank'>link<a>
Tgm2	0.7827	6.064	6.398	1.55e-06	0.0001144	4.89	<a href=https://www.ncbi.nlm.nih.gov/gene/?term=Tgm2 target='_blank'>link<a>
1700071M16Rik	1.134	2.571	6.193	2.514e-06	0.0001477	4.846	<a href=https://www.ncbi.nlm.nih.gov/gene/?term=1700071M16Rik target='_blank'>link<a>
Slc2a1	2.201	4.849	6.299	1.956e-06	0.0001287	4.834	<a href=https://www.ncbi.nlm.nih.gov/gene/?term=Slc2a1 target='_blank'>link<a>
Gng12	0.898	4.608	6.299	1.958e-06	0.0001287	4.826	<a href=https://www.ncbi.nlm.nih.gov/gene/?term=Gng12 target='_blank'>link<a>
Palmd	-1.971	3.601	-6.205	2.445e-06	0.0001453	4.808	<a href=https://www.ncbi.nlm.nih.gov/gene/?term=Palmd target='_blank'>link<a>
Gm4980	-1.121	6.04	-6.355	1.715e-06	0.0001234	4.807	<a href=https://www.ncbi.nlm.nih.gov/gene/?term=Gm4980 target='_blank'>link<a>
Mdga1	-0.8492	5.102	-6.311	1.9e-06	0.0001287	4.801	<a href=https://www.ncbi.nlm.nih.gov/gene/?term=Mdga1 target='_blank'>link<a>
Ptp4a1	1.141	3.382	6.207	2.433e-06	0.0001453	4.795	<a href=https://www.ncbi.nlm.nih.gov/gene/?term=Ptp4a1 target='_blank'>link<a>
Bloc1s6	-0.5544	4.774	-6.292	1.989e-06	0.0001299	4.793	<a href=https://www.ncbi.nlm.nih.gov/gene/?term=Bloc1s6 target='_blank'>link<a>
Eif4ebp2	-1.063	4.776	-6.267	2.109e-06	0.0001368	4.748	<a href=https://www.ncbi.nlm.nih.gov/gene/?term=Eif4ebp2 target='_blank'>link<a>
Ip6k3	0.679	7.63	6.356	1.71e-06	0.0001234	4.714	<a href=https://www.ncbi.nlm.nih.gov/gene/?term=Ip6k3 target='_blank'>link<a>
Sms	0.6471	7.044	6.341	1.772e-06	0.0001256	4.699	<a href=https://www.ncbi.nlm.nih.gov/gene/?term=Sms target='_blank'>link<a>
Nfatc2	-1.305	3.271	-6.145	2.82e-06	0.0001591	4.684	<a href=https://www.ncbi.nlm.nih.gov/gene/?term=Nfatc2 target='_blank'>link<a>
Cdc37	-0.5024	7.043	-6.326	1.836e-06	0.0001274	4.664	<a href=https://www.ncbi.nlm.nih.gov/gene/?term=Cdc37 target='_blank'>link<a>
3632451O06Rik	-0.6788	4.675	-6.217	2.375e-06	0.0001438	4.633	<a href=https://www.ncbi.nlm.nih.gov/gene/?term=3632451O06Rik target='_blank'>link<a>
Tiparp	1.072	7.094	6.301	1.946e-06	0.0001287	4.604	<a href=https://www.ncbi.nlm.nih.gov/gene/?term=Tiparp target='_blank'>link<a>
Fkbp5	-0.6998	4.402	-6.186	2.56e-06	0.0001495	4.601	<a href=https://www.ncbi.nlm.nih.gov/gene/?term=Fkbp5 target='_blank'>link<a>
Prkcq	-0.4951	7.431	-6.302	1.941e-06	0.0001287	4.593	<a href=https://www.ncbi.nlm.nih.gov/gene/?term=Prkcq target='_blank'>link<a>
Ddit4l	-0.5477	9.35	-6.32	1.86e-06	0.0001282	4.578	<a href=https://www.ncbi.nlm.nih.gov/gene/?term=Ddit4l target='_blank'>link<a>
Tle3	1.334	2.745	6.081	3.287e-06	0.0001764	4.575	<a href=https://www.ncbi.nlm.nih.gov/gene/?term=Tle3 target='_blank'>link<a>
Gdi1	-0.4949	4.909	-6.209	2.424e-06	0.0001453	4.574	<a href=https://www.ncbi.nlm.nih.gov/gene/?term=Gdi1 target='_blank'>link<a>
Mxi1	-0.5359	5.999	-6.253	2.18e-06	0.0001376	4.556	<a href=https://www.ncbi.nlm.nih.gov/gene/?term=Mxi1 target='_blank'>link<a>
Abcg2	1.437	3.006	6.083	3.269e-06	0.0001764	4.555	<a href=https://www.ncbi.nlm.nih.gov/gene/?term=Abcg2 target='_blank'>link<a>
Timp2	1.022	6.069	6.249	2.204e-06	0.0001376	4.537	<a href=https://www.ncbi.nlm.nih.gov/gene/?term=Timp2 target='_blank'>link<a>
Polr3c	-0.5199	4.794	-6.181	2.592e-06	0.0001505	4.524	<a href=https://www.ncbi.nlm.nih.gov/gene/?term=Polr3c target='_blank'>link<a>
Angptl2	-0.5032	6.893	-6.264	2.126e-06	0.000137	4.523	<a href=https://www.ncbi.nlm.nih.gov/gene/?term=Angptl2 target='_blank'>link<a>
9330159F19Rik	-0.91	5.827	-6.223	2.344e-06	0.0001436	4.508	<a href=https://www.ncbi.nlm.nih.gov/gene/?term=9330159F19Rik target='_blank'>link<a>
Gas6	-0.6663	6.081	-6.226	2.328e-06	0.0001435	4.486	<a href=https://www.ncbi.nlm.nih.gov/gene/?term=Gas6 target='_blank'>link<a>
Tardbp	0.5183	5.404	6.202	2.466e-06	0.0001457	4.485	<a href=https://www.ncbi.nlm.nih.gov/gene/?term=Tardbp target='_blank'>link<a>
Kars	-0.3552	7.062	-6.249	2.2e-06	0.0001376	4.48	<a href=https://www.ncbi.nlm.nih.gov/gene/?term=Kars target='_blank'>link<a>
Pdrg1	0.4373	6.579	6.24	2.252e-06	0.0001397	4.477	<a href=https://www.ncbi.nlm.nih.gov/gene/?term=Pdrg1 target='_blank'>link<a>
Extl3	1.57	2.834	6.035	3.667e-06	0.0001864	4.465	<a href=https://www.ncbi.nlm.nih.gov/gene/?term=Extl3 target='_blank'>link<a>
Oaz2	-0.4361	7.631	-6.251	2.19e-06	0.0001376	4.464	<a href=https://www.ncbi.nlm.nih.gov/gene/?term=Oaz2 target='_blank'>link<a>
Smurf2	0.7151	3.583	6.078	3.309e-06	0.0001766	4.458	<a href=https://www.ncbi.nlm.nih.gov/gene/?term=Smurf2 target='_blank'>link<a>
Wee1	1.339	2.973	6.034	3.681e-06	0.0001864	4.443	<a href=https://www.ncbi.nlm.nih.gov/gene/?term=Wee1 target='_blank'>link<a>
Sdc4	1.684	5.351	6.171	2.653e-06	0.0001522	4.438	<a href=https://www.ncbi.nlm.nih.gov/gene/?term=Sdc4 target='_blank'>link<a>
Rpa1	-0.5984	6.475	-6.218	2.369e-06	0.0001438	4.437	<a href=https://www.ncbi.nlm.nih.gov/gene/?term=Rpa1 target='_blank'>link<a>
Impact	1.975	4.762	6.131	2.916e-06	0.0001635	4.436	<a href=https://www.ncbi.nlm.nih.gov/gene/?term=Impact target='_blank'>link<a>
Lrrc8b	2.665	0.97	6.089	3.226e-06	0.000175	4.419	<a href=https://www.ncbi.nlm.nih.gov/gene/?term=Lrrc8b target='_blank'>link<a>
Nr4a3	1.781	3.51	6.037	3.653e-06	0.0001864	4.393	<a href=https://www.ncbi.nlm.nih.gov/gene/?term=Nr4a3 target='_blank'>link<a>
Adamts8	3.067	0.2486	6.178	2.609e-06	0.0001506	4.37	<a href=https://www.ncbi.nlm.nih.gov/gene/?term=Adamts8 target='_blank'>link<a>
Peg3	-1.163	5.642	-6.145	2.821e-06	0.0001591	4.347	<a href=https://www.ncbi.nlm.nih.gov/gene/?term=Peg3 target='_blank'>link<a>
Itpkc	1.158	2.6	5.962	4.373e-06	0.0002115	4.308	<a href=https://www.ncbi.nlm.nih.gov/gene/?term=Itpkc target='_blank'>link<a>
Uri1	-0.5065	5.433	-6.124	2.963e-06	0.0001639	4.305	<a href=https://www.ncbi.nlm.nih.gov/gene/?term=Uri1 target='_blank'>link<a>
Rfx5	-0.8527	2.727	-5.961	4.389e-06	0.0002115	4.299	<a href=https://www.ncbi.nlm.nih.gov/gene/?term=Rfx5 target='_blank'>link<a>
Gon4l	-0.9462	2.8	-5.957	4.43e-06	0.0002125	4.284	<a href=https://www.ncbi.nlm.nih.gov/gene/?term=Gon4l target='_blank'>link<a>
Rnh1	0.6568	5.595	6.124	2.966e-06	0.0001639	4.278	<a href=https://www.ncbi.nlm.nih.gov/gene/?term=Rnh1 target='_blank'>link<a>
Adcy2	-0.629	5.719	-6.123	2.972e-06	0.0001639	4.273	<a href=https://www.ncbi.nlm.nih.gov/gene/?term=Adcy2 target='_blank'>link<a>
Mfsd7b	-1.206	3.886	-6.003	3.967e-06	0.0001969	4.259	<a href=https://www.ncbi.nlm.nih.gov/gene/?term=Mfsd7b target='_blank'>link<a>
Slc7a1	2.131	0.5445	6.058	3.477e-06	0.0001825	4.255	<a href=https://www.ncbi.nlm.nih.gov/gene/?term=Slc7a1 target='_blank'>link<a>
Gmpr	-0.4151	7.641	-6.158	2.734e-06	0.000156	4.24	<a href=https://www.ncbi.nlm.nih.gov/gene/?term=Gmpr target='_blank'>link<a>
Zc3hc1	-0.3854	4.743	-6.046	3.577e-06	0.0001849	4.207	<a href=https://www.ncbi.nlm.nih.gov/gene/?term=Zc3hc1 target='_blank'>link<a>
Ext2	-0.4249	6.185	-6.11	3.065e-06	0.0001681	4.196	<a href=https://www.ncbi.nlm.nih.gov/gene/?term=Ext2 target='_blank'>link<a>
Tmem57	0.5729	4.344	6.01	3.901e-06	0.0001952	4.174	<a href=https://www.ncbi.nlm.nih.gov/gene/?term=Tmem57 target='_blank'>link<a>
Baz1a	1.792	1.416	5.906	5.011e-06	0.0002338	4.164	<a href=https://www.ncbi.nlm.nih.gov/gene/?term=Baz1a target='_blank'>link<a>
Tmco4	-1.082	2.537	-5.885	5.262e-06	0.0002418	4.143	<a href=https://www.ncbi.nlm.nih.gov/gene/?term=Tmco4 target='_blank'>link<a>
Parp3	0.6157	5.485	6.056	3.489e-06	0.0001825	4.127	<a href=https://www.ncbi.nlm.nih.gov/gene/?term=Parp3 target='_blank'>link<a>
Trpm4	-0.6752	4.31	-5.974	4.245e-06	0.0002076	4.11	<a href=https://www.ncbi.nlm.nih.gov/gene/?term=Trpm4 target='_blank'>link<a>
Rnf138	1.371	3.101	5.898	5.105e-06	0.0002368	4.107	<a href=https://www.ncbi.nlm.nih.gov/gene/?term=Rnf138 target='_blank'>link<a>
Ubc	0.9171	8.758	6.104	3.114e-06	0.0001699	4.073	<a href=https://www.ncbi.nlm.nih.gov/gene/?term=Ubc target='_blank'>link<a>
Itgb5	-0.5171	7.006	-6.061	3.452e-06	0.0001825	4.029	<a href=https://www.ncbi.nlm.nih.gov/gene/?term=Itgb5 target='_blank'>link<a>
Galnt15	-1.982	1.197	-5.873	5.422e-06	0.0002469	4.016	<a href=https://www.ncbi.nlm.nih.gov/gene/?term=Galnt15 target='_blank'>link<a>
Ckap4	1.426	2.55	5.831	6.002e-06	0.0002648	4.008	<a href=https://www.ncbi.nlm.nih.gov/gene/?term=Ckap4 target='_blank'>link<a>
Tspan14	1.259	3.631	5.881	5.323e-06	0.0002435	3.989	<a href=https://www.ncbi.nlm.nih.gov/gene/?term=Tspan14 target='_blank'>link<a>
Tcea3	-0.3981	7.777	-6.048	3.556e-06	0.0001848	3.97	<a href=https://www.ncbi.nlm.nih.gov/gene/?term=Tcea3 target='_blank'>link<a>
Car3	-3.295	8.811	-6.056	3.494e-06	0.0001825	3.967	<a href=https://www.ncbi.nlm.nih.gov/gene/?term=Car3 target='_blank'>link<a>
Dcaf4	-0.4526	5.184	-5.967	4.321e-06	0.0002102	3.956	<a href=https://www.ncbi.nlm.nih.gov/gene/?term=Dcaf4 target='_blank'>link<a>
Ecd	-0.3203	5.708	-5.993	4.059e-06	0.0001995	3.955	<a href=https://www.ncbi.nlm.nih.gov/gene/?term=Ecd target='_blank'>link<a>
Maf1	-0.371	7.412	-6.024	3.77e-06	0.00019	3.923	<a href=https://www.ncbi.nlm.nih.gov/gene/?term=Maf1 target='_blank'>link<a>
Lgals3bp	0.832	3.419	5.836	5.922e-06	0.0002625	3.909	<a href=https://www.ncbi.nlm.nih.gov/gene/?term=Lgals3bp target='_blank'>link<a>
Atp5g3	0.4879	8.972	6.037	3.656e-06	0.0001864	3.905	<a href=https://www.ncbi.nlm.nih.gov/gene/?term=Atp5g3 target='_blank'>link<a>
Slc38a4	0.4618	7.353	6.008	3.914e-06	0.0001952	3.888	<a href=https://www.ncbi.nlm.nih.gov/gene/?term=Slc38a4 target='_blank'>link<a>
Klf3	1.249	2.474	5.774	6.891e-06	0.0002994	3.88	<a href=https://www.ncbi.nlm.nih.gov/gene/?term=Klf3 target='_blank'>link<a>
Hsp90aa1	1.136	4.982	5.919	4.846e-06	0.0002291	3.868	<a href=https://www.ncbi.nlm.nih.gov/gene/?term=Hsp90aa1 target='_blank'>link<a>
Ube4a	-0.5638	5.065	-5.921	4.831e-06	0.0002291	3.862	<a href=https://www.ncbi.nlm.nih.gov/gene/?term=Ube4a target='_blank'>link<a>
Arpc5	1.786	2.01	5.753	7.255e-06	0.0003118	3.855	<a href=https://www.ncbi.nlm.nih.gov/gene/?term=Arpc5 target='_blank'>link<a>
Tgfb3	-0.5562	4.996	-5.905	5.018e-06	0.0002338	3.833	<a href=https://www.ncbi.nlm.nih.gov/gene/?term=Tgfb3 target='_blank'>link<a>
Dok7	0.9467	4.501	5.862	5.571e-06	0.0002508	3.798	<a href=https://www.ncbi.nlm.nih.gov/gene/?term=Dok7 target='_blank'>link<a>
Dut	-0.6957	3.068	-5.764	7.054e-06	0.0003044	3.796	<a href=https://www.ncbi.nlm.nih.gov/gene/?term=Dut target='_blank'>link<a>
2410006H16Rik	1.413	2.856	5.743	7.421e-06	0.0003122	3.772	<a href=https://www.ncbi.nlm.nih.gov/gene/?term=2410006H16Rik target='_blank'>link<a>
Pde4dip	-0.6637	11.39	-5.999	4.002e-06	0.0001976	3.759	<a href=https://www.ncbi.nlm.nih.gov/gene/?term=Pde4dip target='_blank'>link<a>
Rhbdf2	0.801	4.391	5.837	5.91e-06	0.0002625	3.754	<a href=https://www.ncbi.nlm.nih.gov/gene/?term=Rhbdf2 target='_blank'>link<a>
Srebf1	-0.9042	6.592	-5.929	4.74e-06	0.0002262	3.735	<a href=https://www.ncbi.nlm.nih.gov/gene/?term=Srebf1 target='_blank'>link<a>
Slc15a5	1.486	2.343	5.704	8.16e-06	0.0003333	3.729	<a href=https://www.ncbi.nlm.nih.gov/gene/?term=Slc15a5 target='_blank'>link<a>
Bsdc1	-0.5437	4.75	-5.836	5.924e-06	0.0002625	3.704	<a href=https://www.ncbi.nlm.nih.gov/gene/?term=Bsdc1 target='_blank'>link<a>
Foxo1	1.086	5.404	5.871	5.449e-06	0.000247	3.695	<a href=https://www.ncbi.nlm.nih.gov/gene/?term=Foxo1 target='_blank'>link<a>
Tmem251	1.299	3.229	5.727	7.727e-06	0.0003196	3.682	<a href=https://www.ncbi.nlm.nih.gov/gene/?term=Tmem251 target='_blank'>link<a>
Jund	-0.9872	5.442	-5.861	5.584e-06	0.0002508	3.679	<a href=https://www.ncbi.nlm.nih.gov/gene/?term=Jund target='_blank'>link<a>
Itgb6	0.8229	4.649	5.813	6.27e-06	0.0002754	3.654	<a href=https://www.ncbi.nlm.nih.gov/gene/?term=Itgb6 target='_blank'>link<a>
Gm6307	1.08	1.96	5.634	9.692e-06	0.0003743	3.58	<a href=https://www.ncbi.nlm.nih.gov/gene/?term=Gm6307 target='_blank'>link<a>
Anapc5	-0.3662	9.831	-5.91	4.961e-06	0.0002334	3.575	<a href=https://www.ncbi.nlm.nih.gov/gene/?term=Anapc5 target='_blank'>link<a>
Zbtb2	1.473	4.071	5.732	7.633e-06	0.0003192	3.566	<a href=https://www.ncbi.nlm.nih.gov/gene/?term=Zbtb2 target='_blank'>link<a>
Zfp862-ps	-0.9523	2.951	-5.657	9.145e-06	0.0003605	3.563	<a href=https://www.ncbi.nlm.nih.gov/gene/?term=Zfp862-ps target='_blank'>link<a>
Klhl21	0.6222	8.455	5.886	5.257e-06	0.0002418	3.553	<a href=https://www.ncbi.nlm.nih.gov/gene/?term=Klhl21 target='_blank'>link<a>
Mcts2	0.7788	2.905	5.657	9.151e-06	0.0003605	3.553	<a href=https://www.ncbi.nlm.nih.gov/gene/?term=Mcts2 target='_blank'>link<a>
Taf5l	0.7949	4.271	5.729	7.684e-06	0.0003192	3.512	<a href=https://www.ncbi.nlm.nih.gov/gene/?term=Taf5l target='_blank'>link<a>
Adal	0.7038	4.398	5.71	8.051e-06	0.0003304	3.444	<a href=https://www.ncbi.nlm.nih.gov/gene/?term=Adal target='_blank'>link<a>
Gm13889	2.241	2.717	5.581	1.101e-05	0.0004124	3.428	<a href=https://www.ncbi.nlm.nih.gov/gene/?term=Gm13889 target='_blank'>link<a>
Hmox1	3.031	5.754	5.749	7.311e-06	0.0003122	3.427	<a href=https://www.ncbi.nlm.nih.gov/gene/?term=Hmox1 target='_blank'>link<a>
Ripk1	-0.9759	3.813	-5.652	9.262e-06	0.0003626	3.423	<a href=https://www.ncbi.nlm.nih.gov/gene/?term=Ripk1 target='_blank'>link<a>
Slu7	-0.4586	5.212	-5.746	7.381e-06	0.0003122	3.415	<a href=https://www.ncbi.nlm.nih.gov/gene/?term=Slu7 target='_blank'>link<a>
Mib2	-0.666	4.374	-5.689	8.463e-06	0.0003374	3.41	<a href=https://www.ncbi.nlm.nih.gov/gene/?term=Mib2 target='_blank'>link<a>
Rictor	0.9283	4.437	5.69	8.448e-06	0.0003374	3.392	<a href=https://www.ncbi.nlm.nih.gov/gene/?term=Rictor target='_blank'>link<a>
Pla2g7	1.183	5.161	5.73	7.672e-06	0.0003192	3.385	<a href=https://www.ncbi.nlm.nih.gov/gene/?term=Pla2g7 target='_blank'>link<a>
Nes	0.9947	3.568	5.619	1.004e-05	0.0003819	3.366	<a href=https://www.ncbi.nlm.nih.gov/gene/?term=Nes target='_blank'>link<a>
Gse1	0.6146	4.272	5.663	9.023e-06	0.0003583	3.35	<a href=https://www.ncbi.nlm.nih.gov/gene/?term=Gse1 target='_blank'>link<a>
Tbc1d17	-0.5549	5.831	-5.745	7.394e-06	0.0003122	3.344	<a href=https://www.ncbi.nlm.nih.gov/gene/?term=Tbc1d17 target='_blank'>link<a>
Josd1	0.963	4.827	5.693	8.378e-06	0.0003374	3.34	<a href=https://www.ncbi.nlm.nih.gov/gene/?term=Josd1 target='_blank'>link<a>
Reep3	1.033	2.307	5.537	1.227e-05	0.0004488	3.335	<a href=https://www.ncbi.nlm.nih.gov/gene/?term=Reep3 target='_blank'>link<a>
Cacnb1	-0.3729	8.141	-5.791	6.612e-06	0.0002891	3.332	<a href=https://www.ncbi.nlm.nih.gov/gene/?term=Cacnb1 target='_blank'>link<a>
Sap30	1.577	5.086	5.69	8.441e-06	0.0003374	3.31	<a href=https://www.ncbi.nlm.nih.gov/gene/?term=Sap30 target='_blank'>link<a>
Ppp1r15b	1.172	3.41	5.577	1.114e-05	0.0004156	3.293	<a href=https://www.ncbi.nlm.nih.gov/gene/?term=Ppp1r15b target='_blank'>link<a>
Atp6v0d1	0.6124	4.421	5.646	9.393e-06	0.0003657	3.284	<a href=https://www.ncbi.nlm.nih.gov/gene/?term=Atp6v0d1 target='_blank'>link<a>
Lars2	1.2	8.799	5.773	6.907e-06	0.0002994	3.269	<a href=https://www.ncbi.nlm.nih.gov/gene/?term=Lars2 target='_blank'>link<a>
Desi2	0.4218	5.561	5.697	8.296e-06	0.0003374	3.248	<a href=https://www.ncbi.nlm.nih.gov/gene/?term=Desi2 target='_blank'>link<a>
Tst	1.024	2.413	5.487	1.387e-05	0.0004864	3.208	<a href=https://www.ncbi.nlm.nih.gov/gene/?term=Tst target='_blank'>link<a>
Zfp775	-0.9002	3.409	-5.535	1.234e-05	0.0004488	3.203	<a href=https://www.ncbi.nlm.nih.gov/gene/?term=Zfp775 target='_blank'>link<a>
Pgk1	0.3338	8.684	5.744	7.411e-06	0.0003122	3.2	<a href=https://www.ncbi.nlm.nih.gov/gene/?term=Pgk1 target='_blank'>link<a>
Fam83d	2.904	0.2239	5.595	1.064e-05	0.0004028	3.196	<a href=https://www.ncbi.nlm.nih.gov/gene/?term=Fam83d target='_blank'>link<a>
Prob1	-0.6002	6.302	-5.691	8.432e-06	0.0003374	3.171	<a href=https://www.ncbi.nlm.nih.gov/gene/?term=Prob1 target='_blank'>link<a>
Rasa3	1.354	3.587	5.535	1.234e-05	0.0004488	3.168	<a href=https://www.ncbi.nlm.nih.gov/gene/?term=Rasa3 target='_blank'>link<a>
Asb11	-0.4875	7.354	-5.71	8.055e-06	0.0003304	3.161	<a href=https://www.ncbi.nlm.nih.gov/gene/?term=Asb11 target='_blank'>link<a>
Pgam1	2.007	2.516	5.458	1.491e-05	0.0005103	3.145	<a href=https://www.ncbi.nlm.nih.gov/gene/?term=Pgam1 target='_blank'>link<a>
Riiad1	-0.7438	2.977	-5.481	1.408e-05	0.0004871	3.133	<a href=https://www.ncbi.nlm.nih.gov/gene/?term=Riiad1 target='_blank'>link<a>
Grhl1	2.67	1.978	5.401	1.712e-05	0.0005721	3.047	<a href=https://www.ncbi.nlm.nih.gov/gene/?term=Grhl1 target='_blank'>link<a>
Gdap1	0.8752	4.573	5.553	1.179e-05	0.0004381	3.037	<a href=https://www.ncbi.nlm.nih.gov/gene/?term=Gdap1 target='_blank'>link<a>
Ninj1	1.601	3.799	5.49	1.377e-05	0.0004864	3.032	<a href=https://www.ncbi.nlm.nih.gov/gene/?term=Ninj1 target='_blank'>link<a>
Pelo	1.558	2.263	5.398	1.724e-05	0.0005744	3.018	<a href=https://www.ncbi.nlm.nih.gov/gene/?term=Pelo target='_blank'>link<a>
Kdsr	1.126	2.068	5.394	1.743e-05	0.0005771	3.017	<a href=https://www.ncbi.nlm.nih.gov/gene/?term=Kdsr target='_blank'>link<a>
Ndufs4	0.4225	7.396	5.651	9.279e-06	0.0003626	3.016	<a href=https://www.ncbi.nlm.nih.gov/gene/?term=Ndufs4 target='_blank'>link<a>
Wipi1	0.371	5.458	5.594	1.067e-05	0.0004028	3.007	<a href=https://www.ncbi.nlm.nih.gov/gene/?term=Wipi1 target='_blank'>link<a>
Tspan9	0.6517	4.026	5.501	1.34e-05	0.0004752	2.999	<a href=https://www.ncbi.nlm.nih.gov/gene/?term=Tspan9 target='_blank'>link<a>
Pak2	0.7266	3.86	5.484	1.397e-05	0.0004865	2.987	<a href=https://www.ncbi.nlm.nih.gov/gene/?term=Pak2 target='_blank'>link<a>
Wnt4	-0.6851	5.554	-5.585	1.092e-05	0.0004105	2.985	<a href=https://www.ncbi.nlm.nih.gov/gene/?term=Wnt4 target='_blank'>link<a>
Nr1h3	-0.9661	3.063	-5.419	1.639e-05	0.0005501	2.979	<a href=https://www.ncbi.nlm.nih.gov/gene/?term=Nr1h3 target='_blank'>link<a>
Cycs	0.5002	8.037	5.642	9.499e-06	0.0003683	2.97	<a href=https://www.ncbi.nlm.nih.gov/gene/?term=Cycs target='_blank'>link<a>
Lgals1	0.4827	6.948	5.621	9.989e-06	0.0003814	2.96	<a href=https://www.ncbi.nlm.nih.gov/gene/?term=Lgals1 target='_blank'>link<a>
Slc25a5	0.8257	5.214	5.543	1.21e-05	0.0004466	2.915	<a href=https://www.ncbi.nlm.nih.gov/gene/?term=Slc25a5 target='_blank'>link<a>
Ptp4a3	-0.596	8.54	-5.625	9.899e-06	0.0003794	2.914	<a href=https://www.ncbi.nlm.nih.gov/gene/?term=Ptp4a3 target='_blank'>link<a>
Cox5a	0.4451	9.376	5.632	9.734e-06	0.0003745	2.907	<a href=https://www.ncbi.nlm.nih.gov/gene/?term=Cox5a target='_blank'>link<a>
Pmm1	0.5866	2.665	5.369	1.854e-05	0.0006074	2.895	<a href=https://www.ncbi.nlm.nih.gov/gene/?term=Pmm1 target='_blank'>link<a>
Slc11a2	0.6206	4.896	5.508	1.318e-05	0.0004723	2.872	<a href=https://www.ncbi.nlm.nih.gov/gene/?term=Slc11a2 target='_blank'>link<a>
Akirin1	0.485	5.356	5.525	1.262e-05	0.0004556	2.852	<a href=https://www.ncbi.nlm.nih.gov/gene/?term=Akirin1 target='_blank'>link<a>
Slc9a2	0.6952	5.709	5.54	1.219e-05	0.0004483	2.846	<a href=https://www.ncbi.nlm.nih.gov/gene/?term=Slc9a2 target='_blank'>link<a>
Cpsf1	-0.5777	4.726	-5.482	1.405e-05	0.0004871	2.845	<a href=https://www.ncbi.nlm.nih.gov/gene/?term=Cpsf1 target='_blank'>link<a>
Hif1a	1.273	4.653	5.463	1.47e-05	0.000505	2.811	<a href=https://www.ncbi.nlm.nih.gov/gene/?term=Hif1a target='_blank'>link<a>
Arfgap1	-0.3933	5.464	-5.51	1.311e-05	0.0004717	2.806	<a href=https://www.ncbi.nlm.nih.gov/gene/?term=Arfgap1 target='_blank'>link<a>
Gna12	-0.6769	3.765	-5.394	1.744e-05	0.0005771	2.796	<a href=https://www.ncbi.nlm.nih.gov/gene/?term=Gna12 target='_blank'>link<a>
Kdm3a	1.297	4.495	5.445	1.536e-05	0.0005241	2.796	<a href=https://www.ncbi.nlm.nih.gov/gene/?term=Kdm3a target='_blank'>link<a>
Micall1	1.63	2.935	5.32	2.092e-05	0.0006636	2.76	<a href=https://www.ncbi.nlm.nih.gov/gene/?term=Micall1 target='_blank'>link<a>
Trim26	-0.6289	4.463	-5.424	1.618e-05	0.0005483	2.749	<a href=https://www.ncbi.nlm.nih.gov/gene/?term=Trim26 target='_blank'>link<a>
Dnaja4	0.998	6.791	5.528	1.254e-05	0.0004544	2.74	<a href=https://www.ncbi.nlm.nih.gov/gene/?term=Dnaja4 target='_blank'>link<a>
Gm14326	0.8938	2.963	5.316	2.112e-05	0.0006678	2.729	<a href=https://www.ncbi.nlm.nih.gov/gene/?term=Gm14326 target='_blank'>link<a>
Adm	3.217	0.1622	5.365	1.87e-05	0.0006096	2.726	<a href=https://www.ncbi.nlm.nih.gov/gene/?term=Adm target='_blank'>link<a>
Socs3	-0.882	9.114	-5.552	1.183e-05	0.0004381	2.718	<a href=https://www.ncbi.nlm.nih.gov/gene/?term=Socs3 target='_blank'>link<a>
Ttc38	-1.042	2.598	-5.282	2.296e-05	0.0007101	2.714	<a href=https://www.ncbi.nlm.nih.gov/gene/?term=Ttc38 target='_blank'>link<a>
Bap1	-0.4273	6.262	-5.504	1.33e-05	0.0004732	2.714	<a href=https://www.ncbi.nlm.nih.gov/gene/?term=Bap1 target='_blank'>link<a>
Polr2b	-0.3551	5.843	-5.488	1.385e-05	0.0004864	2.709	<a href=https://www.ncbi.nlm.nih.gov/gene/?term=Polr2b target='_blank'>link<a>
Txnl4a	-0.3491	6.805	-5.505	1.328e-05	0.0004732	2.681	<a href=https://www.ncbi.nlm.nih.gov/gene/?term=Txnl4a target='_blank'>link<a>
Zcchc5	-2.248	-0.1071	-5.352	1.932e-05	0.0006228	2.665	<a href=https://www.ncbi.nlm.nih.gov/gene/?term=Zcchc5 target='_blank'>link<a>
Cbx3	1.165	2	5.239	2.555e-05	0.0007607	2.657	<a href=https://www.ncbi.nlm.nih.gov/gene/?term=Cbx3 target='_blank'>link<a>
Dstn	1.205	3.361	5.305	2.167e-05	0.0006794	2.646	<a href=https://www.ncbi.nlm.nih.gov/gene/?term=Dstn target='_blank'>link<a>
Gpx1	0.5456	6.276	5.478	1.417e-05	0.0004883	2.645	<a href=https://www.ncbi.nlm.nih.gov/gene/?term=Gpx1 target='_blank'>link<a>
Fbxl22	1.27	3.413	5.306	2.165e-05	0.0006794	2.641	<a href=https://www.ncbi.nlm.nih.gov/gene/?term=Fbxl22 target='_blank'>link<a>
Tubg1	-0.4622	5.165	-5.42	1.633e-05	0.0005501	2.627	<a href=https://www.ncbi.nlm.nih.gov/gene/?term=Tubg1 target='_blank'>link<a>
Camk2b	-0.5414	7.236	-5.485	1.392e-05	0.0004865	2.615	<a href=https://www.ncbi.nlm.nih.gov/gene/?term=Camk2b target='_blank'>link<a>
Faap100	-0.7347	4.72	-5.377	1.815e-05	0.0005967	2.596	<a href=https://www.ncbi.nlm.nih.gov/gene/?term=Faap100 target='_blank'>link<a>
LOC100503496	1.324	1.629	5.205	2.778e-05	0.0008087	2.594	<a href=https://www.ncbi.nlm.nih.gov/gene/?term=LOC100503496 target='_blank'>link<a>
Repin1	0.519	5.093	5.39	1.758e-05	0.0005798	2.556	<a href=https://www.ncbi.nlm.nih.gov/gene/?term=Repin1 target='_blank'>link<a>
Slc19a2	1.271	3.343	5.261	2.419e-05	0.0007334	2.544	<a href=https://www.ncbi.nlm.nih.gov/gene/?term=Slc19a2 target='_blank'>link<a>
Lin52	-0.9501	3.621	-5.274	2.341e-05	0.0007149	2.54	<a href=https://www.ncbi.nlm.nih.gov/gene/?term=Lin52 target='_blank'>link<a>
Tprkb	0.5626	3.94	5.299	2.204e-05	0.0006881	2.52	<a href=https://www.ncbi.nlm.nih.gov/gene/?term=Tprkb target='_blank'>link<a>
Fam120b	-0.6538	4.64	-5.329	2.043e-05	0.0006542	2.488	<a href=https://www.ncbi.nlm.nih.gov/gene/?term=Fam120b target='_blank'>link<a>
Pnrc2	-0.978	4.245	-5.295	2.223e-05	0.0006919	2.484	<a href=https://www.ncbi.nlm.nih.gov/gene/?term=Pnrc2 target='_blank'>link<a>
Snta1	-0.4273	7.936	-5.441	1.551e-05	0.0005274	2.481	<a href=https://www.ncbi.nlm.nih.gov/gene/?term=Snta1 target='_blank'>link<a>
Gadd45g	-0.6007	8.164	-5.419	1.64e-05	0.0005501	2.418	<a href=https://www.ncbi.nlm.nih.gov/gene/?term=Gadd45g target='_blank'>link<a>
Ppa1	0.3483	5.58	5.357	1.907e-05	0.0006167	2.411	<a href=https://www.ncbi.nlm.nih.gov/gene/?term=Ppa1 target='_blank'>link<a>
Flywch2	-1.064	1.374	-5.124	3.393e-05	0.0009372	2.403	<a href=https://www.ncbi.nlm.nih.gov/gene/?term=Flywch2 target='_blank'>link<a>
Wwtr1	0.9279	4.322	5.276	2.331e-05	0.0007149	2.401	<a href=https://www.ncbi.nlm.nih.gov/gene/?term=Wwtr1 target='_blank'>link<a>
Emg1	-0.3183	5.544	-5.344	1.972e-05	0.0006334	2.387	<a href=https://www.ncbi.nlm.nih.gov/gene/?term=Emg1 target='_blank'>link<a>
Fam149b	-0.5572	4.009	-5.23	2.607e-05	0.0007686	2.352	<a href=https://www.ncbi.nlm.nih.gov/gene/?term=Fam149b target='_blank'>link<a>
Tango2	-0.5258	4.944	-5.285	2.278e-05	0.0007067	2.328	<a href=https://www.ncbi.nlm.nih.gov/gene/?term=Tango2 target='_blank'>link<a>
Odc1	0.9909	6.807	5.36	1.892e-05	0.0006139	2.326	<a href=https://www.ncbi.nlm.nih.gov/gene/?term=Odc1 target='_blank'>link<a>
Sugp2	-0.4401	5.659	-5.323	2.073e-05	0.0006616	2.326	<a href=https://www.ncbi.nlm.nih.gov/gene/?term=Sugp2 target='_blank'>link<a>
Cnpy2	-0.4492	4.537	-5.258	2.438e-05	0.0007334	2.324	<a href=https://www.ncbi.nlm.nih.gov/gene/?term=Cnpy2 target='_blank'>link<a>
Tirap	-0.6508	4.74	-5.269	2.372e-05	0.0007224	2.323	<a href=https://www.ncbi.nlm.nih.gov/gene/?term=Tirap target='_blank'>link<a>
Aig1	1.137	1.623	5.087	3.714e-05	0.0009938	2.322	<a href=https://www.ncbi.nlm.nih.gov/gene/?term=Aig1 target='_blank'>link<a>
Spata5l1	2.483	1.209	5.094	3.651e-05	0.0009883	2.317	<a href=https://www.ncbi.nlm.nih.gov/gene/?term=Spata5l1 target='_blank'>link<a>
Mt2	1.751	7.339	5.365	1.873e-05	0.0006096	2.317	<a href=https://www.ncbi.nlm.nih.gov/gene/?term=Mt2 target='_blank'>link<a>
Tmem245	-0.9573	3.736	-5.189	2.891e-05	0.0008343	2.309	<a href=https://www.ncbi.nlm.nih.gov/gene/?term=Tmem245 target='_blank'>link<a>
Fam13a	-1.042	2.971	-5.134	3.314e-05	0.0009241	2.307	<a href=https://www.ncbi.nlm.nih.gov/gene/?term=Fam13a target='_blank'>link<a>
Mrpl9	0.4791	4.42	5.246	2.511e-05	0.0007509	2.305	<a href=https://www.ncbi.nlm.nih.gov/gene/?term=Mrpl9 target='_blank'>link<a>
Nup50	0.6532	4.318	5.23	2.609e-05	0.0007686	2.286	<a href=https://www.ncbi.nlm.nih.gov/gene/?term=Nup50 target='_blank'>link<a>
Arhgap6	-1.194	3.011	-5.123	3.401e-05	0.0009372	2.281	<a href=https://www.ncbi.nlm.nih.gov/gene/?term=Arhgap6 target='_blank'>link<a>
Agt	1.242	5.172	5.277	2.326e-05	0.0007149	2.274	<a href=https://www.ncbi.nlm.nih.gov/gene/?term=Agt target='_blank'>link<a>
Aacs	1.68	1.496	5.058	4.001e-05	0.001058	2.254	<a href=https://www.ncbi.nlm.nih.gov/gene/?term=Aacs target='_blank'>link<a>
Irx5	-1.464	4.424	-5.205	2.774e-05	0.0008087	2.253	<a href=https://www.ncbi.nlm.nih.gov/gene/?term=Irx5 target='_blank'>link<a>
Tppp	1.356	5.005	5.252	2.471e-05	0.000741	2.242	<a href=https://www.ncbi.nlm.nih.gov/gene/?term=Tppp target='_blank'>link<a>
Prpf6	-0.3869	5.459	-5.274	2.339e-05	0.0007149	2.228	<a href=https://www.ncbi.nlm.nih.gov/gene/?term=Prpf6 target='_blank'>link<a>
Samd8	0.693	5.223	5.259	2.431e-05	0.0007334	2.215	<a href=https://www.ncbi.nlm.nih.gov/gene/?term=Samd8 target='_blank'>link<a>
Ensa	-0.3148	7.555	-5.321	2.085e-05	0.0006632	2.197	<a href=https://www.ncbi.nlm.nih.gov/gene/?term=Ensa target='_blank'>link<a>
Hiat1	0.8228	3.21	5.104	3.563e-05	0.0009718	2.177	<a href=https://www.ncbi.nlm.nih.gov/gene/?term=Hiat1 target='_blank'>link<a>
Bche	1.484	1.847	5.024	4.35e-05	0.001119	2.167	<a href=https://www.ncbi.nlm.nih.gov/gene/?term=Bche target='_blank'>link<a>
Lamb2	-0.5493	7.625	-5.305	2.17e-05	0.0006794	2.155	<a href=https://www.ncbi.nlm.nih.gov/gene/?term=Lamb2 target='_blank'>link<a>
Cln5	0.642	3.87	5.137	3.286e-05	0.0009203	2.138	<a href=https://www.ncbi.nlm.nih.gov/gene/?term=Cln5 target='_blank'>link<a>
Ebna1bp2	-0.3884	5.082	-5.217	2.694e-05	0.000789	2.137	<a href=https://www.ncbi.nlm.nih.gov/gene/?term=Ebna1bp2 target='_blank'>link<a>
2610008E11Rik	-0.6549	3.182	-5.079	3.792e-05	0.00101	2.132	<a href=https://www.ncbi.nlm.nih.gov/gene/?term=2610008E11Rik target='_blank'>link<a>
Itga9	1.689	0.9151	5.007	4.535e-05	0.001151	2.109	<a href=https://www.ncbi.nlm.nih.gov/gene/?term=Itga9 target='_blank'>link<a>
Usp8	-0.4724	4.626	-5.175	2.989e-05	0.0008576	2.107	<a href=https://www.ncbi.nlm.nih.gov/gene/?term=Usp8 target='_blank'>link<a>
Rell1	0.8775	2.724	5.036	4.217e-05	0.001093	2.091	<a href=https://www.ncbi.nlm.nih.gov/gene/?term=Rell1 target='_blank'>link<a>
Sord	-0.4832	6.049	-5.237	2.567e-05	0.0007607	2.073	<a href=https://www.ncbi.nlm.nih.gov/gene/?term=Sord target='_blank'>link<a>
Chmp7	-0.392	6.066	-5.237	2.564e-05	0.0007607	2.072	<a href=https://www.ncbi.nlm.nih.gov/gene/?term=Chmp7 target='_blank'>link<a>
Stk35	-1.025	3.405	-5.057	4.006e-05	0.001058	2.05	<a href=https://www.ncbi.nlm.nih.gov/gene/?term=Stk35 target='_blank'>link<a>
Ddah1	-1.483	3.405	-5.047	4.109e-05	0.001071	2.044	<a href=https://www.ncbi.nlm.nih.gov/gene/?term=Ddah1 target='_blank'>link<a>
Hs6st1	0.7491	4.887	5.162	3.086e-05	0.0008752	2.026	<a href=https://www.ncbi.nlm.nih.gov/gene/?term=Hs6st1 target='_blank'>link<a>
Psmb5	0.5156	6.23	5.226	2.639e-05	0.000775	2.025	<a href=https://www.ncbi.nlm.nih.gov/gene/?term=Psmb5 target='_blank'>link<a>
Shisa2	-0.4763	8.485	-5.26	2.425e-05	0.0007334	2.014	<a href=https://www.ncbi.nlm.nih.gov/gene/?term=Shisa2 target='_blank'>link<a>
Efhd2	2.716	0.8429	4.978	4.872e-05	0.001221	2.009	<a href=https://www.ncbi.nlm.nih.gov/gene/?term=Efhd2 target='_blank'>link<a>
Dhx30	-0.6586	4.829	-5.136	3.291e-05	0.0009203	1.983	<a href=https://www.ncbi.nlm.nih.gov/gene/?term=Dhx30 target='_blank'>link<a>
Nop10	0.4254	6.045	5.198	2.828e-05	0.0008209	1.97	<a href=https://www.ncbi.nlm.nih.gov/gene/?term=Nop10 target='_blank'>link<a>
Whamm	0.79	2.288	4.961	5.088e-05	0.001256	1.968	<a href=https://www.ncbi.nlm.nih.gov/gene/?term=Whamm target='_blank'>link<a>
Ten1	0.5083	3.736	5.054	4.033e-05	0.001062	1.959	<a href=https://www.ncbi.nlm.nih.gov/gene/?term=Ten1 target='_blank'>link<a>
Mgst1	1.854	1.616	4.924	5.568e-05	0.001334	1.947	<a href=https://www.ncbi.nlm.nih.gov/gene/?term=Mgst1 target='_blank'>link<a>
Man1b1	-0.7928	2.087	-4.938	5.389e-05	0.001308	1.946	<a href=https://www.ncbi.nlm.nih.gov/gene/?term=Man1b1 target='_blank'>link<a>
Rhob	1.353	1.274	4.922	5.609e-05	0.001334	1.94	<a href=https://www.ncbi.nlm.nih.gov/gene/?term=Rhob target='_blank'>link<a>
Mpi	-0.4143	5.866	-5.175	2.988e-05	0.0008576	1.938	<a href=https://www.ncbi.nlm.nih.gov/gene/?term=Mpi target='_blank'>link<a>
Smtnl1	-2.036	2.664	-4.945	5.29e-05	0.001294	1.935	<a href=https://www.ncbi.nlm.nih.gov/gene/?term=Smtnl1 target='_blank'>link<a>
Bhlhe41	0.7582	5.206	5.137	3.288e-05	0.0009203	1.917	<a href=https://www.ncbi.nlm.nih.gov/gene/?term=Bhlhe41 target='_blank'>link<a>
Tusc2	-0.3758	5.929	-5.166	3.059e-05	0.0008731	1.907	<a href=https://www.ncbi.nlm.nih.gov/gene/?term=Tusc2 target='_blank'>link<a>
Otud4	0.8197	5.388	5.141	3.249e-05	0.0009163	1.905	<a href=https://www.ncbi.nlm.nih.gov/gene/?term=Otud4 target='_blank'>link<a>
Sik3	0.3362	4.673	5.094	3.656e-05	0.0009883	1.888	<a href=https://www.ncbi.nlm.nih.gov/gene/?term=Sik3 target='_blank'>link<a>
Ypel3	-0.4173	6.325	-5.166	3.061e-05	0.0008731	1.873	<a href=https://www.ncbi.nlm.nih.gov/gene/?term=Ypel3 target='_blank'>link<a>
Raf1	-0.2766	7.887	-5.193	2.858e-05	0.0008271	1.869	<a href=https://www.ncbi.nlm.nih.gov/gene/?term=Raf1 target='_blank'>link<a>
Pcf11	0.7673	4.154	5.047	4.103e-05	0.001071	1.867	<a href=https://www.ncbi.nlm.nih.gov/gene/?term=Pcf11 target='_blank'>link<a>
Npepl1	-0.4324	6.534	-5.163	3.084e-05	0.0008752	1.852	<a href=https://www.ncbi.nlm.nih.gov/gene/?term=Npepl1 target='_blank'>link<a>
Rbm10	-0.4793	4.008	-5.018	4.415e-05	0.001125	1.829	<a href=https://www.ncbi.nlm.nih.gov/gene/?term=Rbm10 target='_blank'>link<a>
E2f3	1.254	2.679	4.922	5.601e-05	0.001334	1.828	<a href=https://www.ncbi.nlm.nih.gov/gene/?term=E2f3 target='_blank'>link<a>
Cdk5rap3	-0.408	5.086	-5.091	3.685e-05	0.0009885	1.824	<a href=https://www.ncbi.nlm.nih.gov/gene/?term=Cdk5rap3 target='_blank'>link<a>
Golga5	-0.3614	5.523	-5.114	3.481e-05	0.0009547	1.822	<a href=https://www.ncbi.nlm.nih.gov/gene/?term=Golga5 target='_blank'>link<a>
Per2	1.135	2.969	4.937	5.4e-05	0.001308	1.817	<a href=https://www.ncbi.nlm.nih.gov/gene/?term=Per2 target='_blank'>link<a>
Rapsn	-0.3901	6.009	-5.131	3.331e-05	0.0009261	1.815	<a href=https://www.ncbi.nlm.nih.gov/gene/?term=Rapsn target='_blank'>link<a>
Taf1d	0.9593	3.069	4.937	5.394e-05	0.001308	1.797	<a href=https://www.ncbi.nlm.nih.gov/gene/?term=Taf1d target='_blank'>link<a>
Higd1a	0.4198	6.703	5.145	3.221e-05	0.000911	1.796	<a href=https://www.ncbi.nlm.nih.gov/gene/?term=Higd1a target='_blank'>link<a>
Ak4	1.905	1.037	4.864	6.476e-05	0.001499	1.795	<a href=https://www.ncbi.nlm.nih.gov/gene/?term=Ak4 target='_blank'>link<a>
Hmgb2	1.26	1.466	4.859	6.56e-05	0.001502	1.795	<a href=https://www.ncbi.nlm.nih.gov/gene/?term=Hmgb2 target='_blank'>link<a>
Gimap6	-1.005	5.208	-5.079	3.796e-05	0.00101	1.793	<a href=https://www.ncbi.nlm.nih.gov/gene/?term=Gimap6 target='_blank'>link<a>
Slc35a1	-0.4713	4.368	-5.017	4.42e-05	0.001125	1.763	<a href=https://www.ncbi.nlm.nih.gov/gene/?term=Slc35a1 target='_blank'>link<a>
Por	0.7241	4.754	5.041	4.168e-05	0.001083	1.747	<a href=https://www.ncbi.nlm.nih.gov/gene/?term=Por target='_blank'>link<a>
Arhgef7	1.147	3.359	4.932	5.465e-05	0.00132	1.737	<a href=https://www.ncbi.nlm.nih.gov/gene/?term=Arhgef7 target='_blank'>link<a>
Gna13	1.359	6.448	5.111	3.503e-05	0.0009581	1.735	<a href=https://www.ncbi.nlm.nih.gov/gene/?term=Gna13 target='_blank'>link<a>
Pla2g16	0.499	6.254	5.097	3.626e-05	0.0009863	1.705	<a href=https://www.ncbi.nlm.nih.gov/gene/?term=Pla2g16 target='_blank'>link<a>
Slc10a3	0.9295	1.582	4.819	7.246e-05	0.001616	1.697	<a href=https://www.ncbi.nlm.nih.gov/gene/?term=Slc10a3 target='_blank'>link<a>
Ipo13	-0.3943	8.377	-5.122	3.408e-05	0.0009372	1.676	<a href=https://www.ncbi.nlm.nih.gov/gene/?term=Ipo13 target='_blank'>link<a>
Anks1	1.296	2.073	4.82	7.226e-05	0.001616	1.665	<a href=https://www.ncbi.nlm.nih.gov/gene/?term=Anks1 target='_blank'>link<a>
Ugp2	0.3831	9.437	5.13	3.347e-05	0.000928	1.664	<a href=https://www.ncbi.nlm.nih.gov/gene/?term=Ugp2 target='_blank'>link<a>
Ddx21	0.6203	4.242	4.971	4.961e-05	0.001237	1.661	<a href=https://www.ncbi.nlm.nih.gov/gene/?term=Ddx21 target='_blank'>link<a>
Tmem50b	0.454	4.604	4.996	4.666e-05	0.001179	1.657	<a href=https://www.ncbi.nlm.nih.gov/gene/?term=Tmem50b target='_blank'>link<a>
Dusp4	2.145	0.3897	4.833	6.991e-05	0.00158	1.643	<a href=https://www.ncbi.nlm.nih.gov/gene/?term=Dusp4 target='_blank'>link<a>
Ssfa2	0.6972	3.718	4.921	5.616e-05	0.001334	1.637	<a href=https://www.ncbi.nlm.nih.gov/gene/?term=Ssfa2 target='_blank'>link<a>
4931402G19Rik	0.9104	1.924	4.803	7.533e-05	0.001662	1.635	<a href=https://www.ncbi.nlm.nih.gov/gene/?term=4931402G19Rik target='_blank'>link<a>
3425401B19Rik	-0.5869	7.552	-5.093	3.664e-05	0.0009883	1.632	<a href=https://www.ncbi.nlm.nih.gov/gene/?term=3425401B19Rik target='_blank'>link<a>
A230020J21Rik	-1.263	1.82	-4.783	7.919e-05	0.00173	1.609	<a href=https://www.ncbi.nlm.nih.gov/gene/?term=A230020J21Rik target='_blank'>link<a>
Rab11fip5	0.8967	2.766	4.839	6.888e-05	0.001565	1.608	<a href=https://www.ncbi.nlm.nih.gov/gene/?term=Rab11fip5 target='_blank'>link<a>
Tpt1	0.4962	8.154	5.092	3.675e-05	0.0009885	1.607	<a href=https://www.ncbi.nlm.nih.gov/gene/?term=Tpt1 target='_blank'>link<a>
Hipk1	0.995	3.521	4.892	6.04e-05	0.001428	1.607	<a href=https://www.ncbi.nlm.nih.gov/gene/?term=Hipk1 target='_blank'>link<a>
1810013L24Rik	0.6907	5.616	5.031	4.273e-05	0.001102	1.602	<a href=https://www.ncbi.nlm.nih.gov/gene/?term=1810013L24Rik target='_blank'>link<a>
Exd1	-1.316	1.703	-4.776	8.056e-05	0.001742	1.601	<a href=https://www.ncbi.nlm.nih.gov/gene/?term=Exd1 target='_blank'>link<a>
Egr2	-1.893	3.944	-4.894	6.005e-05	0.001423	1.593	<a href=https://www.ncbi.nlm.nih.gov/gene/?term=Egr2 target='_blank'>link<a>
Pnrc1	-0.54	7.708	-5.077	3.815e-05	0.001013	1.586	<a href=https://www.ncbi.nlm.nih.gov/gene/?term=Pnrc1 target='_blank'>link<a>
Ube2t	1.409	1.36	4.767	8.234e-05	0.001762	1.586	<a href=https://www.ncbi.nlm.nih.gov/gene/?term=Ube2t target='_blank'>link<a>
Lonrf3	3.084	0.9957	4.782	7.93e-05	0.00173	1.582	<a href=https://www.ncbi.nlm.nih.gov/gene/?term=Lonrf3 target='_blank'>link<a>
Kank1	0.9124	5.646	5.022	4.365e-05	0.00112	1.58	<a href=https://www.ncbi.nlm.nih.gov/gene/?term=Kank1 target='_blank'>link<a>
2024-09-02	0.4501	4.936	4.984	4.797e-05	0.001209	1.576	<a href=https://www.ncbi.nlm.nih.gov/gene/?term=Sept2 target='_blank'>link<a>
5730508B09Rik	1.167	1.862	4.772	8.138e-05	0.001752	1.57	<a href=https://www.ncbi.nlm.nih.gov/gene/?term=5730508B09Rik target='_blank'>link<a>
Slco3a1	-1.107	3.595	-4.867	6.419e-05	0.001492	1.557	<a href=https://www.ncbi.nlm.nih.gov/gene/?term=Slco3a1 target='_blank'>link<a>
Fam53b	-0.7493	5.021	-4.975	4.913e-05	0.001229	1.556	<a href=https://www.ncbi.nlm.nih.gov/gene/?term=Fam53b target='_blank'>link<a>
4933404O12Rik	-1.189	2.84	-4.809	7.422e-05	0.001645	1.55	<a href=https://www.ncbi.nlm.nih.gov/gene/?term=4933404O12Rik target='_blank'>link<a>
Rab9	0.5855	3.702	4.883	6.172e-05	0.001448	1.546	<a href=https://www.ncbi.nlm.nih.gov/gene/?term=Rab9 target='_blank'>link<a>
Prim1	-2.357	-0.3969	-4.82	7.22e-05	0.001616	1.543	<a href=https://www.ncbi.nlm.nih.gov/gene/?term=Prim1 target='_blank'>link<a>
Csrp2bp	-0.5756	4.449	-4.929	5.506e-05	0.001326	1.534	<a href=https://www.ncbi.nlm.nih.gov/gene/?term=Csrp2bp target='_blank'>link<a>
Sccpdh	-0.3516	6.475	-5.032	4.261e-05	0.001101	1.531	<a href=https://www.ncbi.nlm.nih.gov/gene/?term=Sccpdh target='_blank'>link<a>
Smim8	0.4804	3.498	4.86	6.539e-05	0.001502	1.526	<a href=https://www.ncbi.nlm.nih.gov/gene/?term=Smim8 target='_blank'>link<a>
Rcsd1	-0.2625	7.482	-5.049	4.082e-05	0.001069	1.526	<a href=https://www.ncbi.nlm.nih.gov/gene/?term=Rcsd1 target='_blank'>link<a>
Aplp2	0.3288	8.005	5.053	4.049e-05	0.001063	1.515	<a href=https://www.ncbi.nlm.nih.gov/gene/?term=Aplp2 target='_blank'>link<a>
Bmpr2	1.076	3.347	4.832	7.004e-05	0.00158	1.495	<a href=https://www.ncbi.nlm.nih.gov/gene/?term=Bmpr2 target='_blank'>link<a>
Kcnq4	0.6661	3.02	4.807	7.457e-05	0.001649	1.486	<a href=https://www.ncbi.nlm.nih.gov/gene/?term=Kcnq4 target='_blank'>link<a>
Nde1	-0.3629	5.155	-4.957	5.131e-05	0.001264	1.483	<a href=https://www.ncbi.nlm.nih.gov/gene/?term=Nde1 target='_blank'>link<a>
Pabpc1	1.331	4.158	4.886	6.127e-05	0.001442	1.482	<a href=https://www.ncbi.nlm.nih.gov/gene/?term=Pabpc1 target='_blank'>link<a>
Rilpl1	-0.3703	7.416	-5.018	4.417e-05	0.001125	1.45	<a href=https://www.ncbi.nlm.nih.gov/gene/?term=Rilpl1 target='_blank'>link<a>
Endov	-1.045	1.265	-4.707	9.568e-05	0.001984	1.448	<a href=https://www.ncbi.nlm.nih.gov/gene/?term=Endov target='_blank'>link<a>
Zfp142	0.5068	4.931	4.928	5.516e-05	0.001326	1.439	<a href=https://www.ncbi.nlm.nih.gov/gene/?term=Zfp142 target='_blank'>link<a>
Fas	2.225	1.013	4.707	9.575e-05	0.001984	1.436	<a href=https://www.ncbi.nlm.nih.gov/gene/?term=Fas target='_blank'>link<a>
Sacs	-0.3686	5.459	-4.948	5.254e-05	0.001288	1.419	<a href=https://www.ncbi.nlm.nih.gov/gene/?term=Sacs target='_blank'>link<a>
2310067B10Rik	-0.4203	6.601	-4.98	4.854e-05	0.00122	1.394	<a href=https://www.ncbi.nlm.nih.gov/gene/?term=2310067B10Rik target='_blank'>link<a>
Tubb4b	0.3487	7.927	4.999	4.631e-05	0.001173	1.384	<a href=https://www.ncbi.nlm.nih.gov/gene/?term=Tubb4b target='_blank'>link<a>
Pxmp4	-0.5555	3.945	-4.826	7.118e-05	0.001602	1.371	<a href=https://www.ncbi.nlm.nih.gov/gene/?term=Pxmp4 target='_blank'>link<a>
Fermt2	0.9721	6.573	4.969	4.988e-05	0.001241	1.368	<a href=https://www.ncbi.nlm.nih.gov/gene/?term=Fermt2 target='_blank'>link<a>
Tfrc	0.5594	6.385	4.963	5.063e-05	0.001256	1.362	<a href=https://www.ncbi.nlm.nih.gov/gene/?term=Tfrc target='_blank'>link<a>
4930506C21Rik	0.3235	6.446	4.939	5.366e-05	0.001308	1.3	<a href=https://www.ncbi.nlm.nih.gov/gene/?term=4930506C21Rik target='_blank'>link<a>
Gtf2e1	-0.6274	3.252	-4.742	8.773e-05	0.001845	1.298	<a href=https://www.ncbi.nlm.nih.gov/gene/?term=Gtf2e1 target='_blank'>link<a>
Ppp1r3c	0.4335	7.744	4.961	5.084e-05	0.001256	1.297	<a href=https://www.ncbi.nlm.nih.gov/gene/?term=Ppp1r3c target='_blank'>link<a>
Ccdc85b	0.5296	4.859	4.863	6.492e-05	0.001499	1.288	<a href=https://www.ncbi.nlm.nih.gov/gene/?term=Ccdc85b target='_blank'>link<a>
Peg3os	-0.9612	2.95	-4.712	9.455e-05	0.001968	1.288	<a href=https://www.ncbi.nlm.nih.gov/gene/?term=Peg3os target='_blank'>link<a>
Ncs1	1.35	2.38	4.675	0.0001037	0.002095	1.283	<a href=https://www.ncbi.nlm.nih.gov/gene/?term=Ncs1 target='_blank'>link<a>
Klhl9	0.8307	4.949	4.863	6.488e-05	0.001499	1.277	<a href=https://www.ncbi.nlm.nih.gov/gene/?term=Klhl9 target='_blank'>link<a>
Slco5a1	0.9701	4.015	4.795	7.683e-05	0.001687	1.277	<a href=https://www.ncbi.nlm.nih.gov/gene/?term=Slco5a1 target='_blank'>link<a>
Hilpda	1.719	2.035	4.65	0.0001102	0.002182	1.275	<a href=https://www.ncbi.nlm.nih.gov/gene/?term=Hilpda target='_blank'>link<a>
Dars2	-0.5226	3.541	-4.753	8.529e-05	0.001802	1.268	<a href=https://www.ncbi.nlm.nih.gov/gene/?term=Dars2 target='_blank'>link<a>
Tti1	-0.4348	4.956	-4.849	6.712e-05	0.001528	1.247	<a href=https://www.ncbi.nlm.nih.gov/gene/?term=Tti1 target='_blank'>link<a>
Cstb	1.521	4.05	4.78	7.98e-05	0.001737	1.247	<a href=https://www.ncbi.nlm.nih.gov/gene/?term=Cstb target='_blank'>link<a>
Slc44a2	-0.2718	8.779	-4.952	5.205e-05	0.001279	1.24	<a href=https://www.ncbi.nlm.nih.gov/gene/?term=Slc44a2 target='_blank'>link<a>
Tmem104	-0.7988	3.391	-4.726	9.137e-05	0.001914	1.238	<a href=https://www.ncbi.nlm.nih.gov/gene/?term=Tmem104 target='_blank'>link<a>
Nup214	-0.5648	4.203	-4.789	7.794e-05	0.001708	1.234	<a href=https://www.ncbi.nlm.nih.gov/gene/?term=Nup214 target='_blank'>link<a>
4930455H04Rik	-1.941	0.2191	-4.657	0.0001084	0.002165	1.227	<a href=https://www.ncbi.nlm.nih.gov/gene/?term=4930455H04Rik target='_blank'>link<a>
Smim7	0.3626	5.643	4.875	6.292e-05	0.00147	1.211	<a href=https://www.ncbi.nlm.nih.gov/gene/?term=Smim7 target='_blank'>link<a>
Litaf	2.806	2.556	4.635	0.0001147	0.002251	1.209	<a href=https://www.ncbi.nlm.nih.gov/gene/?term=Litaf target='_blank'>link<a>
Gmfb	0.7505	4.092	4.774	8.102e-05	0.001748	1.205	<a href=https://www.ncbi.nlm.nih.gov/gene/?term=Gmfb target='_blank'>link<a>
1700088E04Rik	1.308	1.335	4.6	0.0001251	0.002421	1.2	<a href=https://www.ncbi.nlm.nih.gov/gene/?term=1700088E04Rik target='_blank'>link<a>
Sgcg	-0.2873	8.011	-4.922	5.597e-05	0.001334	1.192	<a href=https://www.ncbi.nlm.nih.gov/gene/?term=Sgcg target='_blank'>link<a>
Uspl1	-0.4009	5.521	-4.856	6.606e-05	0.001508	1.184	<a href=https://www.ncbi.nlm.nih.gov/gene/?term=Uspl1 target='_blank'>link<a>
Tmem127	0.622	4.018	4.76	8.393e-05	0.00178	1.183	<a href=https://www.ncbi.nlm.nih.gov/gene/?term=Tmem127 target='_blank'>link<a>
Dnajc14	-0.5002	4.441	-4.779	8.001e-05	0.001738	1.163	<a href=https://www.ncbi.nlm.nih.gov/gene/?term=Dnajc14 target='_blank'>link<a>
Bpgm	-0.3109	6.879	-4.886	6.13e-05	0.001442	1.145	<a href=https://www.ncbi.nlm.nih.gov/gene/?term=Bpgm target='_blank'>link<a>
Llgl2	-0.8869	3.413	-4.684	0.0001015	0.002069	1.133	<a href=https://www.ncbi.nlm.nih.gov/gene/?term=Llgl2 target='_blank'>link<a>
Tmed4	-0.2345	6.419	-4.867	6.417e-05	0.001492	1.125	<a href=https://www.ncbi.nlm.nih.gov/gene/?term=Tmed4 target='_blank'>link<a>
Pcbp1	0.2811	6.937	4.877	6.262e-05	0.001466	1.12	<a href=https://www.ncbi.nlm.nih.gov/gene/?term=Pcbp1 target='_blank'>link<a>
Rnf2	0.8646	4.529	4.764	8.301e-05	0.001772	1.103	<a href=https://www.ncbi.nlm.nih.gov/gene/?term=Rnf2 target='_blank'>link<a>
Myl6	0.4995	4.691	4.776	8.054e-05	0.001742	1.1	<a href=https://www.ncbi.nlm.nih.gov/gene/?term=Myl6 target='_blank'>link<a>
Nmrk2	0.82	7.057	4.861	6.513e-05	0.0015	1.076	<a href=https://www.ncbi.nlm.nih.gov/gene/?term=Nmrk2 target='_blank'>link<a>
Alkbh1	0.954	1.918	4.567	0.0001359	0.00258	1.075	<a href=https://www.ncbi.nlm.nih.gov/gene/?term=Alkbh1 target='_blank'>link<a>
Fbxo30	1.385	5.732	4.817	7.285e-05	0.001621	1.068	<a href=https://www.ncbi.nlm.nih.gov/gene/?term=Fbxo30 target='_blank'>link<a>
2310022B05Rik	0.7219	3.288	4.655	0.0001089	0.002167	1.066	<a href=https://www.ncbi.nlm.nih.gov/gene/?term=2310022B05Rik target='_blank'>link<a>
Prss23	0.513	7.529	4.858	6.568e-05	0.001502	1.049	<a href=https://www.ncbi.nlm.nih.gov/gene/?term=Prss23 target='_blank'>link<a>
Kiz	-0.4793	4.925	-4.761	8.366e-05	0.00178	1.035	<a href=https://www.ncbi.nlm.nih.gov/gene/?term=Kiz target='_blank'>link<a>
Mir6236	1.921	4.725	4.739	8.84e-05	0.001855	1.033	<a href=https://www.ncbi.nlm.nih.gov/gene/?term=Mir6236 target='_blank'>link<a>
Cacfd1	-0.3388	5.641	-4.798	7.634e-05	0.00168	1.025	<a href=https://www.ncbi.nlm.nih.gov/gene/?term=Cacfd1 target='_blank'>link<a>
Gm10012	-1.672	1.633	-4.525	0.0001508	0.002795	1.023	<a href=https://www.ncbi.nlm.nih.gov/gene/?term=Gm10012 target='_blank'>link<a>
Sec24c	-0.2653	6.241	-4.816	7.297e-05	0.001621	1.01	<a href=https://www.ncbi.nlm.nih.gov/gene/?term=Sec24c target='_blank'>link<a>
Vps51	-0.5863	4.221	-4.699	9.768e-05	0.002016	1.008	<a href=https://www.ncbi.nlm.nih.gov/gene/?term=Vps51 target='_blank'>link<a>
Zfp868	-1.189	2.099	-4.538	0.000146	0.002725	1.007	<a href=https://www.ncbi.nlm.nih.gov/gene/?term=Zfp868 target='_blank'>link<a>
Sec14l1	0.5821	6.514	4.823	7.172e-05	0.001611	1.007	<a href=https://www.ncbi.nlm.nih.gov/gene/?term=Sec14l1 target='_blank'>link<a>
Hnrnpa3	1.227	0.6333	4.512	0.0001558	0.002844	0.9857	<a href=https://www.ncbi.nlm.nih.gov/gene/?term=Hnrnpa3 target='_blank'>link<a>
Mmp24	0.9087	2.888	4.587	0.000129	0.002482	0.9771	<a href=https://www.ncbi.nlm.nih.gov/gene/?term=Mmp24 target='_blank'>link<a>
Cables2	0.6926	3.509	4.636	0.0001144	0.002249	0.9766	<a href=https://www.ncbi.nlm.nih.gov/gene/?term=Cables2 target='_blank'>link<a>
Arl6ip4	-0.346	5.212	-4.75	8.605e-05	0.001814	0.9606	<a href=https://www.ncbi.nlm.nih.gov/gene/?term=Arl6ip4 target='_blank'>link<a>
Fam134b	1.085	8.615	4.833	6.989e-05	0.00158	0.9501	<a href=https://www.ncbi.nlm.nih.gov/gene/?term=Fam134b target='_blank'>link<a>
Tbcc	-0.8387	2.791	-4.561	0.0001377	0.002605	0.9482	<a href=https://www.ncbi.nlm.nih.gov/gene/?term=Tbcc target='_blank'>link<a>
Tmem128	0.9024	2.513	4.549	0.0001422	0.002663	0.9477	<a href=https://www.ncbi.nlm.nih.gov/gene/?term=Tmem128 target='_blank'>link<a>
Musk	0.9368	4.101	4.668	0.0001056	0.002113	0.9454	<a href=https://www.ncbi.nlm.nih.gov/gene/?term=Musk target='_blank'>link<a>
Traf4	1.037	0.9406	4.484	0.0001671	0.002968	0.9372	<a href=https://www.ncbi.nlm.nih.gov/gene/?term=Traf4 target='_blank'>link<a>
Ralgds	0.6281	4.473	4.694	9.899e-05	0.002034	0.935	<a href=https://www.ncbi.nlm.nih.gov/gene/?term=Ralgds target='_blank'>link<a>
Tmem164	2.877	-0.5307	4.53	0.0001491	0.002771	0.918	<a href=https://www.ncbi.nlm.nih.gov/gene/?term=Tmem164 target='_blank'>link<a>
Cited2	-0.7397	4.592	-4.686	0.0001008	0.002059	0.9145	<a href=https://www.ncbi.nlm.nih.gov/gene/?term=Cited2 target='_blank'>link<a>
2310075C17Rik	1.364	2.133	4.506	0.000158	0.002868	0.9142	<a href=https://www.ncbi.nlm.nih.gov/gene/?term=2310075C17Rik target='_blank'>link<a>
Esd	0.5216	6.057	4.77	8.185e-05	0.001755	0.9077	<a href=https://www.ncbi.nlm.nih.gov/gene/?term=Esd target='_blank'>link<a>
Ficd	-0.4481	4.174	-4.656	0.0001089	0.002167	0.906	<a href=https://www.ncbi.nlm.nih.gov/gene/?term=Ficd target='_blank'>link<a>
A430046D13Rik	-0.5276	4.455	-4.674	0.0001039	0.002095	0.9024	<a href=https://www.ncbi.nlm.nih.gov/gene/?term=A430046D13Rik target='_blank'>link<a>
Pdcd7	-0.6486	4.427	-4.67	0.0001051	0.002108	0.9004	<a href=https://www.ncbi.nlm.nih.gov/gene/?term=Pdcd7 target='_blank'>link<a>
Sympk	-0.4893	6.007	-4.76	8.382e-05	0.00178	0.8954	<a href=https://www.ncbi.nlm.nih.gov/gene/?term=Sympk target='_blank'>link<a>
Olfm1	1.472	1.73	4.465	0.0001752	0.003062	0.8644	<a href=https://www.ncbi.nlm.nih.gov/gene/?term=Olfm1 target='_blank'>link<a>
Capn3	-0.3178	6.995	-4.771	8.166e-05	0.001755	0.8534	<a href=https://www.ncbi.nlm.nih.gov/gene/?term=Capn3 target='_blank'>link<a>
Rbms1	0.786	2.857	4.525	0.0001509	0.002795	0.8299	<a href=https://www.ncbi.nlm.nih.gov/gene/?term=Rbms1 target='_blank'>link<a>
Synpo2l	-0.5378	6.961	-4.756	8.463e-05	0.001791	0.8205	<a href=https://www.ncbi.nlm.nih.gov/gene/?term=Synpo2l target='_blank'>link<a>
Traf2	0.6417	4.425	4.643	0.0001124	0.002214	0.818	<a href=https://www.ncbi.nlm.nih.gov/gene/?term=Traf2 target='_blank'>link<a>
Rnf31	-0.8131	4.688	-4.651	0.00011	0.002182	0.8134	<a href=https://www.ncbi.nlm.nih.gov/gene/?term=Rnf31 target='_blank'>link<a>
Clk3	-0.4525	5.218	-4.69	9.996e-05	0.002046	0.8128	<a href=https://www.ncbi.nlm.nih.gov/gene/?term=Clk3 target='_blank'>link<a>
Actr3b	1.583	0.7258	4.432	0.0001902	0.003227	0.8108	<a href=https://www.ncbi.nlm.nih.gov/gene/?term=Actr3b target='_blank'>link<a>
Eftud2	-0.4732	5.016	-4.676	0.0001035	0.002095	0.8088	<a href=https://www.ncbi.nlm.nih.gov/gene/?term=Eftud2 target='_blank'>link<a>
Tsr2	-0.5824	2.909	-4.515	0.0001545	0.002835	0.8072	<a href=https://www.ncbi.nlm.nih.gov/gene/?term=Tsr2 target='_blank'>link<a>
Rpusd2	-1.909	-0.252	-4.471	0.0001725	0.003031	0.802	<a href=https://www.ncbi.nlm.nih.gov/gene/?term=Rpusd2 target='_blank'>link<a>
Dock4	1.015	2.386	4.47	0.0001729	0.003032	0.783	<a href=https://www.ncbi.nlm.nih.gov/gene/?term=Dock4 target='_blank'>link<a>
Psd3	1.015	2.031	4.448	0.0001828	0.003135	0.7809	<a href=https://www.ncbi.nlm.nih.gov/gene/?term=Psd3 target='_blank'>link<a>
Pi4k2a	0.9381	5.188	4.673	0.0001043	0.002095	0.7733	<a href=https://www.ncbi.nlm.nih.gov/gene/?term=Pi4k2a target='_blank'>link<a>
Usp21	-0.6847	4.404	-4.61	0.0001219	0.002369	0.7579	<a href=https://www.ncbi.nlm.nih.gov/gene/?term=Usp21 target='_blank'>link<a>
Cep76	-0.5979	3.679	-4.55	0.0001418	0.002661	0.7455	<a href=https://www.ncbi.nlm.nih.gov/gene/?term=Cep76 target='_blank'>link<a>
Lyrm1	0.5621	3.158	4.513	0.0001553	0.00284	0.7437	<a href=https://www.ncbi.nlm.nih.gov/gene/?term=Lyrm1 target='_blank'>link<a>
2024-09-09	2.04	0.3452	4.417	0.0001973	0.003298	0.7415	<a href=https://www.ncbi.nlm.nih.gov/gene/?term=Sept9 target='_blank'>link<a>
C230091D08Rik	0.6433	2.161	4.437	0.0001881	0.003202	0.7317	<a href=https://www.ncbi.nlm.nih.gov/gene/?term=C230091D08Rik target='_blank'>link<a>
Gtf3c5	-0.8017	3.131	-4.497	0.0001619	0.002916	0.7275	<a href=https://www.ncbi.nlm.nih.gov/gene/?term=Gtf3c5 target='_blank'>link<a>
Aurka	0.6365	4.179	4.586	0.0001296	0.002488	0.7241	<a href=https://www.ncbi.nlm.nih.gov/gene/?term=Aurka target='_blank'>link<a>
Papd7	1.265	2.599	4.457	0.0001787	0.003101	0.7214	<a href=https://www.ncbi.nlm.nih.gov/gene/?term=Papd7 target='_blank'>link<a>
Hdgfrp2	-0.3616	5.168	-4.65	0.0001103	0.002182	0.7201	<a href=https://www.ncbi.nlm.nih.gov/gene/?term=Hdgfrp2 target='_blank'>link<a>
Smarcd3	-0.3502	7.497	-4.719	9.288e-05	0.001941	0.7045	<a href=https://www.ncbi.nlm.nih.gov/gene/?term=Smarcd3 target='_blank'>link<a>
H2-T24	-1.312	0.6877	-4.385	0.0002138	0.003467	0.701	<a href=https://www.ncbi.nlm.nih.gov/gene/?term=H2-T24 target='_blank'>link<a>
Luzp1	0.6561	2.996	4.482	0.0001678	0.002974	0.7005	<a href=https://www.ncbi.nlm.nih.gov/gene/?term=Luzp1 target='_blank'>link<a>
Hgs	-0.3752	4.888	-4.624	0.0001176	0.002299	0.7002	<a href=https://www.ncbi.nlm.nih.gov/gene/?term=Hgs target='_blank'>link<a>
Eif3a	0.4294	6.814	4.705	9.62e-05	0.00199	0.6973	<a href=https://www.ncbi.nlm.nih.gov/gene/?term=Eif3a target='_blank'>link<a>
Psma1	0.3501	6.711	4.696	9.829e-05	0.002024	0.6809	<a href=https://www.ncbi.nlm.nih.gov/gene/?term=Psma1 target='_blank'>link<a>
Mcm3ap	-0.7974	4.075	-4.551	0.0001413	0.002657	0.6785	<a href=https://www.ncbi.nlm.nih.gov/gene/?term=Mcm3ap target='_blank'>link<a>
Sirt1	1.413	3.189	4.478	0.0001697	0.002987	0.668	<a href=https://www.ncbi.nlm.nih.gov/gene/?term=Sirt1 target='_blank'>link<a>
Zfp449	-0.9539	1.391	-4.366	0.0002243	0.003587	0.6609	<a href=https://www.ncbi.nlm.nih.gov/gene/?term=Zfp449 target='_blank'>link<a>
Ifi30	2.111	1.371	4.359	0.0002286	0.003643	0.6485	<a href=https://www.ncbi.nlm.nih.gov/gene/?term=Ifi30 target='_blank'>link<a>
Usp3	0.6204	3.825	4.524	0.0001514	0.002798	0.6396	<a href=https://www.ncbi.nlm.nih.gov/gene/?term=Usp3 target='_blank'>link<a>
Selt	0.7627	3.784	4.515	0.0001548	0.002835	0.6266	<a href=https://www.ncbi.nlm.nih.gov/gene/?term=Selt target='_blank'>link<a>
Sgta	-0.3557	7.175	-4.682	0.0001018	0.002071	0.6259	<a href=https://www.ncbi.nlm.nih.gov/gene/?term=Sgta target='_blank'>link<a>
Cdk19	1.174	1.965	4.377	0.0002182	0.003516	0.6254	<a href=https://www.ncbi.nlm.nih.gov/gene/?term=Cdk19 target='_blank'>link<a>
Mylk2	-0.4549	9.786	-4.714	9.411e-05	0.001963	0.6207	<a href=https://www.ncbi.nlm.nih.gov/gene/?term=Mylk2 target='_blank'>link<a>
Alg3	0.3481	4.986	4.591	0.0001278	0.002469	0.595	<a href=https://www.ncbi.nlm.nih.gov/gene/?term=Alg3 target='_blank'>link<a>
Stx6	0.7366	3.512	4.48	0.0001689	0.002978	0.5949	<a href=https://www.ncbi.nlm.nih.gov/gene/?term=Stx6 target='_blank'>link<a>
Npm1	0.4926	5.211	4.604	0.0001238	0.0024	0.5945	<a href=https://www.ncbi.nlm.nih.gov/gene/?term=Npm1 target='_blank'>link<a>
Ndufb5	0.3722	8.901	4.692	9.928e-05	0.002036	0.5907	<a href=https://www.ncbi.nlm.nih.gov/gene/?term=Ndufb5 target='_blank'>link<a>
Wiz	-0.7194	2.496	-4.39	0.0002113	0.003446	0.5809	<a href=https://www.ncbi.nlm.nih.gov/gene/?term=Wiz target='_blank'>link<a>
Piezo1	1.972	1.577	4.33	0.0002456	0.003833	0.5704	<a href=https://www.ncbi.nlm.nih.gov/gene/?term=Piezo1 target='_blank'>link<a>
Kctd9	0.4745	4.882	4.573	0.0001338	0.002544	0.5664	<a href=https://www.ncbi.nlm.nih.gov/gene/?term=Kctd9 target='_blank'>link<a>
Slc23a2	1.018	3.481	4.462	0.0001766	0.003072	0.5625	<a href=https://www.ncbi.nlm.nih.gov/gene/?term=Slc23a2 target='_blank'>link<a>
Ube2z	0.4695	3.556	4.47	0.0001732	0.003033	0.5594	<a href=https://www.ncbi.nlm.nih.gov/gene/?term=Ube2z target='_blank'>link<a>
Atp6v1g1	-0.2654	8.499	-4.674	0.0001039	0.002095	0.5575	<a href=https://www.ncbi.nlm.nih.gov/gene/?term=Atp6v1g1 target='_blank'>link<a>
Cyth3	1.191	2.594	4.39	0.0002114	0.003446	0.5575	<a href=https://www.ncbi.nlm.nih.gov/gene/?term=Cyth3 target='_blank'>link<a>
Mid1	-1.42	0.6904	-4.321	0.000251	0.003904	0.5574	<a href=https://www.ncbi.nlm.nih.gov/gene/?term=Mid1 target='_blank'>link<a>
Pank4	-0.4854	5.113	-4.578	0.0001321	0.002527	0.5526	<a href=https://www.ncbi.nlm.nih.gov/gene/?term=Pank4 target='_blank'>link<a>
Napa	-0.2698	8.602	-4.673	0.0001043	0.002095	0.551	<a href=https://www.ncbi.nlm.nih.gov/gene/?term=Napa target='_blank'>link<a>
Gch1	1.879	3.589	4.452	0.000181	0.003114	0.549	<a href=https://www.ncbi.nlm.nih.gov/gene/?term=Gch1 target='_blank'>link<a>
Pfn2	0.3758	7.584	4.649	0.0001106	0.002183	0.5267	<a href=https://www.ncbi.nlm.nih.gov/gene/?term=Pfn2 target='_blank'>link<a>
Eif2b5	-0.3191	6.51	-4.629	0.0001164	0.002279	0.5266	<a href=https://www.ncbi.nlm.nih.gov/gene/?term=Eif2b5 target='_blank'>link<a>
Fam102a	5.053	1.442	4.308	0.0002596	0.003995	0.5203	<a href=https://www.ncbi.nlm.nih.gov/gene/?term=Fam102a target='_blank'>link<a>
Pik3r2	-0.5859	4.237	-4.502	0.0001597	0.002893	0.5199	<a href=https://www.ncbi.nlm.nih.gov/gene/?term=Pik3r2 target='_blank'>link<a>
Rbm45	1.493	0.788	4.294	0.0002686	0.00409	0.5054	<a href=https://www.ncbi.nlm.nih.gov/gene/?term=Rbm45 target='_blank'>link<a>
Cpox	-0.3703	5.416	-4.574	0.0001333	0.00254	0.4985	<a href=https://www.ncbi.nlm.nih.gov/gene/?term=Cpox target='_blank'>link<a>
Gsto1	0.4265	4.563	4.518	0.0001534	0.002825	0.4844	<a href=https://www.ncbi.nlm.nih.gov/gene/?term=Gsto1 target='_blank'>link<a>
Clec16a	0.5278	3.843	4.462	0.0001765	0.003072	0.4843	<a href=https://www.ncbi.nlm.nih.gov/gene/?term=Clec16a target='_blank'>link<a>
Xab2	-0.6893	3.73	-4.44	0.0001867	0.00319	0.4688	<a href=https://www.ncbi.nlm.nih.gov/gene/?term=Xab2 target='_blank'>link<a>
Bcas2	-0.2608	5.748	-4.577	0.0001326	0.00253	0.4629	<a href=https://www.ncbi.nlm.nih.gov/gene/?term=Bcas2 target='_blank'>link<a>
Ash2l	-0.4953	4.517	-4.5	0.0001604	0.0029	0.4609	<a href=https://www.ncbi.nlm.nih.gov/gene/?term=Ash2l target='_blank'>link<a>
Pip5k1a	0.5065	4.693	4.516	0.0001541	0.002832	0.4578	<a href=https://www.ncbi.nlm.nih.gov/gene/?term=Pip5k1a target='_blank'>link<a>
Haus4	-0.5618	2.895	-4.361	0.000227	0.003623	0.4362	<a href=https://www.ncbi.nlm.nih.gov/gene/?term=Haus4 target='_blank'>link<a>
Zfp51	-0.7985	3.594	-4.412	0.0002001	0.003327	0.4338	<a href=https://www.ncbi.nlm.nih.gov/gene/?term=Zfp51 target='_blank'>link<a>
Jak2	0.7249	6.12	4.579	0.0001318	0.002525	0.4301	<a href=https://www.ncbi.nlm.nih.gov/gene/?term=Jak2 target='_blank'>link<a>
Mon1b	-2.013	1.023	-4.26	0.0002927	0.004337	0.4282	<a href=https://www.ncbi.nlm.nih.gov/gene/?term=Mon1b target='_blank'>link<a>
Pthlh	2.476	0.4143	4.266	0.0002881	0.004288	0.4143	<a href=https://www.ncbi.nlm.nih.gov/gene/?term=Pthlh target='_blank'>link<a>
Acsl3	0.9728	4.494	4.481	0.0001682	0.002976	0.4134	<a href=https://www.ncbi.nlm.nih.gov/gene/?term=Acsl3 target='_blank'>link<a>
H2afv	-0.3828	5.671	-4.551	0.0001412	0.002657	0.411	<a href=https://www.ncbi.nlm.nih.gov/gene/?term=H2afv target='_blank'>link<a>
2500002B13Rik	1.108	2.325	4.31	0.0002581	0.003991	0.4099	<a href=https://www.ncbi.nlm.nih.gov/gene/?term=2500002B13Rik target='_blank'>link<a>
Il15ra	0.8368	4.168	4.455	0.0001796	0.003112	0.4068	<a href=https://www.ncbi.nlm.nih.gov/gene/?term=Il15ra target='_blank'>link<a>
Vps72	-0.4231	5.954	-4.561	0.0001377	0.002605	0.4057	<a href=https://www.ncbi.nlm.nih.gov/gene/?term=Vps72 target='_blank'>link<a>
Aes	-0.3761	8.805	-4.615	0.0001206	0.002347	0.4003	<a href=https://www.ncbi.nlm.nih.gov/gene/?term=Aes target='_blank'>link<a>
Tmem55b	0.3057	5.375	4.534	0.0001476	0.002748	0.3971	<a href=https://www.ncbi.nlm.nih.gov/gene/?term=Tmem55b target='_blank'>link<a>
Cby1	-0.5465	3.453	-4.388	0.0002123	0.003454	0.3935	<a href=https://www.ncbi.nlm.nih.gov/gene/?term=Cby1 target='_blank'>link<a>
Igf2bp2	3.038	1.66	4.245	0.0003039	0.004483	0.3871	<a href=https://www.ncbi.nlm.nih.gov/gene/?term=Igf2bp2 target='_blank'>link<a>
Klhl31	-0.3533	10.57	-4.622	0.0001183	0.002307	0.3738	<a href=https://www.ncbi.nlm.nih.gov/gene/?term=Klhl31 target='_blank'>link<a>
Mtss1l	-0.5918	5.216	-4.51	0.0001568	0.002855	0.3705	<a href=https://www.ncbi.nlm.nih.gov/gene/?term=Mtss1l target='_blank'>link<a>
Inpp4a	0.7272	2.926	4.34	0.0002394	0.003767	0.3687	<a href=https://www.ncbi.nlm.nih.gov/gene/?term=Inpp4a target='_blank'>link<a>
Dusp28	-0.4334	4.887	-4.487	0.0001656	0.002952	0.3636	<a href=https://www.ncbi.nlm.nih.gov/gene/?term=Dusp28 target='_blank'>link<a>
Jak1	0.6445	8.245	4.588	0.0001289	0.002482	0.3508	<a href=https://www.ncbi.nlm.nih.gov/gene/?term=Jak1 target='_blank'>link<a>
Kbtbd13	-1.138	3.194	-4.34	0.0002393	0.003767	0.3497	<a href=https://www.ncbi.nlm.nih.gov/gene/?term=Kbtbd13 target='_blank'>link<a>
Fam166a	0.4153	4.945	4.488	0.0001653	0.002951	0.3471	<a href=https://www.ncbi.nlm.nih.gov/gene/?term=Fam166a target='_blank'>link<a>
Ibtk	0.3999	6.94	4.559	0.0001385	0.002615	0.3284	<a href=https://www.ncbi.nlm.nih.gov/gene/?term=Ibtk target='_blank'>link<a>
D3Ertd254e	-1.876	0.4074	-4.228	0.0003168	0.004598	0.3246	<a href=https://www.ncbi.nlm.nih.gov/gene/?term=D3Ertd254e target='_blank'>link<a>
Smg1	0.9506	2.486	4.284	0.0002751	0.00415	0.3191	<a href=https://www.ncbi.nlm.nih.gov/gene/?term=Smg1 target='_blank'>link<a>
Becn1	-0.3872	6.39	-4.541	0.000145	0.002711	0.3167	<a href=https://www.ncbi.nlm.nih.gov/gene/?term=Becn1 target='_blank'>link<a>
Ppard	1.131	0.2578	4.22	0.000323	0.00466	0.3149	<a href=https://www.ncbi.nlm.nih.gov/gene/?term=Ppard target='_blank'>link<a>
Ankrd33b	0.9586	5.149	4.48	0.0001687	0.002978	0.3014	<a href=https://www.ncbi.nlm.nih.gov/gene/?term=Ankrd33b target='_blank'>link<a>
Acsl4	0.5359	4.456	4.436	0.0001885	0.003204	0.3011	<a href=https://www.ncbi.nlm.nih.gov/gene/?term=Acsl4 target='_blank'>link<a>
Maob	-0.9078	3.974	-4.387	0.0002127	0.003456	0.3005	<a href=https://www.ncbi.nlm.nih.gov/gene/?term=Maob target='_blank'>link<a>
Neto2	0.9334	3.3	4.34	0.0002393	0.003767	0.3001	<a href=https://www.ncbi.nlm.nih.gov/gene/?term=Neto2 target='_blank'>link<a>
Peg13	-0.6205	3.36	-4.338	0.0002404	0.00377	0.2925	<a href=https://www.ncbi.nlm.nih.gov/gene/?term=Peg13 target='_blank'>link<a>
Dse	2.598	0.6885	4.201	0.0003384	0.004834	0.2896	<a href=https://www.ncbi.nlm.nih.gov/gene/?term=Dse target='_blank'>link<a>
Lypd6	-1.887	1.505	-4.196	0.000343	0.004857	0.2755	<a href=https://www.ncbi.nlm.nih.gov/gene/?term=Lypd6 target='_blank'>link<a>
2310015D24Rik	-0.7108	4.129	-4.391	0.0002106	0.003446	0.2718	<a href=https://www.ncbi.nlm.nih.gov/gene/?term=2310015D24Rik target='_blank'>link<a>
Gm11696	0.9455	3.058	4.309	0.000259	0.003995	0.2716	<a href=https://www.ncbi.nlm.nih.gov/gene/?term=Gm11696 target='_blank'>link<a>
Mc5r	0.9813	1.353	4.198	0.000341	0.004857	0.2694	<a href=https://www.ncbi.nlm.nih.gov/gene/?term=Mc5r target='_blank'>link<a>
Csnk1e	0.4479	5.654	4.496	0.0001622	0.002916	0.2682	<a href=https://www.ncbi.nlm.nih.gov/gene/?term=Csnk1e target='_blank'>link<a>
Rps15a	0.6248	4.667	4.438	0.0001876	0.003201	0.2681	<a href=https://www.ncbi.nlm.nih.gov/gene/?term=Rps15a target='_blank'>link<a>
Tle6	-0.6696	2.437	-4.254	0.0002971	0.004391	0.2626	<a href=https://www.ncbi.nlm.nih.gov/gene/?term=Tle6 target='_blank'>link<a>
Mif	0.5705	6.111	4.507	0.0001578	0.002868	0.2505	<a href=https://www.ncbi.nlm.nih.gov/gene/?term=Mif target='_blank'>link<a>
Bcam	1.544	1.328	4.186	0.0003519	0.004942	0.2482	<a href=https://www.ncbi.nlm.nih.gov/gene/?term=Bcam target='_blank'>link<a>
Slc35g1	1.12	2.226	4.233	0.0003125	0.004555	0.2433	<a href=https://www.ncbi.nlm.nih.gov/gene/?term=Slc35g1 target='_blank'>link<a>
Sik1	0.9164	3.312	4.308	0.0002592	0.003995	0.2196	<a href=https://www.ncbi.nlm.nih.gov/gene/?term=Sik1 target='_blank'>link<a>
Fam120a	0.5318	5.875	4.485	0.0001668	0.002968	0.2169	<a href=https://www.ncbi.nlm.nih.gov/gene/?term=Fam120a target='_blank'>link<a>
Eid1	-0.4729	4.457	-4.395	0.0002087	0.003436	0.2116	<a href=https://www.ncbi.nlm.nih.gov/gene/?term=Eid1 target='_blank'>link<a>
Ppp1r16a	-0.51	4.906	-4.426	0.0001929	0.003263	0.211	<a href=https://www.ncbi.nlm.nih.gov/gene/?term=Ppp1r16a target='_blank'>link<a>
Zfp772	-1.309	0.5356	-4.164	0.0003716	0.005116	0.2045	<a href=https://www.ncbi.nlm.nih.gov/gene/?term=Zfp772 target='_blank'>link<a>
Txndc17	0.3605	5.319	4.452	0.0001808	0.003114	0.2034	<a href=https://www.ncbi.nlm.nih.gov/gene/?term=Txndc17 target='_blank'>link<a>
Pygo1	-0.48	3.117	-4.279	0.0002786	0.004169	0.1935	<a href=https://www.ncbi.nlm.nih.gov/gene/?term=Pygo1 target='_blank'>link<a>
Zc2hc1a	-1.049	2.011	-4.188	0.0003499	0.004934	0.1883	<a href=https://www.ncbi.nlm.nih.gov/gene/?term=Zc2hc1a target='_blank'>link<a>
Ccdc97	-0.3608	5.363	-4.444	0.0001849	0.003164	0.1814	<a href=https://www.ncbi.nlm.nih.gov/gene/?term=Ccdc97 target='_blank'>link<a>
Krba1	-0.4196	4.967	-4.419	0.0001965	0.003289	0.181	<a href=https://www.ncbi.nlm.nih.gov/gene/?term=Krba1 target='_blank'>link<a>
Csnk1g2	-0.3993	6.828	-4.495	0.0001624	0.002916	0.1776	<a href=https://www.ncbi.nlm.nih.gov/gene/?term=Csnk1g2 target='_blank'>link<a>
Fbxo32	0.7146	8.416	4.52	0.0001529	0.002821	0.1755	<a href=https://www.ncbi.nlm.nih.gov/gene/?term=Fbxo32 target='_blank'>link<a>
Anxa5	1.45	2.537	4.222	0.0003213	0.004643	0.1739	<a href=https://www.ncbi.nlm.nih.gov/gene/?term=Anxa5 target='_blank'>link<a>
Zfp512	-0.4781	4.182	-4.357	0.0002294	0.00365	0.1712	<a href=https://www.ncbi.nlm.nih.gov/gene/?term=Zfp512 target='_blank'>link<a>
1700001O22Rik	2.313	1.231	4.145	0.0003898	0.005309	0.1669	<a href=https://www.ncbi.nlm.nih.gov/gene/?term=1700001O22Rik target='_blank'>link<a>
B3galnt2	0.3273	6.818	4.491	0.0001641	0.00294	0.1659	<a href=https://www.ncbi.nlm.nih.gov/gene/?term=B3galnt2 target='_blank'>link<a>
Scx	-0.7321	3.204	-4.272	0.0002838	0.004237	0.1652	<a href=https://www.ncbi.nlm.nih.gov/gene/?term=Scx target='_blank'>link<a>
Aftph	0.743	3.81	4.328	0.0002467	0.003845	0.1649	<a href=https://www.ncbi.nlm.nih.gov/gene/?term=Aftph target='_blank'>link<a>
Tdrkh	-0.5881	2.607	-4.225	0.0003192	0.004626	0.1607	<a href=https://www.ncbi.nlm.nih.gov/gene/?term=Tdrkh target='_blank'>link<a>
Ctgf	-2.37	2.577	-4.186	0.0003519	0.004942	0.1554	<a href=https://www.ncbi.nlm.nih.gov/gene/?term=Ctgf target='_blank'>link<a>
Ubtd1	0.7627	4.688	4.391	0.0002108	0.003446	0.1513	<a href=https://www.ncbi.nlm.nih.gov/gene/?term=Ubtd1 target='_blank'>link<a>
Cib2	-0.2931	7.56	-4.495	0.0001624	0.002916	0.1457	<a href=https://www.ncbi.nlm.nih.gov/gene/?term=Cib2 target='_blank'>link<a>
Etv6	1.914	2.568	4.204	0.0003362	0.004816	0.1409	<a href=https://www.ncbi.nlm.nih.gov/gene/?term=Etv6 target='_blank'>link<a>
Tbccd1	-0.74	2.895	-4.234	0.0003121	0.004555	0.1335	<a href=https://www.ncbi.nlm.nih.gov/gene/?term=Tbccd1 target='_blank'>link<a>
Rgcc	0.6496	4.628	4.38	0.0002169	0.003506	0.1326	<a href=https://www.ncbi.nlm.nih.gov/gene/?term=Rgcc target='_blank'>link<a>
Lsp1	0.9481	4.484	4.367	0.0002239	0.003587	0.1314	<a href=https://www.ncbi.nlm.nih.gov/gene/?term=Lsp1 target='_blank'>link<a>
Sh2d7	1.01	2.402	4.199	0.0003401	0.004851	0.1286	<a href=https://www.ncbi.nlm.nih.gov/gene/?term=Sh2d7 target='_blank'>link<a>
Srsf1	0.4412	4.746	4.385	0.0002142	0.003469	0.123	<a href=https://www.ncbi.nlm.nih.gov/gene/?term=Srsf1 target='_blank'>link<a>
Gfra4	-1.444	0.7128	-4.119	0.0004153	0.005519	0.1126	<a href=https://www.ncbi.nlm.nih.gov/gene/?term=Gfra4 target='_blank'>link<a>
C2cd4b	-1.599	0.1962	-4.126	0.000409	0.005457	0.09278	<a href=https://www.ncbi.nlm.nih.gov/gene/?term=C2cd4b target='_blank'>link<a>
Bzw1	0.488	6.524	4.452	0.0001808	0.003114	0.08554	<a href=https://www.ncbi.nlm.nih.gov/gene/?term=Bzw1 target='_blank'>link<a>
Mnt	0.899	2.065	4.156	0.0003792	0.0052	0.08176	<a href=https://www.ncbi.nlm.nih.gov/gene/?term=Mnt target='_blank'>link<a>
Rxra	-0.3716	7.139	-4.462	0.0001767	0.003072	0.07875	<a href=https://www.ncbi.nlm.nih.gov/gene/?term=Rxra target='_blank'>link<a>
Kri1	-0.421	3.776	-4.284	0.0002751	0.00415	0.07153	<a href=https://www.ncbi.nlm.nih.gov/gene/?term=Kri1 target='_blank'>link<a>
Gnb2l1	0.4378	5.928	4.427	0.0001927	0.003263	0.06815	<a href=https://www.ncbi.nlm.nih.gov/gene/?term=Gnb2l1 target='_blank'>link<a>
Mettl23	0.4444	5.509	4.407	0.0002024	0.00336	0.06666	<a href=https://www.ncbi.nlm.nih.gov/gene/?term=Mettl23 target='_blank'>link<a>
Fzd7	0.6178	5.829	4.421	0.0001954	0.003283	0.06513	<a href=https://www.ncbi.nlm.nih.gov/gene/?term=Fzd7 target='_blank'>link<a>
Rnf40	-0.3621	5.306	-4.391	0.000211	0.003446	0.05827	<a href=https://www.ncbi.nlm.nih.gov/gene/?term=Rnf40 target='_blank'>link<a>
Slc38a7	-1.097	1.916	-4.127	0.0004076	0.005452	0.05773	<a href=https://www.ncbi.nlm.nih.gov/gene/?term=Slc38a7 target='_blank'>link<a>
Gpd1	-0.2922	10.15	-4.49	0.0001645	0.002942	0.05523	<a href=https://www.ncbi.nlm.nih.gov/gene/?term=Gpd1 target='_blank'>link<a>
Gpatch11	-0.4493	4.071	-4.298	0.0002656	0.004057	0.04821	<a href=https://www.ncbi.nlm.nih.gov/gene/?term=Gpatch11 target='_blank'>link<a>
Fam20c	-0.4201	6.137	-4.424	0.0001942	0.003279	0.04733	<a href=https://www.ncbi.nlm.nih.gov/gene/?term=Fam20c target='_blank'>link<a>
Gfod2	-0.5595	3.349	-4.237	0.0003096	0.00454	0.04695	<a href=https://www.ncbi.nlm.nih.gov/gene/?term=Gfod2 target='_blank'>link<a>
Egf	-0.3759	5.713	-4.405	0.0002036	0.003375	0.04269	<a href=https://www.ncbi.nlm.nih.gov/gene/?term=Egf target='_blank'>link<a>
Slc10a6	2.676	1.356	4.089	0.0004478	0.005796	0.03962	<a href=https://www.ncbi.nlm.nih.gov/gene/?term=Slc10a6 target='_blank'>link<a>
2610020C07Rik	0.7262	3.08	4.214	0.0003279	0.004718	0.03397	<a href=https://www.ncbi.nlm.nih.gov/gene/?term=2610020C07Rik target='_blank'>link<a>
Prkca	0.4101	5.248	4.379	0.0002173	0.003507	0.03177	<a href=https://www.ncbi.nlm.nih.gov/gene/?term=Prkca target='_blank'>link<a>
Aldoart1	-0.3205	6.256	-4.419	0.0001964	0.003289	0.02461	<a href=https://www.ncbi.nlm.nih.gov/gene/?term=Aldoart1 target='_blank'>link<a>
Prdx1	0.3457	8.08	4.454	0.0001803	0.003114	0.02282	<a href=https://www.ncbi.nlm.nih.gov/gene/?term=Prdx1 target='_blank'>link<a>
Pum2	0.6256	2.924	4.197	0.0003425	0.004857	0.02128	<a href=https://www.ncbi.nlm.nih.gov/gene/?term=Pum2 target='_blank'>link<a>
B230312C02Rik	5.48	3.233	4.101	0.0004344	0.005689	0.01316	<a href=https://www.ncbi.nlm.nih.gov/gene/?term=B230312C02Rik target='_blank'>link<a>
Kpnb1	0.5599	3.233	4.217	0.0003254	0.004688	0.009346	<a href=https://www.ncbi.nlm.nih.gov/gene/?term=Kpnb1 target='_blank'>link<a>
Lyar	-0.3866	4.331	-4.301	0.0002643	0.004044	0.001176	<a href=https://www.ncbi.nlm.nih.gov/gene/?term=Lyar target='_blank'>link<a>
Rragb	-0.8622	1.288	-4.073	0.0004657	0.005981	-0.006883	<a href=https://www.ncbi.nlm.nih.gov/gene/?term=Rragb target='_blank'>link<a>
Mcm4	-0.7512	2.608	-4.152	0.0003829	0.005238	-0.00809	<a href=https://www.ncbi.nlm.nih.gov/gene/?term=Mcm4 target='_blank'>link<a>
Cc2d1a	-0.4786	3.805	-4.253	0.0002972	0.004391	-0.008242	<a href=https://www.ncbi.nlm.nih.gov/gene/?term=Cc2d1a target='_blank'>link<a>
Tns1	-0.4612	6.64	-4.416	0.0001982	0.003301	-0.009084	<a href=https://www.ncbi.nlm.nih.gov/gene/?term=Tns1 target='_blank'>link<a>
Lmod1	-1.152	2.694	-4.152	0.0003831	0.005238	-0.009311	<a href=https://www.ncbi.nlm.nih.gov/gene/?term=Lmod1 target='_blank'>link<a>
Ireb2	0.6721	3.488	4.229	0.0003162	0.004596	-0.01387	<a href=https://www.ncbi.nlm.nih.gov/gene/?term=Ireb2 target='_blank'>link<a>
Echdc3	1.362	0.5128	4.061	0.0004804	0.00613	-0.01864	<a href=https://www.ncbi.nlm.nih.gov/gene/?term=Echdc3 target='_blank'>link<a>
Hoxc9	-0.4757	2.99	-4.181	0.0003564	0.004977	-0.02046	<a href=https://www.ncbi.nlm.nih.gov/gene/?term=Hoxc9 target='_blank'>link<a>
Utp11l	0.3308	4.68	4.321	0.0002513	0.003904	-0.02326	<a href=https://www.ncbi.nlm.nih.gov/gene/?term=Utp11l target='_blank'>link<a>
Timp3	1.646	3.77	4.237	0.0003094	0.00454	-0.02636	<a href=https://www.ncbi.nlm.nih.gov/gene/?term=Timp3 target='_blank'>link<a>
Snx21	-0.5145	4.483	-4.297	0.0002663	0.004061	-0.03177	<a href=https://www.ncbi.nlm.nih.gov/gene/?term=Snx21 target='_blank'>link<a>
Mapk6	0.755	5.035	4.339	0.00024	0.003769	-0.03275	<a href=https://www.ncbi.nlm.nih.gov/gene/?term=Mapk6 target='_blank'>link<a>
Popdc2	0.3123	7.143	4.416	0.000198	0.003301	-0.03529	<a href=https://www.ncbi.nlm.nih.gov/gene/?term=Popdc2 target='_blank'>link<a>
C2cd2	-0.2727	7.543	-4.422	0.0001952	0.003283	-0.03645	<a href=https://www.ncbi.nlm.nih.gov/gene/?term=C2cd2 target='_blank'>link<a>
Zbtb46	1.005	1.889	4.092	0.0004445	0.005784	-0.03999	<a href=https://www.ncbi.nlm.nih.gov/gene/?term=Zbtb46 target='_blank'>link<a>
Minpp1	0.7704	5.034	4.332	0.0002441	0.003816	-0.04906	<a href=https://www.ncbi.nlm.nih.gov/gene/?term=Minpp1 target='_blank'>link<a>
Plod3	0.5105	4.174	4.269	0.0002861	0.004264	-0.0556	<a href=https://www.ncbi.nlm.nih.gov/gene/?term=Plod3 target='_blank'>link<a>
Ncdn	-0.4796	4.541	-4.291	0.0002707	0.004109	-0.05974	<a href=https://www.ncbi.nlm.nih.gov/gene/?term=Ncdn target='_blank'>link<a>
Zfp64	-0.6784	2.918	-4.15	0.0003848	0.005255	-0.07417	<a href=https://www.ncbi.nlm.nih.gov/gene/?term=Zfp64 target='_blank'>link<a>
Apcdd1	-2.673	2.156	-4.057	0.0004856	0.00618	-0.0755	<a href=https://www.ncbi.nlm.nih.gov/gene/?term=Apcdd1 target='_blank'>link<a>
Cd302	1.812	0.7764	4.033	0.0005148	0.006477	-0.07728	<a href=https://www.ncbi.nlm.nih.gov/gene/?term=Cd302 target='_blank'>link<a>
Degs1	0.6344	4.431	4.28	0.0002784	0.004169	-0.07799	<a href=https://www.ncbi.nlm.nih.gov/gene/?term=Degs1 target='_blank'>link<a>
Tmod4	-0.2817	8.974	-4.423	0.0001947	0.003281	-0.08142	<a href=https://www.ncbi.nlm.nih.gov/gene/?term=Tmod4 target='_blank'>link<a>
Ywhag	0.266	7.249	4.397	0.0002074	0.003426	-0.08552	<a href=https://www.ncbi.nlm.nih.gov/gene/?term=Ywhag target='_blank'>link<a>
Grasp	1.106	1.327	4.042	0.0005042	0.006352	-0.08832	<a href=https://www.ncbi.nlm.nih.gov/gene/?term=Grasp target='_blank'>link<a>
Sdf4	-0.2736	6.317	-4.374	0.0002199	0.003537	-0.09221	<a href=https://www.ncbi.nlm.nih.gov/gene/?term=Sdf4 target='_blank'>link<a>
Cdc42bpa	0.5937	3.429	4.187	0.0003505	0.004936	-0.1022	<a href=https://www.ncbi.nlm.nih.gov/gene/?term=Cdc42bpa target='_blank'>link<a>
Fbxo31	-0.4125	7.977	-4.399	0.0002065	0.003417	-0.1078	<a href=https://www.ncbi.nlm.nih.gov/gene/?term=Fbxo31 target='_blank'>link<a>
Irf8	1.066	4.17	4.241	0.0003065	0.004515	-0.1132	<a href=https://www.ncbi.nlm.nih.gov/gene/?term=Irf8 target='_blank'>link<a>
Lrrn3	-2.935	-0.2475	-4.029	0.0005204	0.006506	-0.1149	<a href=https://www.ncbi.nlm.nih.gov/gene/?term=Lrrn3 target='_blank'>link<a>
Fastkd1	1.123	1.358	4.031	0.000518	0.006501	-0.1165	<a href=https://www.ncbi.nlm.nih.gov/gene/?term=Fastkd1 target='_blank'>link<a>
Sh3bp2	1.741	4.26	4.236	0.0003103	0.004542	-0.1169	<a href=https://www.ncbi.nlm.nih.gov/gene/?term=Sh3bp2 target='_blank'>link<a>
Vps4a	-0.2507	6.481	-4.368	0.0002235	0.003587	-0.1203	<a href=https://www.ncbi.nlm.nih.gov/gene/?term=Vps4a target='_blank'>link<a>
Cbx7	0.5907	3.346	4.171	0.0003651	0.005045	-0.1257	<a href=https://www.ncbi.nlm.nih.gov/gene/?term=Cbx7 target='_blank'>link<a>
Twf2	0.465	7.998	4.393	0.00021	0.003446	-0.1257	<a href=https://www.ncbi.nlm.nih.gov/gene/?term=Twf2 target='_blank'>link<a>
Fen1	-0.7218	3.041	-4.137	0.0003977	0.005378	-0.1286	<a href=https://www.ncbi.nlm.nih.gov/gene/?term=Fen1 target='_blank'>link<a>
Mtx1	-0.5576	3.728	-4.196	0.0003428	0.004857	-0.1294	<a href=https://www.ncbi.nlm.nih.gov/gene/?term=Mtx1 target='_blank'>link<a>
Ldlr	0.8561	4.909	4.29	0.0002714	0.004113	-0.1325	<a href=https://www.ncbi.nlm.nih.gov/gene/?term=Ldlr target='_blank'>link<a>
Clip1	0.367	8.564	4.397	0.0002078	0.003427	-0.1344	<a href=https://www.ncbi.nlm.nih.gov/gene/?term=Clip1 target='_blank'>link<a>
Myo1c	0.5423	4.933	4.292	0.0002702	0.004107	-0.1355	<a href=https://www.ncbi.nlm.nih.gov/gene/?term=Myo1c target='_blank'>link<a>
Rassf3	0.3812	6.039	4.348	0.0002348	0.003724	-0.138	<a href=https://www.ncbi.nlm.nih.gov/gene/?term=Rassf3 target='_blank'>link<a>
Adrbk1	-0.4237	5.161	-4.3	0.0002644	0.004044	-0.1424	<a href=https://www.ncbi.nlm.nih.gov/gene/?term=Adrbk1 target='_blank'>link<a>
Leo1	-0.4001	4.634	-4.261	0.0002914	0.004325	-0.151	<a href=https://www.ncbi.nlm.nih.gov/gene/?term=Leo1 target='_blank'>link<a>
Fam20b	0.5049	4.973	4.281	0.0002772	0.004164	-0.1677	<a href=https://www.ncbi.nlm.nih.gov/gene/?term=Fam20b target='_blank'>link<a>
2024-03-02	-0.2941	6.664	-4.351	0.0002328	0.003698	-0.1717	<a href=https://www.ncbi.nlm.nih.gov/gene/?term=March2 target='_blank'>link<a>
Slc4a3	1.243	2.337	4.066	0.0004747	0.006079	-0.1725	<a href=https://www.ncbi.nlm.nih.gov/gene/?term=Slc4a3 target='_blank'>link<a>
Atp2a1	-0.3471	16.21	-4.451	0.0001814	0.003115	-0.1742	<a href=https://www.ncbi.nlm.nih.gov/gene/?term=Atp2a1 target='_blank'>link<a>
Pdzd9	0.7905	2.295	4.063	0.0004775	0.0061	-0.1786	<a href=https://www.ncbi.nlm.nih.gov/gene/?term=Pdzd9 target='_blank'>link<a>
Ube2ql1	1.756	0.831	3.984	0.0005823	0.007049	-0.1879	<a href=https://www.ncbi.nlm.nih.gov/gene/?term=Ube2ql1 target='_blank'>link<a>
Gspt1	0.5732	5.806	4.315	0.0002546	0.003949	-0.1946	<a href=https://www.ncbi.nlm.nih.gov/gene/?term=Gspt1 target='_blank'>link<a>
Nrp1	3.362	0.8353	3.979	0.0005895	0.007101	-0.2009	<a href=https://www.ncbi.nlm.nih.gov/gene/?term=Nrp1 target='_blank'>link<a>
1700113A16Rik	0.5865	2.739	4.089	0.0004477	0.005796	-0.2012	<a href=https://www.ncbi.nlm.nih.gov/gene/?term=1700113A16Rik target='_blank'>link<a>
Tmem144	-1.166	0.8769	-3.975	0.0005954	0.007138	-0.2086	<a href=https://www.ncbi.nlm.nih.gov/gene/?term=Tmem144 target='_blank'>link<a>
Bgn	1.735	1.086	3.978	0.000591	0.007101	-0.2104	<a href=https://www.ncbi.nlm.nih.gov/gene/?term=Bgn target='_blank'>link<a>
Pcca	-0.2958	5.87	-4.306	0.0002604	0.004001	-0.2191	<a href=https://www.ncbi.nlm.nih.gov/gene/?term=Pcca target='_blank'>link<a>
Atp5f1	0.3153	9.046	4.366	0.0002244	0.003587	-0.2248	<a href=https://www.ncbi.nlm.nih.gov/gene/?term=Atp5f1 target='_blank'>link<a>
Cog6	-0.3052	6.987	-4.335	0.0002425	0.003796	-0.2284	<a href=https://www.ncbi.nlm.nih.gov/gene/?term=Cog6 target='_blank'>link<a>
Tph1	1.452	2.06	4.017	0.000536	0.006659	-0.2319	<a href=https://www.ncbi.nlm.nih.gov/gene/?term=Tph1 target='_blank'>link<a>
Rad23a	-0.298	7.733	-4.344	0.0002374	0.003752	-0.2373	<a href=https://www.ncbi.nlm.nih.gov/gene/?term=Rad23a target='_blank'>link<a>
Fam118a	-0.9145	2.116	-4.014	0.0005395	0.006694	-0.2413	<a href=https://www.ncbi.nlm.nih.gov/gene/?term=Fam118a target='_blank'>link<a>
Fst	1.724	1.618	3.978	0.0005907	0.007101	-0.2561	<a href=https://www.ncbi.nlm.nih.gov/gene/?term=Fst target='_blank'>link<a>
Golph3	0.3053	6.618	4.313	0.0002561	0.003966	-0.2653	<a href=https://www.ncbi.nlm.nih.gov/gene/?term=Golph3 target='_blank'>link<a>
Metrnl	1.482	3.315	4.102	0.0004332	0.005681	-0.266	<a href=https://www.ncbi.nlm.nih.gov/gene/?term=Metrnl target='_blank'>link<a>
Chst15	1.738	0.6699	3.946	0.0006402	0.007519	-0.2711	<a href=https://www.ncbi.nlm.nih.gov/gene/?term=Chst15 target='_blank'>link<a>
Prkab2	0.3493	8.975	4.344	0.0002373	0.003752	-0.2782	<a href=https://www.ncbi.nlm.nih.gov/gene/?term=Prkab2 target='_blank'>link<a>
Dcp1b	-1.333	1.195	-3.948	0.0006356	0.007494	-0.2796	<a href=https://www.ncbi.nlm.nih.gov/gene/?term=Dcp1b target='_blank'>link<a>
Nudc	-0.3354	5.909	-4.282	0.0002769	0.004164	-0.2832	<a href=https://www.ncbi.nlm.nih.gov/gene/?term=Nudc target='_blank'>link<a>
Rpl3	1.571	1.225	3.948	0.000637	0.007501	-0.2897	<a href=https://www.ncbi.nlm.nih.gov/gene/?term=Rpl3 target='_blank'>link<a>
Slc45a4	-0.498	5.191	-4.229	0.0003158	0.004596	-0.3205	<a href=https://www.ncbi.nlm.nih.gov/gene/?term=Slc45a4 target='_blank'>link<a>
Cpeb4	0.7956	5.841	4.263	0.0002905	0.004318	-0.3272	<a href=https://www.ncbi.nlm.nih.gov/gene/?term=Cpeb4 target='_blank'>link<a>
Pitx2	-0.4606	5.415	-4.238	0.0003092	0.00454	-0.3321	<a href=https://www.ncbi.nlm.nih.gov/gene/?term=Pitx2 target='_blank'>link<a>
AU022252	-0.4782	3.37	-4.083	0.0004546	0.005874	-0.3338	<a href=https://www.ncbi.nlm.nih.gov/gene/?term=AU022252 target='_blank'>link<a>
Eaf1	0.7863	3.487	4.092	0.0004442	0.005784	-0.3426	<a href=https://www.ncbi.nlm.nih.gov/gene/?term=Eaf1 target='_blank'>link<a>
Ubox5	-0.7921	3.099	-4.047	0.0004968	0.006291	-0.353	<a href=https://www.ncbi.nlm.nih.gov/gene/?term=Ubox5 target='_blank'>link<a>
Rab8b	0.8777	2.687	4.018	0.0005347	0.006652	-0.3586	<a href=https://www.ncbi.nlm.nih.gov/gene/?term=Rab8b target='_blank'>link<a>
Slx4	-1.406	1.265	-3.912	0.0006963	0.007973	-0.3655	<a href=https://www.ncbi.nlm.nih.gov/gene/?term=Slx4 target='_blank'>link<a>
Nvl	-0.5127	3.817	-4.107	0.0004285	0.005626	-0.3675	<a href=https://www.ncbi.nlm.nih.gov/gene/?term=Nvl target='_blank'>link<a>
Myo5a	1.197	1.788	3.941	0.000648	0.007559	-0.3746	<a href=https://www.ncbi.nlm.nih.gov/gene/?term=Myo5a target='_blank'>link<a>
Lta4h	-0.3509	4.741	-4.177	0.0003595	0.004984	-0.3779	<a href=https://www.ncbi.nlm.nih.gov/gene/?term=Lta4h target='_blank'>link<a>
AI464131	-0.3883	7.585	-4.282	0.0002767	0.004164	-0.3838	<a href=https://www.ncbi.nlm.nih.gov/gene/?term=AI464131 target='_blank'>link<a>
Asb2	-0.5467	9.594	-4.3	0.0002644	0.004044	-0.4019	<a href=https://www.ncbi.nlm.nih.gov/gene/?term=Asb2 target='_blank'>link<a>
Tnk2	-0.6541	3.544	-4.065	0.0004752	0.006079	-0.4057	<a href=https://www.ncbi.nlm.nih.gov/gene/?term=Tnk2 target='_blank'>link<a>
Hk1	2.813	0.7719	3.883	0.0007474	0.008432	-0.4085	<a href=https://www.ncbi.nlm.nih.gov/gene/?term=Hk1 target='_blank'>link<a>
Rnaset2b	-0.4478	2.909	-4.012	0.0005427	0.006726	-0.4109	<a href=https://www.ncbi.nlm.nih.gov/gene/?term=Rnaset2b target='_blank'>link<a>
Pacs2	-0.4164	5.369	-4.203	0.0003368	0.004817	-0.411	<a href=https://www.ncbi.nlm.nih.gov/gene/?term=Pacs2 target='_blank'>link<a>
Blcap	-0.3704	5.141	-4.19	0.0003479	0.004913	-0.4113	<a href=https://www.ncbi.nlm.nih.gov/gene/?term=Blcap target='_blank'>link<a>
Chst12	-0.9595	2.05	-3.936	0.000656	0.007625	-0.4139	<a href=https://www.ncbi.nlm.nih.gov/gene/?term=Chst12 target='_blank'>link<a>
Mettl21e	0.7273	4.011	4.108	0.0004278	0.005625	-0.4151	<a href=https://www.ncbi.nlm.nih.gov/gene/?term=Mettl21e target='_blank'>link<a>
Rnf41	-0.3802	4.143	-4.115	0.0004194	0.005543	-0.4159	<a href=https://www.ncbi.nlm.nih.gov/gene/?term=Rnf41 target='_blank'>link<a>
Trpm7	0.6002	4.723	4.163	0.0003721	0.005116	-0.4162	<a href=https://www.ncbi.nlm.nih.gov/gene/?term=Trpm7 target='_blank'>link<a>
Smad1	1.343	4.922	4.171	0.0003654	0.005045	-0.4162	<a href=https://www.ncbi.nlm.nih.gov/gene/?term=Smad1 target='_blank'>link<a>
Ggact	0.8324	1.967	3.936	0.0006557	0.007625	-0.4224	<a href=https://www.ncbi.nlm.nih.gov/gene/?term=Ggact target='_blank'>link<a>
Trappc9	-0.3569	6.216	-4.236	0.0003107	0.004542	-0.4253	<a href=https://www.ncbi.nlm.nih.gov/gene/?term=Trappc9 target='_blank'>link<a>
Tecpr1	-0.5756	4.503	-4.135	0.0003995	0.005381	-0.4324	<a href=https://www.ncbi.nlm.nih.gov/gene/?term=Tecpr1 target='_blank'>link<a>
Egflam	-0.3919	5.098	-4.179	0.0003582	0.004984	-0.4329	<a href=https://www.ncbi.nlm.nih.gov/gene/?term=Egflam target='_blank'>link<a>
Slc4a4	0.5389	3.899	4.091	0.0004453	0.005784	-0.4332	<a href=https://www.ncbi.nlm.nih.gov/gene/?term=Slc4a4 target='_blank'>link<a>
Dtx3l	0.8963	2.671	3.985	0.0005799	0.007029	-0.4333	<a href=https://www.ncbi.nlm.nih.gov/gene/?term=Dtx3l target='_blank'>link<a>
Cep63	-0.3143	5.75	-4.212	0.0003294	0.004732	-0.438	<a href=https://www.ncbi.nlm.nih.gov/gene/?term=Cep63 target='_blank'>link<a>
Tmem263	0.9237	3.216	4.029	0.00052	0.006506	-0.4382	<a href=https://www.ncbi.nlm.nih.gov/gene/?term=Tmem263 target='_blank'>link<a>
Slc6a8	0.8601	4.283	4.116	0.0004192	0.005543	-0.4474	<a href=https://www.ncbi.nlm.nih.gov/gene/?term=Slc6a8 target='_blank'>link<a>
Naa15	0.4483	5.158	4.178	0.000359	0.004984	-0.4507	<a href=https://www.ncbi.nlm.nih.gov/gene/?term=Naa15 target='_blank'>link<a>
Dhx29	-0.4255	4.698	-4.143	0.0003915	0.005317	-0.4526	<a href=https://www.ncbi.nlm.nih.gov/gene/?term=Dhx29 target='_blank'>link<a>
Zcchc17	-0.2627	5.326	-4.184	0.0003532	0.004953	-0.4547	<a href=https://www.ncbi.nlm.nih.gov/gene/?term=Zcchc17 target='_blank'>link<a>
Rara	0.8491	3.586	4.052	0.0004917	0.006242	-0.461	<a href=https://www.ncbi.nlm.nih.gov/gene/?term=Rara target='_blank'>link<a>
Dhx9	1.185	1.662	3.897	0.000723	0.008202	-0.4617	<a href=https://www.ncbi.nlm.nih.gov/gene/?term=Dhx9 target='_blank'>link<a>
Ndst1	0.7085	5.248	4.178	0.000359	0.004984	-0.4619	<a href=https://www.ncbi.nlm.nih.gov/gene/?term=Ndst1 target='_blank'>link<a>
Spty2d1	1.177	2.32	3.943	0.0006449	0.007541	-0.4621	<a href=https://www.ncbi.nlm.nih.gov/gene/?term=Spty2d1 target='_blank'>link<a>
Sqstm1	0.4225	9.947	4.279	0.0002789	0.004169	-0.4643	<a href=https://www.ncbi.nlm.nih.gov/gene/?term=Sqstm1 target='_blank'>link<a>
Cand1	0.7581	2.795	3.981	0.0005862	0.007079	-0.4694	<a href=https://www.ncbi.nlm.nih.gov/gene/?term=Cand1 target='_blank'>link<a>
Rtf1	-0.4123	3.86	-4.069	0.0004713	0.006045	-0.4713	<a href=https://www.ncbi.nlm.nih.gov/gene/?term=Rtf1 target='_blank'>link<a>
Gtpbp4	0.4325	5.436	4.184	0.0003538	0.004954	-0.4758	<a href=https://www.ncbi.nlm.nih.gov/gene/?term=Gtpbp4 target='_blank'>link<a>
Pgd	0.5915	2.943	3.99	0.0005732	0.006999	-0.4792	<a href=https://www.ncbi.nlm.nih.gov/gene/?term=Pgd target='_blank'>link<a>
Serpina3n	1.185	3.667	4.043	0.0005023	0.006338	-0.4899	<a href=https://www.ncbi.nlm.nih.gov/gene/?term=Serpina3n target='_blank'>link<a>
Hibch	0.3571	4.397	4.108	0.0004268	0.005619	-0.4921	<a href=https://www.ncbi.nlm.nih.gov/gene/?term=Hibch target='_blank'>link<a>
Gm10638	-0.926	1.707	-3.877	0.0007594	0.008557	-0.501	<a href=https://www.ncbi.nlm.nih.gov/gene/?term=Gm10638 target='_blank'>link<a>
Rnf168	-0.967	2.778	-3.956	0.0006242	0.007385	-0.5024	<a href=https://www.ncbi.nlm.nih.gov/gene/?term=Rnf168 target='_blank'>link<a>
Pfkm	-0.3122	12.44	-4.285	0.0002751	0.00415	-0.5048	<a href=https://www.ncbi.nlm.nih.gov/gene/?term=Pfkm target='_blank'>link<a>
Brd1	0.3632	4.577	4.116	0.0004191	0.005543	-0.508	<a href=https://www.ncbi.nlm.nih.gov/gene/?term=Brd1 target='_blank'>link<a>
Sap30l	-0.3704	4.242	-4.083	0.000455	0.005874	-0.5149	<a href=https://www.ncbi.nlm.nih.gov/gene/?term=Sap30l target='_blank'>link<a>
Id2	1.445	5.926	4.183	0.0003543	0.004954	-0.5211	<a href=https://www.ncbi.nlm.nih.gov/gene/?term=Id2 target='_blank'>link<a>
Fam65b	1.602	1.654	3.862	0.0007881	0.008764	-0.5295	<a href=https://www.ncbi.nlm.nih.gov/gene/?term=Fam65b target='_blank'>link<a>
Ahsa2	0.3232	5.144	4.144	0.0003907	0.005313	-0.5322	<a href=https://www.ncbi.nlm.nih.gov/gene/?term=Ahsa2 target='_blank'>link<a>
Drosha	-0.3177	5.428	-4.157	0.0003786	0.005198	-0.5358	<a href=https://www.ncbi.nlm.nih.gov/gene/?term=Drosha target='_blank'>link<a>
Fmr1	1.003	2.541	3.93	0.0006656	0.007708	-0.5365	<a href=https://www.ncbi.nlm.nih.gov/gene/?term=Fmr1 target='_blank'>link<a>
Prdx3	0.2552	7.951	4.223	0.0003204	0.004637	-0.5428	<a href=https://www.ncbi.nlm.nih.gov/gene/?term=Prdx3 target='_blank'>link<a>
Npl	-0.7725	1.835	-3.864	0.0007833	0.008737	-0.5518	<a href=https://www.ncbi.nlm.nih.gov/gene/?term=Npl target='_blank'>link<a>
Wasl	0.7625	3.713	4.026	0.0005246	0.006542	-0.5521	<a href=https://www.ncbi.nlm.nih.gov/gene/?term=Wasl target='_blank'>link<a>
Kat8	-0.367	4.857	-4.113	0.0004223	0.005568	-0.5559	<a href=https://www.ncbi.nlm.nih.gov/gene/?term=Kat8 target='_blank'>link<a>
Nt5c	0.8881	1.488	3.846	0.0008202	0.008974	-0.5584	<a href=https://www.ncbi.nlm.nih.gov/gene/?term=Nt5c target='_blank'>link<a>
Mapre2	0.522	5.063	4.122	0.0004125	0.005489	-0.573	<a href=https://www.ncbi.nlm.nih.gov/gene/?term=Mapre2 target='_blank'>link<a>
Adss	0.6414	2.611	3.921	0.0006799	0.00783	-0.5766	<a href=https://www.ncbi.nlm.nih.gov/gene/?term=Adss target='_blank'>link<a>
Iqcc	-0.4741	3.004	-3.95	0.0006326	0.007476	-0.5771	<a href=https://www.ncbi.nlm.nih.gov/gene/?term=Iqcc target='_blank'>link<a>
Oxct1	0.337	7.856	4.207	0.0003337	0.004786	-0.5794	<a href=https://www.ncbi.nlm.nih.gov/gene/?term=Oxct1 target='_blank'>link<a>
Ptges3	0.4777	5.536	4.146	0.0003884	0.005296	-0.5806	<a href=https://www.ncbi.nlm.nih.gov/gene/?term=Ptges3 target='_blank'>link<a>
Lysmd2	0.5179	3.451	3.991	0.0005712	0.006991	-0.5826	<a href=https://www.ncbi.nlm.nih.gov/gene/?term=Lysmd2 target='_blank'>link<a>
Tceal5	0.6265	3.196	3.969	0.0006042	0.007209	-0.5827	<a href=https://www.ncbi.nlm.nih.gov/gene/?term=Tceal5 target='_blank'>link<a>
Tgds	-0.8499	2.122	-3.87	0.000773	0.008661	-0.5839	<a href=https://www.ncbi.nlm.nih.gov/gene/?term=Tgds target='_blank'>link<a>
Tjp2	2.163	1.009	3.804	0.000909	0.00958	-0.5909	<a href=https://www.ncbi.nlm.nih.gov/gene/?term=Tjp2 target='_blank'>link<a>
Rps4x	0.3685	5.307	4.129	0.0004055	0.005447	-0.5924	<a href=https://www.ncbi.nlm.nih.gov/gene/?term=Rps4x target='_blank'>link<a>
Mcts1	0.4007	5.332	4.127	0.0004078	0.005452	-0.6016	<a href=https://www.ncbi.nlm.nih.gov/gene/?term=Mcts1 target='_blank'>link<a>
Hip1r	1.682	0.8018	3.796	0.0009267	0.009689	-0.6028	<a href=https://www.ncbi.nlm.nih.gov/gene/?term=Hip1r target='_blank'>link<a>
Nme2	0.41	7.897	4.196	0.0003428	0.004857	-0.6077	<a href=https://www.ncbi.nlm.nih.gov/gene/?term=Nme2 target='_blank'>link<a>
Atic	-0.7018	2.282	-3.875	0.0007634	0.008592	-0.6093	<a href=https://www.ncbi.nlm.nih.gov/gene/?term=Atic target='_blank'>link<a>
4930577N17Rik	-0.5752	1.942	-3.845	0.0008207	0.008974	-0.6193	<a href=https://www.ncbi.nlm.nih.gov/gene/?term=4930577N17Rik target='_blank'>link<a>
Sgsh	0.8068	1.521	3.818	0.0008779	0.009361	-0.6263	<a href=https://www.ncbi.nlm.nih.gov/gene/?term=Sgsh target='_blank'>link<a>
Slc20a1	0.9099	4.344	4.044	0.000501	0.006336	-0.6334	<a href=https://www.ncbi.nlm.nih.gov/gene/?term=Slc20a1 target='_blank'>link<a>
Cebpd	-0.8991	8.693	-4.195	0.0003442	0.004868	-0.6369	<a href=https://www.ncbi.nlm.nih.gov/gene/?term=Cebpd target='_blank'>link<a>
Id3	1.655	3.602	3.971	0.000601	0.007184	-0.637	<a href=https://www.ncbi.nlm.nih.gov/gene/?term=Id3 target='_blank'>link<a>
Asb14	0.3163	6.855	4.166	0.0003693	0.005092	-0.6396	<a href=https://www.ncbi.nlm.nih.gov/gene/?term=Asb14 target='_blank'>link<a>
Mapkap1	-0.2848	5.628	-4.124	0.0004106	0.005471	-0.6416	<a href=https://www.ncbi.nlm.nih.gov/gene/?term=Mapkap1 target='_blank'>link<a>
Tmem184b	0.4278	4.81	4.077	0.0004615	0.005935	-0.6434	<a href=https://www.ncbi.nlm.nih.gov/gene/?term=Tmem184b target='_blank'>link<a>
Insig1	1.252	4.236	4.024	0.0005272	0.006566	-0.6528	<a href=https://www.ncbi.nlm.nih.gov/gene/?term=Insig1 target='_blank'>link<a>
Camk1	-0.3601	5.202	-4.096	0.0004406	0.005763	-0.6531	<a href=https://www.ncbi.nlm.nih.gov/gene/?term=Camk1 target='_blank'>link<a>
Prelid1	0.5827	2.256	3.858	0.0007963	0.008782	-0.6598	<a href=https://www.ncbi.nlm.nih.gov/gene/?term=Prelid1 target='_blank'>link<a>
Akap13	-0.4176	5.923	-4.126	0.0004081	0.005452	-0.6664	<a href=https://www.ncbi.nlm.nih.gov/gene/?term=Akap13 target='_blank'>link<a>
Lcmt1	-0.3254	4.759	-4.059	0.0004829	0.006154	-0.6716	<a href=https://www.ncbi.nlm.nih.gov/gene/?term=Lcmt1 target='_blank'>link<a>
Pole3	-0.5035	3.084	-3.916	0.0006891	0.007917	-0.6763	<a href=https://www.ncbi.nlm.nih.gov/gene/?term=Pole3 target='_blank'>link<a>
Cnbd2	0.8105	1.385	3.789	0.0009441	0.009824	-0.6768	<a href=https://www.ncbi.nlm.nih.gov/gene/?term=Cnbd2 target='_blank'>link<a>
Sh2b3	0.5776	3.268	3.933	0.0006598	0.007652	-0.6834	<a href=https://www.ncbi.nlm.nih.gov/gene/?term=Sh2b3 target='_blank'>link<a>
Lrrn1	-2.902	0.1837	-3.757	0.00102	0.0104	-0.6865	<a href=https://www.ncbi.nlm.nih.gov/gene/?term=Lrrn1 target='_blank'>link<a>
Sepp1	-0.3668	6.393	-4.135	0.0003993	0.005381	-0.6868	<a href=https://www.ncbi.nlm.nih.gov/gene/?term=Sepp1 target='_blank'>link<a>
Crat	-0.3405	9.208	-4.18	0.0003571	0.004979	-0.6894	<a href=https://www.ncbi.nlm.nih.gov/gene/?term=Crat target='_blank'>link<a>
Csf1	4.498	3.476	3.854	0.0008041	0.008831	-0.6912	<a href=https://www.ncbi.nlm.nih.gov/gene/?term=Csf1 target='_blank'>link<a>
Nme1	0.5445	4.16	4.006	0.0005514	0.006792	-0.6955	<a href=https://www.ncbi.nlm.nih.gov/gene/?term=Nme1 target='_blank'>link<a>
Rmnd5b	0.3134	4.413	4.026	0.000524	0.006542	-0.6964	<a href=https://www.ncbi.nlm.nih.gov/gene/?term=Rmnd5b target='_blank'>link<a>
Ezh1	-0.4559	5.486	-4.092	0.0004447	0.005784	-0.6997	<a href=https://www.ncbi.nlm.nih.gov/gene/?term=Ezh1 target='_blank'>link<a>
1700017B05Rik	0.9084	1.19	3.768	0.0009944	0.0102	-0.7006	<a href=https://www.ncbi.nlm.nih.gov/gene/?term=1700017B05Rik target='_blank'>link<a>
Btg2	-1.543	9.068	-4.172	0.0003638	0.005038	-0.7013	<a href=https://www.ncbi.nlm.nih.gov/gene/?term=Btg2 target='_blank'>link<a>
Ccdc141	1.884	0.4264	3.745	0.001051	0.01062	-0.7087	<a href=https://www.ncbi.nlm.nih.gov/gene/?term=Ccdc141 target='_blank'>link<a>
Btg1	1.008	4.627	4.031	0.0005173	0.0065	-0.7154	<a href=https://www.ncbi.nlm.nih.gov/gene/?term=Btg1 target='_blank'>link<a>
Anln	2.287	-0.5504	3.751	0.001037	0.01052	-0.7253	<a href=https://www.ncbi.nlm.nih.gov/gene/?term=Anln target='_blank'>link<a>
Gadl1	1.099	1.504	3.772	0.0009842	0.01016	-0.7262	<a href=https://www.ncbi.nlm.nih.gov/gene/?term=Gadl1 target='_blank'>link<a>
Hexa	0.2663	5.434	4.078	0.0004604	0.005928	-0.7348	<a href=https://www.ncbi.nlm.nih.gov/gene/?term=Hexa target='_blank'>link<a>
Slc18a1	1.563	0.06377	3.735	0.001077	0.01079	-0.7377	<a href=https://www.ncbi.nlm.nih.gov/gene/?term=Slc18a1 target='_blank'>link<a>
Rps13	0.4824	5.782	4.091	0.0004458	0.005784	-0.7454	<a href=https://www.ncbi.nlm.nih.gov/gene/?term=Rps13 target='_blank'>link<a>
Efna1	0.7069	5.099	4.051	0.0004924	0.006242	-0.7507	<a href=https://www.ncbi.nlm.nih.gov/gene/?term=Efna1 target='_blank'>link<a>
AV051173	0.4375	4.773	4.029	0.0005198	0.006506	-0.7538	<a href=https://www.ncbi.nlm.nih.gov/gene/?term=AV051173 target='_blank'>link<a>
Epb4.1l2	1.238	1.671	3.769	0.0009916	0.01018	-0.7552	<a href=https://www.ncbi.nlm.nih.gov/gene/?term=Epb4.1l2 target='_blank'>link<a>
Fhl3	0.3692	7.647	4.133	0.0004019	0.005406	-0.7554	<a href=https://www.ncbi.nlm.nih.gov/gene/?term=Fhl3 target='_blank'>link<a>
Inpp5b	-0.582	2.669	-3.845	0.0008217	0.008974	-0.757	<a href=https://www.ncbi.nlm.nih.gov/gene/?term=Inpp5b target='_blank'>link<a>
Uros	0.4307	4.548	4.01	0.000545	0.006729	-0.76	<a href=https://www.ncbi.nlm.nih.gov/gene/?term=Uros target='_blank'>link<a>
Gfpt1	0.7278	3.424	3.915	0.0006914	0.007935	-0.7606	<a href=https://www.ncbi.nlm.nih.gov/gene/?term=Gfpt1 target='_blank'>link<a>
5031439G07Rik	0.403	6.75	4.115	0.0004199	0.005543	-0.761	<a href=https://www.ncbi.nlm.nih.gov/gene/?term=5031439G07Rik target='_blank'>link<a>
Pdhb	0.2536	8.029	4.136	0.0003988	0.005381	-0.762	<a href=https://www.ncbi.nlm.nih.gov/gene/?term=Pdhb target='_blank'>link<a>
Stard3	-0.4287	4.126	-3.971	0.0006014	0.007184	-0.7631	<a href=https://www.ncbi.nlm.nih.gov/gene/?term=Stard3 target='_blank'>link<a>
Fbf1	-0.7267	2.685	-3.841	0.0008287	0.00902	-0.7658	<a href=https://www.ncbi.nlm.nih.gov/gene/?term=Fbf1 target='_blank'>link<a>
Tppp3	-1.697	4.145	-3.947	0.0006383	0.007508	-0.7674	<a href=https://www.ncbi.nlm.nih.gov/gene/?term=Tppp3 target='_blank'>link<a>
Sod2	0.3312	7.659	4.128	0.0004068	0.005452	-0.768	<a href=https://www.ncbi.nlm.nih.gov/gene/?term=Sod2 target='_blank'>link<a>
Prkcz	-1.002	2.225	-3.798	0.0009239	0.009674	-0.7698	<a href=https://www.ncbi.nlm.nih.gov/gene/?term=Prkcz target='_blank'>link<a>
Zfp516	1.057	4.41	3.988	0.0005767	0.007016	-0.7796	<a href=https://www.ncbi.nlm.nih.gov/gene/?term=Zfp516 target='_blank'>link<a>
Apobec2	-0.2486	9.127	-4.142	0.0003926	0.005325	-0.781	<a href=https://www.ncbi.nlm.nih.gov/gene/?term=Apobec2 target='_blank'>link<a>
Rpf2	0.4716	3.83	3.941	0.0006469	0.007555	-0.7834	<a href=https://www.ncbi.nlm.nih.gov/gene/?term=Rpf2 target='_blank'>link<a>
Cntnap2	-0.9567	3.562	-3.905	0.0007076	0.008055	-0.784	<a href=https://www.ncbi.nlm.nih.gov/gene/?term=Cntnap2 target='_blank'>link<a>
Hlx	0.8956	0.8075	3.715	0.001134	0.01115	-0.789	<a href=https://www.ncbi.nlm.nih.gov/gene/?term=Hlx target='_blank'>link<a>
Unc45b	-0.2764	9.169	-4.138	0.0003964	0.005368	-0.7916	<a href=https://www.ncbi.nlm.nih.gov/gene/?term=Unc45b target='_blank'>link<a>
Clcc1	-0.324	5.504	-4.056	0.0004869	0.006189	-0.7934	<a href=https://www.ncbi.nlm.nih.gov/gene/?term=Clcc1 target='_blank'>link<a>
Cep131	-0.5085	3.006	-3.859	0.0007934	0.008781	-0.7945	<a href=https://www.ncbi.nlm.nih.gov/gene/?term=Cep131 target='_blank'>link<a>
Pnck	0.545	2.682	3.832	0.0008474	0.009158	-0.8028	<a href=https://www.ncbi.nlm.nih.gov/gene/?term=Pnck target='_blank'>link<a>
Bmpr1b	1.517	3.957	3.929	0.0006662	0.007708	-0.8128	<a href=https://www.ncbi.nlm.nih.gov/gene/?term=Bmpr1b target='_blank'>link<a>
Appl2	-0.4856	4.102	-3.945	0.0006408	0.007519	-0.8192	<a href=https://www.ncbi.nlm.nih.gov/gene/?term=Appl2 target='_blank'>link<a>
Dab2ip	0.8339	4.871	4.007	0.0005495	0.006776	-0.8204	<a href=https://www.ncbi.nlm.nih.gov/gene/?term=Dab2ip target='_blank'>link<a>
BC017158	-1.107	1.293	-3.713	0.001138	0.01116	-0.8207	<a href=https://www.ncbi.nlm.nih.gov/gene/?term=BC017158 target='_blank'>link<a>
Pnkp	-0.3963	4.644	-3.989	0.0005752	0.007015	-0.8209	<a href=https://www.ncbi.nlm.nih.gov/gene/?term=Pnkp target='_blank'>link<a>
Tln2	-0.3996	5.551	-4.043	0.0005025	0.006338	-0.8289	<a href=https://www.ncbi.nlm.nih.gov/gene/?term=Tln2 target='_blank'>link<a>
Prkcd	1.389	1.633	3.733	0.001084	0.01083	-0.8292	<a href=https://www.ncbi.nlm.nih.gov/gene/?term=Prkcd target='_blank'>link<a>
Mpc1	0.2599	7.184	4.093	0.0004437	0.005784	-0.8351	<a href=https://www.ncbi.nlm.nih.gov/gene/?term=Mpc1 target='_blank'>link<a>
Kctd13	-0.9719	0.6965	-3.686	0.001216	0.01159	-0.8414	<a href=https://www.ncbi.nlm.nih.gov/gene/?term=Kctd13 target='_blank'>link<a>
Zfp398	-1.061	1.714	-3.722	0.001114	0.01105	-0.8551	<a href=https://www.ncbi.nlm.nih.gov/gene/?term=Zfp398 target='_blank'>link<a>
Eri2	-1.564	-0.02774	-3.681	0.001231	0.01163	-0.8568	<a href=https://www.ncbi.nlm.nih.gov/gene/?term=Eri2 target='_blank'>link<a>
Acss2	0.5607	3.569	3.888	0.0007392	0.008358	-0.8572	<a href=https://www.ncbi.nlm.nih.gov/gene/?term=Acss2 target='_blank'>link<a>
Ralgapa2	0.902	1.563	3.718	0.001124	0.01106	-0.861	<a href=https://www.ncbi.nlm.nih.gov/gene/?term=Ralgapa2 target='_blank'>link<a>
3110082I17Rik	-0.504	2.785	-3.811	0.0008927	0.009447	-0.8627	<a href=https://www.ncbi.nlm.nih.gov/gene/?term=3110082I17Rik target='_blank'>link<a>
Nabp1	0.7616	4.27	3.944	0.0006423	0.007528	-0.864	<a href=https://www.ncbi.nlm.nih.gov/gene/?term=Nabp1 target='_blank'>link<a>
Gabrd	-1.022	1.923	-3.732	0.001085	0.01083	-0.8665	<a href=https://www.ncbi.nlm.nih.gov/gene/?term=Gabrd target='_blank'>link<a>
Grtp1	-0.7191	1.566	-3.71	0.001147	0.01122	-0.871	<a href=https://www.ncbi.nlm.nih.gov/gene/?term=Grtp1 target='_blank'>link<a>
Bcl3	2.474	0.619	3.67	0.001266	0.01186	-0.8722	<a href=https://www.ncbi.nlm.nih.gov/gene/?term=Bcl3 target='_blank'>link<a>
Ccbl2	-0.5794	3.377	-3.857	0.0007966	0.008782	-0.8747	<a href=https://www.ncbi.nlm.nih.gov/gene/?term=Ccbl2 target='_blank'>link<a>
Hmgcs1	0.4049	4.056	3.923	0.000677	0.007815	-0.8748	<a href=https://www.ncbi.nlm.nih.gov/gene/?term=Hmgcs1 target='_blank'>link<a>
Parn	-0.5339	3.453	-3.865	0.0007825	0.008737	-0.8751	<a href=https://www.ncbi.nlm.nih.gov/gene/?term=Parn target='_blank'>link<a>
Casc4	0.8088	2.286	3.76	0.001013	0.01037	-0.8923	<a href=https://www.ncbi.nlm.nih.gov/gene/?term=Casc4 target='_blank'>link<a>
Mlf1	0.5415	8.069	4.079	0.0004592	0.00592	-0.9026	<a href=https://www.ncbi.nlm.nih.gov/gene/?term=Mlf1 target='_blank'>link<a>
Fbxw8	-0.3899	5.111	-3.987	0.0005779	0.007016	-0.9054	<a href=https://www.ncbi.nlm.nih.gov/gene/?term=Fbxw8 target='_blank'>link<a>
Asb7	-0.977	1.483	-3.687	0.001213	0.01158	-0.9054	<a href=https://www.ncbi.nlm.nih.gov/gene/?term=Asb7 target='_blank'>link<a>
Fam117b	1.058	1.339	3.683	0.001225	0.0116	-0.9077	<a href=https://www.ncbi.nlm.nih.gov/gene/?term=Fam117b target='_blank'>link<a>
D330041H03Rik	-0.5747	2.055	-3.728	0.001097	0.01092	-0.9125	<a href=https://www.ncbi.nlm.nih.gov/gene/?term=D330041H03Rik target='_blank'>link<a>
Shc1	-0.4637	3.395	-3.843	0.0008254	0.009004	-0.9163	<a href=https://www.ncbi.nlm.nih.gov/gene/?term=Shc1 target='_blank'>link<a>
Lrrc56	-1.249	0.05261	-3.649	0.001334	0.01232	-0.9242	<a href=https://www.ncbi.nlm.nih.gov/gene/?term=Lrrc56 target='_blank'>link<a>
Primpol	1.224	0.2173	3.644	0.00135	0.0124	-0.9276	<a href=https://www.ncbi.nlm.nih.gov/gene/?term=Primpol target='_blank'>link<a>
Mtmr14	-0.3948	4.824	-3.957	0.0006218	0.007374	-0.929	<a href=https://www.ncbi.nlm.nih.gov/gene/?term=Mtmr14 target='_blank'>link<a>
Ube2e2	0.7192	1.504	3.684	0.001224	0.0116	-0.9338	<a href=https://www.ncbi.nlm.nih.gov/gene/?term=Ube2e2 target='_blank'>link<a>
Pick1	-0.3718	5.236	-3.983	0.0005837	0.007058	-0.934	<a href=https://www.ncbi.nlm.nih.gov/gene/?term=Pick1 target='_blank'>link<a>
Ankrd28	0.6929	5.752	4.011	0.0005444	0.006729	-0.9373	<a href=https://www.ncbi.nlm.nih.gov/gene/?term=Ankrd28 target='_blank'>link<a>
Marveld1	1.392	1.636	3.684	0.001224	0.0116	-0.94	<a href=https://www.ncbi.nlm.nih.gov/gene/?term=Marveld1 target='_blank'>link<a>
Aplf	-0.9966	1.207	-3.657	0.001305	0.01215	-0.9408	<a href=https://www.ncbi.nlm.nih.gov/gene/?term=Aplf target='_blank'>link<a>
Myl1	0.2575	13.47	4.117	0.0004182	0.005543	-0.9427	<a href=https://www.ncbi.nlm.nih.gov/gene/?term=Myl1 target='_blank'>link<a>
Chd1l	-0.4336	4.466	-3.922	0.0006781	0.007819	-0.9475	<a href=https://www.ncbi.nlm.nih.gov/gene/?term=Chd1l target='_blank'>link<a>
Scamp1	0.4047	4.924	3.959	0.0006187	0.007355	-0.9496	<a href=https://www.ncbi.nlm.nih.gov/gene/?term=Scamp1 target='_blank'>link<a>
Rrp7a	-0.3591	5.072	-3.965	0.0006104	0.007265	-0.9531	<a href=https://www.ncbi.nlm.nih.gov/gene/?term=Rrp7a target='_blank'>link<a>
Col19a1	1.104	1.809	3.689	0.001207	0.01153	-0.9615	<a href=https://www.ncbi.nlm.nih.gov/gene/?term=Col19a1 target='_blank'>link<a>
Ddx27	-0.4703	3.65	-3.846	0.0008188	0.008974	-0.9631	<a href=https://www.ncbi.nlm.nih.gov/gene/?term=Ddx27 target='_blank'>link<a>
Dcaf6	0.4312	5.747	3.996	0.0005645	0.006944	-0.974	<a href=https://www.ncbi.nlm.nih.gov/gene/?term=Dcaf6 target='_blank'>link<a>
Nsf	-0.4498	4.474	-3.91	0.0006989	0.007993	-0.9777	<a href=https://www.ncbi.nlm.nih.gov/gene/?term=Nsf target='_blank'>link<a>
Spire1	0.8235	3.089	3.789	0.0009428	0.009821	-0.9872	<a href=https://www.ncbi.nlm.nih.gov/gene/?term=Spire1 target='_blank'>link<a>
Acot2	0.8728	1.023	3.633	0.001387	0.01264	-0.9875	<a href=https://www.ncbi.nlm.nih.gov/gene/?term=Acot2 target='_blank'>link<a>
Zfp553	-0.8272	2.124	-3.697	0.001186	0.01141	-0.9887	<a href=https://www.ncbi.nlm.nih.gov/gene/?term=Zfp553 target='_blank'>link<a>
Dus3l	-0.4496	4.516	-3.909	0.0007009	0.008007	-0.9893	<a href=https://www.ncbi.nlm.nih.gov/gene/?term=Dus3l target='_blank'>link<a>
Brms1	-0.3623	3.906	-3.858	0.0007963	0.008782	-0.9927	<a href=https://www.ncbi.nlm.nih.gov/gene/?term=Brms1 target='_blank'>link<a>
Dcun1d4	0.519	3.541	3.828	0.0008575	0.009232	-0.9954	<a href=https://www.ncbi.nlm.nih.gov/gene/?term=Dcun1d4 target='_blank'>link<a>
Ccdc86	0.3432	5.177	3.956	0.0006234	0.007385	-0.9962	<a href=https://www.ncbi.nlm.nih.gov/gene/?term=Ccdc86 target='_blank'>link<a>
Capn10	-0.7169	2.287	-3.703	0.001166	0.01128	-1.01	<a href=https://www.ncbi.nlm.nih.gov/gene/?term=Capn10 target='_blank'>link<a>
Med25	-0.3479	6.182	-3.993	0.0005683	0.006973	-1.018	<a href=https://www.ncbi.nlm.nih.gov/gene/?term=Med25 target='_blank'>link<a>
Cep19	-0.4254	3.638	-3.819	0.0008766	0.009357	-1.028	<a href=https://www.ncbi.nlm.nih.gov/gene/?term=Cep19 target='_blank'>link<a>
Arl6ip1	1.379	1.371	3.63	0.001395	0.01268	-1.028	<a href=https://www.ncbi.nlm.nih.gov/gene/?term=Arl6ip1 target='_blank'>link<a>
Phka2	-0.8405	2.282	-3.693	0.001195	0.01145	-1.028	<a href=https://www.ncbi.nlm.nih.gov/gene/?term=Phka2 target='_blank'>link<a>
Hopx	1.159	2.289	3.698	0.001182	0.0114	-1.03	<a href=https://www.ncbi.nlm.nih.gov/gene/?term=Hopx target='_blank'>link<a>
Rnf123	-0.3025	7.171	-4.011	0.0005436	0.006729	-1.034	<a href=https://www.ncbi.nlm.nih.gov/gene/?term=Rnf123 target='_blank'>link<a>
Slk	0.3774	5.147	3.937	0.0006536	0.007616	-1.038	<a href=https://www.ncbi.nlm.nih.gov/gene/?term=Slk target='_blank'>link<a>
Kat6b	-0.7199	2.6	-3.718	0.001124	0.01106	-1.039	<a href=https://www.ncbi.nlm.nih.gov/gene/?term=Kat6b target='_blank'>link<a>
Zfp677	-2.026	-0.03278	-3.592	0.001532	0.01349	-1.04	<a href=https://www.ncbi.nlm.nih.gov/gene/?term=Zfp677 target='_blank'>link<a>
Ppp6r1	-0.3612	6.363	-3.987	0.0005768	0.007016	-1.047	<a href=https://www.ncbi.nlm.nih.gov/gene/?term=Ppp6r1 target='_blank'>link<a>
Alkbh8	-0.4691	3.945	-3.836	0.0008396	0.009109	-1.05	<a href=https://www.ncbi.nlm.nih.gov/gene/?term=Alkbh8 target='_blank'>link<a>
Letm1	-0.2923	6.431	-3.987	0.0005782	0.007016	-1.055	<a href=https://www.ncbi.nlm.nih.gov/gene/?term=Letm1 target='_blank'>link<a>
Zfyve19	-0.4608	3.437	-3.786	0.0009497	0.009872	-1.06	<a href=https://www.ncbi.nlm.nih.gov/gene/?term=Zfyve19 target='_blank'>link<a>
Egln2	-0.3119	6.887	-3.995	0.0005659	0.006953	-1.061	<a href=https://www.ncbi.nlm.nih.gov/gene/?term=Egln2 target='_blank'>link<a>
Gclm	1.2	4.596	3.883	0.0007474	0.008432	-1.064	<a href=https://www.ncbi.nlm.nih.gov/gene/?term=Gclm target='_blank'>link<a>
Naa40	-0.5139	3.692	-3.807	0.0009033	0.00953	-1.066	<a href=https://www.ncbi.nlm.nih.gov/gene/?term=Naa40 target='_blank'>link<a>
Capg	1.726	0.6256	3.581	0.001574	0.01376	-1.067	<a href=https://www.ncbi.nlm.nih.gov/gene/?term=Capg target='_blank'>link<a>
Srsf4	-0.3673	4.852	-3.903	0.0007124	0.0081	-1.068	<a href=https://www.ncbi.nlm.nih.gov/gene/?term=Srsf4 target='_blank'>link<a>
Rfxap	-0.3731	4.734	-3.891	0.000733	0.008297	-1.074	<a href=https://www.ncbi.nlm.nih.gov/gene/?term=Rfxap target='_blank'>link<a>
Klhl26	-0.4774	3.811	-3.813	0.0008903	0.009432	-1.078	<a href=https://www.ncbi.nlm.nih.gov/gene/?term=Klhl26 target='_blank'>link<a>
Ccdc55	-0.4478	3.877	-3.816	0.0008816	0.00938	-1.083	<a href=https://www.ncbi.nlm.nih.gov/gene/?term=Ccdc55 target='_blank'>link<a>
Rbbp9	-0.8904	2.116	-3.652	0.001322	0.01226	-1.087	<a href=https://www.ncbi.nlm.nih.gov/gene/?term=Rbbp9 target='_blank'>link<a>
Taf9	0.3557	4.389	3.862	0.0007875	0.008764	-1.09	<a href=https://www.ncbi.nlm.nih.gov/gene/?term=Taf9 target='_blank'>link<a>
Sptb	-0.4787	7.479	-3.993	0.0005694	0.006978	-1.092	<a href=https://www.ncbi.nlm.nih.gov/gene/?term=Sptb target='_blank'>link<a>
BC031181	-0.313	4.606	-3.874	0.000765	0.0086	-1.094	<a href=https://www.ncbi.nlm.nih.gov/gene/?term=BC031181 target='_blank'>link<a>
Supt20	-0.5613	2.465	-3.685	0.001221	0.0116	-1.095	<a href=https://www.ncbi.nlm.nih.gov/gene/?term=Supt20 target='_blank'>link<a>
Txn1	0.556	5.72	3.944	0.0006434	0.007531	-1.099	<a href=https://www.ncbi.nlm.nih.gov/gene/?term=Txn1 target='_blank'>link<a>
Sorbs2	0.5609	4.867	3.893	0.0007294	0.008266	-1.101	<a href=https://www.ncbi.nlm.nih.gov/gene/?term=Sorbs2 target='_blank'>link<a>
Polh	0.8574	1.496	3.609	0.001471	0.01315	-1.102	<a href=https://www.ncbi.nlm.nih.gov/gene/?term=Polh target='_blank'>link<a>
Mrpl15	-0.267	6.887	-3.977	0.0005916	0.007101	-1.104	<a href=https://www.ncbi.nlm.nih.gov/gene/?term=Mrpl15 target='_blank'>link<a>
Osgep	-0.2995	5.652	-3.935	0.000657	0.007628	-1.106	<a href=https://www.ncbi.nlm.nih.gov/gene/?term=Osgep target='_blank'>link<a>
Itgb1bp2	0.3041	7.192	3.98	0.0005878	0.00709	-1.113	<a href=https://www.ncbi.nlm.nih.gov/gene/?term=Itgb1bp2 target='_blank'>link<a>
Art5	-0.4298	5.189	-3.905	0.0007072	0.008055	-1.114	<a href=https://www.ncbi.nlm.nih.gov/gene/?term=Art5 target='_blank'>link<a>
Hmga2-ps1	0.8683	5.347	3.913	0.0006938	0.007953	-1.122	<a href=https://www.ncbi.nlm.nih.gov/gene/?term=Hmga2-ps1 target='_blank'>link<a>
Gabarapl1	0.9224	5.518	3.92	0.0006822	0.007847	-1.128	<a href=https://www.ncbi.nlm.nih.gov/gene/?term=Gabarapl1 target='_blank'>link<a>
BC029722	0.7163	3.885	3.802	0.0009141	0.009618	-1.13	<a href=https://www.ncbi.nlm.nih.gov/gene/?term=BC029722 target='_blank'>link<a>
Il4ra	2.155	1.586	3.586	0.001556	0.01364	-1.134	<a href=https://www.ncbi.nlm.nih.gov/gene/?term=Il4ra target='_blank'>link<a>
Ptpn2	0.8926	4.45	3.843	0.0008263	0.009004	-1.142	<a href=https://www.ncbi.nlm.nih.gov/gene/?term=Ptpn2 target='_blank'>link<a>
Arfgap3	0.5079	3.348	3.748	0.001045	0.01058	-1.146	<a href=https://www.ncbi.nlm.nih.gov/gene/?term=Arfgap3 target='_blank'>link<a>
Adipor1	-0.2538	9.021	-3.991	0.0005721	0.006995	-1.15	<a href=https://www.ncbi.nlm.nih.gov/gene/?term=Adipor1 target='_blank'>link<a>
Pds5a	0.4906	3.75	3.78	0.0009637	0.009997	-1.154	<a href=https://www.ncbi.nlm.nih.gov/gene/?term=Pds5a target='_blank'>link<a>
Ccdc61	-0.8907	1.935	-3.609	0.00147	0.01315	-1.155	<a href=https://www.ncbi.nlm.nih.gov/gene/?term=Ccdc61 target='_blank'>link<a>
Arfgap2	-0.2976	8.065	-3.973	0.0005973	0.007152	-1.161	<a href=https://www.ncbi.nlm.nih.gov/gene/?term=Arfgap2 target='_blank'>link<a>
Nagpa	-0.6137	3.304	-3.729	0.001095	0.01091	-1.165	<a href=https://www.ncbi.nlm.nih.gov/gene/?term=Nagpa target='_blank'>link<a>
Id1	2.326	2.201	3.611	0.001463	0.01311	-1.166	<a href=https://www.ncbi.nlm.nih.gov/gene/?term=Id1 target='_blank'>link<a>
Casr	-0.9765	3.649	-3.754	0.00103	0.01047	-1.168	<a href=https://www.ncbi.nlm.nih.gov/gene/?term=Casr target='_blank'>link<a>
Atp6v0e2	-0.2924	5.44	-3.898	0.0007198	0.008176	-1.169	<a href=https://www.ncbi.nlm.nih.gov/gene/?term=Atp6v0e2 target='_blank'>link<a>
Kidins220	0.4457	4.433	3.832	0.0008478	0.009158	-1.17	<a href=https://www.ncbi.nlm.nih.gov/gene/?term=Kidins220 target='_blank'>link<a>
Abi2	0.7431	2.533	3.661	0.001295	0.01208	-1.175	<a href=https://www.ncbi.nlm.nih.gov/gene/?term=Abi2 target='_blank'>link<a>
Sart3	-0.5421	3.152	-3.711	0.001144	0.0112	-1.177	<a href=https://www.ncbi.nlm.nih.gov/gene/?term=Sart3 target='_blank'>link<a>
Pskh1	-0.5313	3.653	-3.753	0.00103	0.01047	-1.184	<a href=https://www.ncbi.nlm.nih.gov/gene/?term=Pskh1 target='_blank'>link<a>
Pcp4l1	1.127	1.811	3.592	0.001533	0.01349	-1.185	<a href=https://www.ncbi.nlm.nih.gov/gene/?term=Pcp4l1 target='_blank'>link<a>
Mapk12	-0.2207	7.284	-3.949	0.0006342	0.007486	-1.191	<a href=https://www.ncbi.nlm.nih.gov/gene/?term=Mapk12 target='_blank'>link<a>
Cmtm7	0.9561	1.896	3.599	0.001508	0.01338	-1.191	<a href=https://www.ncbi.nlm.nih.gov/gene/?term=Cmtm7 target='_blank'>link<a>
Card14	1.576	1.125	3.541	0.001738	0.01473	-1.194	<a href=https://www.ncbi.nlm.nih.gov/gene/?term=Card14 target='_blank'>link<a>
Mif4gd	-0.3721	5.063	-3.862	0.0007884	0.008764	-1.202	<a href=https://www.ncbi.nlm.nih.gov/gene/?term=Mif4gd target='_blank'>link<a>
Pomgnt1	-0.2993	6.471	-3.924	0.0006755	0.007806	-1.211	<a href=https://www.ncbi.nlm.nih.gov/gene/?term=Pomgnt1 target='_blank'>link<a>
Ptpn1	0.9404	4.699	3.833	0.0008459	0.009157	-1.211	<a href=https://www.ncbi.nlm.nih.gov/gene/?term=Ptpn1 target='_blank'>link<a>
Bptf	1.4	2.714	3.653	0.001319	0.01226	-1.212	<a href=https://www.ncbi.nlm.nih.gov/gene/?term=Bptf target='_blank'>link<a>
Ppp1r10	-0.7045	4.507	-3.813	0.0008895	0.009432	-1.212	<a href=https://www.ncbi.nlm.nih.gov/gene/?term=Ppp1r10 target='_blank'>link<a>
Sh3bp5l	-0.5733	4.063	-3.776	0.0009756	0.0101	-1.217	<a href=https://www.ncbi.nlm.nih.gov/gene/?term=Sh3bp5l target='_blank'>link<a>
Atg2a	-0.3785	4.7	-3.83	0.0008531	0.009195	-1.217	<a href=https://www.ncbi.nlm.nih.gov/gene/?term=Atg2a target='_blank'>link<a>
Slc25a17	1.058	1.632	3.565	0.001637	0.01407	-1.218	<a href=https://www.ncbi.nlm.nih.gov/gene/?term=Slc25a17 target='_blank'>link<a>
Asb16	-0.535	2.423	-3.627	0.001407	0.01274	-1.221	<a href=https://www.ncbi.nlm.nih.gov/gene/?term=Asb16 target='_blank'>link<a>
Rragc	0.5058	5.027	3.854	0.0008032	0.008831	-1.221	<a href=https://www.ncbi.nlm.nih.gov/gene/?term=Rragc target='_blank'>link<a>
Wdr26	1.104	5.326	3.868	0.0007764	0.00869	-1.225	<a href=https://www.ncbi.nlm.nih.gov/gene/?term=Wdr26 target='_blank'>link<a>
Fam210b	-0.4952	4.096	-3.775	0.0009779	0.01011	-1.229	<a href=https://www.ncbi.nlm.nih.gov/gene/?term=Fam210b target='_blank'>link<a>
Dip2c	0.681	2.144	3.604	0.001488	0.01326	-1.229	<a href=https://www.ncbi.nlm.nih.gov/gene/?term=Dip2c target='_blank'>link<a>
BC005624	-0.2857	5.12	-3.854	0.0008036	0.008831	-1.231	<a href=https://www.ncbi.nlm.nih.gov/gene/?term=BC005624 target='_blank'>link<a>
Hsp90ab1	0.233	10.01	3.968	0.0006059	0.007221	-1.233	<a href=https://www.ncbi.nlm.nih.gov/gene/?term=Hsp90ab1 target='_blank'>link<a>
Gpr146	0.3864	6.189	3.908	0.0007035	0.008028	-1.233	<a href=https://www.ncbi.nlm.nih.gov/gene/?term=Gpr146 target='_blank'>link<a>
Rpap1	-0.4515	4.832	-3.831	0.0008502	0.009174	-1.235	<a href=https://www.ncbi.nlm.nih.gov/gene/?term=Rpap1 target='_blank'>link<a>
Adamts9	1.981	-0.1137	3.5	0.00192	0.01574	-1.236	<a href=https://www.ncbi.nlm.nih.gov/gene/?term=Adamts9 target='_blank'>link<a>
Kif1bp	-0.348	5.251	-3.86	0.0007925	0.00878	-1.236	<a href=https://www.ncbi.nlm.nih.gov/gene/?term=Kif1bp target='_blank'>link<a>
Plekhm3	-1.158	1.783	-3.558	0.001667	0.01426	-1.239	<a href=https://www.ncbi.nlm.nih.gov/gene/?term=Plekhm3 target='_blank'>link<a>
2810403A07Rik	0.5813	4.62	3.817	0.0008801	0.009374	-1.241	<a href=https://www.ncbi.nlm.nih.gov/gene/?term=2810403A07Rik target='_blank'>link<a>
Ctf1	-0.4486	3.874	-3.749	0.001041	0.01055	-1.244	<a href=https://www.ncbi.nlm.nih.gov/gene/?term=Ctf1 target='_blank'>link<a>
Chic2	0.5477	3.887	3.754	0.001028	0.01047	-1.245	<a href=https://www.ncbi.nlm.nih.gov/gene/?term=Chic2 target='_blank'>link<a>
Toe1	-0.6328	2.277	-3.598	0.001511	0.01338	-1.255	<a href=https://www.ncbi.nlm.nih.gov/gene/?term=Toe1 target='_blank'>link<a>
Pcnxl4	-0.9462	1.743	-3.548	0.001708	0.01454	-1.259	<a href=https://www.ncbi.nlm.nih.gov/gene/?term=Pcnxl4 target='_blank'>link<a>
C87436	-0.5658	3.287	-3.685	0.001219	0.0116	-1.265	<a href=https://www.ncbi.nlm.nih.gov/gene/?term=C87436 target='_blank'>link<a>
Larp1b	0.2956	5.431	3.86	0.0007915	0.008779	-1.266	<a href=https://www.ncbi.nlm.nih.gov/gene/?term=Larp1b target='_blank'>link<a>
Ola1	0.273	5.569	3.865	0.000782	0.008737	-1.272	<a href=https://www.ncbi.nlm.nih.gov/gene/?term=Ola1 target='_blank'>link<a>
Gpatch8	-0.3101	4.922	-3.823	0.000867	0.009295	-1.273	<a href=https://www.ncbi.nlm.nih.gov/gene/?term=Gpatch8 target='_blank'>link<a>
Smyd4	-0.7658	2.829	-3.638	0.001368	0.01252	-1.274	<a href=https://www.ncbi.nlm.nih.gov/gene/?term=Smyd4 target='_blank'>link<a>
Hsf1	-0.3111	5.588	-3.857	0.0007971	0.008782	-1.288	<a href=https://www.ncbi.nlm.nih.gov/gene/?term=Hsf1 target='_blank'>link<a>
Rn45s	1.842	11.57	3.958	0.0006199	0.007362	-1.29	<a href=https://www.ncbi.nlm.nih.gov/gene/?term=Rn45s target='_blank'>link<a>
Zfp605	-0.4524	2.841	-3.635	0.001381	0.01261	-1.293	<a href=https://www.ncbi.nlm.nih.gov/gene/?term=Zfp605 target='_blank'>link<a>
Mus81	-0.4353	4.4	-3.77	0.0009886	0.01018	-1.302	<a href=https://www.ncbi.nlm.nih.gov/gene/?term=Mus81 target='_blank'>link<a>
Acacb	-0.4993	6.014	-3.87	0.0007725	0.008661	-1.302	<a href=https://www.ncbi.nlm.nih.gov/gene/?term=Acacb target='_blank'>link<a>
Mchr1	2.198	-0.6663	3.47	0.002065	0.01651	-1.305	<a href=https://www.ncbi.nlm.nih.gov/gene/?term=Mchr1 target='_blank'>link<a>
Syp	-1.212	0.9427	-3.48	0.002018	0.01629	-1.307	<a href=https://www.ncbi.nlm.nih.gov/gene/?term=Syp target='_blank'>link<a>
Hps4	-1.45	0.8198	-3.473	0.002049	0.01643	-1.308	<a href=https://www.ncbi.nlm.nih.gov/gene/?term=Hps4 target='_blank'>link<a>
Zc3h7a	0.5524	3.667	3.706	0.001159	0.01126	-1.314	<a href=https://www.ncbi.nlm.nih.gov/gene/?term=Zc3h7a target='_blank'>link<a>
Map3k1	0.9176	1.83	3.539	0.001746	0.01475	-1.315	<a href=https://www.ncbi.nlm.nih.gov/gene/?term=Map3k1 target='_blank'>link<a>
4930592A05Rik	0.9615	0.9797	3.482	0.002005	0.01624	-1.316	<a href=https://www.ncbi.nlm.nih.gov/gene/?term=4930592A05Rik target='_blank'>link<a>
Gcdh	-0.306	4.975	-3.807	0.0009031	0.00953	-1.322	<a href=https://www.ncbi.nlm.nih.gov/gene/?term=Gcdh target='_blank'>link<a>
Cipc	0.3353	5.971	3.861	0.0007894	0.008766	-1.327	<a href=https://www.ncbi.nlm.nih.gov/gene/?term=Cipc target='_blank'>link<a>
Ciz1	-0.4622	4.862	-3.795	0.0009298	0.009706	-1.328	<a href=https://www.ncbi.nlm.nih.gov/gene/?term=Ciz1 target='_blank'>link<a>
Cux1	0.3019	6.375	3.872	0.000768	0.008625	-1.333	<a href=https://www.ncbi.nlm.nih.gov/gene/?term=Cux1 target='_blank'>link<a>
Bloc1s1	-0.3711	5.58	-3.837	0.0008375	0.009096	-1.334	<a href=https://www.ncbi.nlm.nih.gov/gene/?term=Bloc1s1 target='_blank'>link<a>
Max	1.492	1.794	3.521	0.001823	0.01518	-1.341	<a href=https://www.ncbi.nlm.nih.gov/gene/?term=Max target='_blank'>link<a>
AW551984	2.965	1.796	3.487	0.00198	0.0161	-1.341	<a href=https://www.ncbi.nlm.nih.gov/gene/?term=AW551984 target='_blank'>link<a>
Gsta4	0.4109	3.802	3.705	0.001161	0.01126	-1.346	<a href=https://www.ncbi.nlm.nih.gov/gene/?term=Gsta4 target='_blank'>link<a>
Cisd2	0.4214	5.438	3.827	0.0008595	0.009244	-1.348	<a href=https://www.ncbi.nlm.nih.gov/gene/?term=Cisd2 target='_blank'>link<a>
Slc6a9	1.205	1.215	3.476	0.002036	0.01638	-1.355	<a href=https://www.ncbi.nlm.nih.gov/gene/?term=Slc6a9 target='_blank'>link<a>
Arl8a	0.3698	3.728	3.693	0.001196	0.01145	-1.358	<a href=https://www.ncbi.nlm.nih.gov/gene/?term=Arl8a target='_blank'>link<a>
Gtf2h3	-0.4035	3.798	-3.693	0.001195	0.01145	-1.362	<a href=https://www.ncbi.nlm.nih.gov/gene/?term=Gtf2h3 target='_blank'>link<a>
Nptn	0.3273	5.537	3.825	0.0008629	0.009261	-1.365	<a href=https://www.ncbi.nlm.nih.gov/gene/?term=Nptn target='_blank'>link<a>
Mier1	0.6786	2.484	3.574	0.001604	0.01391	-1.369	<a href=https://www.ncbi.nlm.nih.gov/gene/?term=Mier1 target='_blank'>link<a>
Eno1b	0.5213	4.492	3.753	0.001031	0.01047	-1.372	<a href=https://www.ncbi.nlm.nih.gov/gene/?term=Eno1b target='_blank'>link<a>
Cdk7	-0.4692	3.698	-3.679	0.001238	0.01168	-1.373	<a href=https://www.ncbi.nlm.nih.gov/gene/?term=Cdk7 target='_blank'>link<a>
Rptor	-0.4848	4.353	-3.736	0.001076	0.01079	-1.374	<a href=https://www.ncbi.nlm.nih.gov/gene/?term=Rptor target='_blank'>link<a>
Slc47a1	1.176	2.512	3.566	0.001633	0.01404	-1.381	<a href=https://www.ncbi.nlm.nih.gov/gene/?term=Slc47a1 target='_blank'>link<a>
Ankrd37	0.6229	1.748	3.505	0.001895	0.0156	-1.381	<a href=https://www.ncbi.nlm.nih.gov/gene/?term=Ankrd37 target='_blank'>link<a>
Cfap20	-1.21	0.9087	-3.442	0.00221	0.01737	-1.384	<a href=https://www.ncbi.nlm.nih.gov/gene/?term=Cfap20 target='_blank'>link<a>
1600014C10Rik	0.2948	4.676	3.759	0.001015	0.01038	-1.391	<a href=https://www.ncbi.nlm.nih.gov/gene/?term=1600014C10Rik target='_blank'>link<a>
Slc29a1	-0.3885	5.356	-3.8	0.0009176	0.009639	-1.394	<a href=https://www.ncbi.nlm.nih.gov/gene/?term=Slc29a1 target='_blank'>link<a>
Dcaf10	0.6469	3.689	3.672	0.001258	0.01184	-1.397	<a href=https://www.ncbi.nlm.nih.gov/gene/?term=Dcaf10 target='_blank'>link<a>
Kctd6	0.5296	3.309	3.637	0.001372	0.01254	-1.399	<a href=https://www.ncbi.nlm.nih.gov/gene/?term=Kctd6 target='_blank'>link<a>
Hipk2	0.5457	6.158	3.836	0.0008409	0.009113	-1.405	<a href=https://www.ncbi.nlm.nih.gov/gene/?term=Hipk2 target='_blank'>link<a>
Msrb1	0.5827	3.927	3.691	0.001203	0.0115	-1.406	<a href=https://www.ncbi.nlm.nih.gov/gene/?term=Msrb1 target='_blank'>link<a>
Srsf2	0.3359	6.533	3.845	0.0008214	0.008974	-1.409	<a href=https://www.ncbi.nlm.nih.gov/gene/?term=Srsf2 target='_blank'>link<a>
Slc39a6	2.246	-0.01998	3.415	0.002363	0.01824	-1.41	<a href=https://www.ncbi.nlm.nih.gov/gene/?term=Slc39a6 target='_blank'>link<a>
Wsb1	1.542	2.445	3.542	0.001734	0.01471	-1.414	<a href=https://www.ncbi.nlm.nih.gov/gene/?term=Wsb1 target='_blank'>link<a>
Hspe1	0.3992	5.952	3.822	0.0008688	0.009299	-1.419	<a href=https://www.ncbi.nlm.nih.gov/gene/?term=Hspe1 target='_blank'>link<a>
Nt5dc3	0.4117	5.401	3.794	0.0009318	0.009716	-1.422	<a href=https://www.ncbi.nlm.nih.gov/gene/?term=Nt5dc3 target='_blank'>link<a>
Cgref1	1.334	3.381	3.625	0.001413	0.01278	-1.425	<a href=https://www.ncbi.nlm.nih.gov/gene/?term=Cgref1 target='_blank'>link<a>
Ppia	0.3981	5.47	3.796	0.0009272	0.009689	-1.427	<a href=https://www.ncbi.nlm.nih.gov/gene/?term=Ppia target='_blank'>link<a>
Stoml2	-0.3048	6.195	-3.826	0.0008605	0.009245	-1.427	<a href=https://www.ncbi.nlm.nih.gov/gene/?term=Stoml2 target='_blank'>link<a>
Pacsin2	0.6437	5.577	3.798	0.0009224	0.009669	-1.434	<a href=https://www.ncbi.nlm.nih.gov/gene/?term=Pacsin2 target='_blank'>link<a>
Cpne1	-0.6409	3.367	-3.616	0.001447	0.013	-1.445	<a href=https://www.ncbi.nlm.nih.gov/gene/?term=Cpne1 target='_blank'>link<a>
Bag2	0.5138	5.349	3.78	0.0009652	0.01	-1.449	<a href=https://www.ncbi.nlm.nih.gov/gene/?term=Bag2 target='_blank'>link<a>
Gpd1l	-0.4039	5.231	-3.769	0.0009911	0.01018	-1.451	<a href=https://www.ncbi.nlm.nih.gov/gene/?term=Gpd1l target='_blank'>link<a>
Slc25a33	0.8215	4.749	3.738	0.00107	0.01076	-1.451	<a href=https://www.ncbi.nlm.nih.gov/gene/?term=Slc25a33 target='_blank'>link<a>
Rbl2	-0.4011	6.409	-3.822	0.0008702	0.009299	-1.454	<a href=https://www.ncbi.nlm.nih.gov/gene/?term=Rbl2 target='_blank'>link<a>
Kdelr2	0.5828	4.184	3.693	0.001196	0.01145	-1.454	<a href=https://www.ncbi.nlm.nih.gov/gene/?term=Kdelr2 target='_blank'>link<a>
Airn	0.8124	1.966	3.49	0.001967	0.01604	-1.455	<a href=https://www.ncbi.nlm.nih.gov/gene/?term=Airn target='_blank'>link<a>
Mib1	0.5616	3.772	3.65	0.001328	0.0123	-1.468	<a href=https://www.ncbi.nlm.nih.gov/gene/?term=Mib1 target='_blank'>link<a>
Cers5	0.8818	0.9802	3.413	0.002372	0.01827	-1.468	<a href=https://www.ncbi.nlm.nih.gov/gene/?term=Cers5 target='_blank'>link<a>
Dcps	-0.3998	3.157	-3.588	0.001547	0.01356	-1.471	<a href=https://www.ncbi.nlm.nih.gov/gene/?term=Dcps target='_blank'>link<a>
Klhl18	-0.7874	2.344	-3.506	0.00189	0.01557	-1.475	<a href=https://www.ncbi.nlm.nih.gov/gene/?term=Klhl18 target='_blank'>link<a>
Ufsp1	0.5184	4.86	3.735	0.001078	0.01079	-1.481	<a href=https://www.ncbi.nlm.nih.gov/gene/?term=Ufsp1 target='_blank'>link<a>
Klhl33	-0.3772	6.589	-3.815	0.0008844	0.0094	-1.482	<a href=https://www.ncbi.nlm.nih.gov/gene/?term=Klhl33 target='_blank'>link<a>
Rnf166	-0.362	5.248	-3.757	0.001021	0.0104	-1.483	<a href=https://www.ncbi.nlm.nih.gov/gene/?term=Rnf166 target='_blank'>link<a>
R3hcc1l	-0.5152	3.343	-3.598	0.001509	0.01338	-1.485	<a href=https://www.ncbi.nlm.nih.gov/gene/?term=R3hcc1l target='_blank'>link<a>
Zfhx4	-0.6923	3.136	-3.577	0.001592	0.01384	-1.486	<a href=https://www.ncbi.nlm.nih.gov/gene/?term=Zfhx4 target='_blank'>link<a>
Susd6	0.3513	6.177	3.802	0.0009146	0.009618	-1.489	<a href=https://www.ncbi.nlm.nih.gov/gene/?term=Susd6 target='_blank'>link<a>
Trpm1	1.978	0.3849	3.378	0.002582	0.01936	-1.491	<a href=https://www.ncbi.nlm.nih.gov/gene/?term=Trpm1 target='_blank'>link<a>
Myo9b	0.9317	1.493	3.435	0.002249	0.01762	-1.491	<a href=https://www.ncbi.nlm.nih.gov/gene/?term=Myo9b target='_blank'>link<a>
Abhd16a	-0.2921	6.564	-3.81	0.0008956	0.009468	-1.493	<a href=https://www.ncbi.nlm.nih.gov/gene/?term=Abhd16a target='_blank'>link<a>
Skp1a	0.3273	8.36	3.841	0.0008299	0.009023	-1.495	<a href=https://www.ncbi.nlm.nih.gov/gene/?term=Skp1a target='_blank'>link<a>
Mknk2	0.3784	7.299	3.822	0.0008693	0.009299	-1.501	<a href=https://www.ncbi.nlm.nih.gov/gene/?term=Mknk2 target='_blank'>link<a>
Mars	-0.3136	6.905	-3.814	0.0008867	0.009414	-1.503	<a href=https://www.ncbi.nlm.nih.gov/gene/?term=Mars target='_blank'>link<a>
Pdxdc1	-0.2672	5.867	-3.782	0.0009611	0.00998	-1.504	<a href=https://www.ncbi.nlm.nih.gov/gene/?term=Pdxdc1 target='_blank'>link<a>
Sdccag3	-0.3999	4.221	-3.668	0.001273	0.01191	-1.513	<a href=https://www.ncbi.nlm.nih.gov/gene/?term=Sdccag3 target='_blank'>link<a>
Spry2	1.201	1.405	3.416	0.002355	0.01822	-1.516	<a href=https://www.ncbi.nlm.nih.gov/gene/?term=Spry2 target='_blank'>link<a>
Usp32	0.83	1.847	3.452	0.00216	0.01706	-1.519	<a href=https://www.ncbi.nlm.nih.gov/gene/?term=Usp32 target='_blank'>link<a>
Cd47	0.3713	4.806	3.714	0.001137	0.01116	-1.524	<a href=https://www.ncbi.nlm.nih.gov/gene/?term=Cd47 target='_blank'>link<a>
St3gal2	-0.3381	5.792	-3.767	0.0009952	0.0102	-1.529	<a href=https://www.ncbi.nlm.nih.gov/gene/?term=St3gal2 target='_blank'>link<a>
Ntsr2	0.9358	2.534	3.506	0.00189	0.01557	-1.531	<a href=https://www.ncbi.nlm.nih.gov/gene/?term=Ntsr2 target='_blank'>link<a>
Adrbk2	0.9263	1.709	3.434	0.002255	0.01763	-1.532	<a href=https://www.ncbi.nlm.nih.gov/gene/?term=Adrbk2 target='_blank'>link<a>
Gatc	-0.2486	5.252	-3.738	0.001071	0.01076	-1.532	<a href=https://www.ncbi.nlm.nih.gov/gene/?term=Gatc target='_blank'>link<a>
Ugcg	1.358	2.86	3.531	0.001782	0.01495	-1.534	<a href=https://www.ncbi.nlm.nih.gov/gene/?term=Ugcg target='_blank'>link<a>
Mta2	-0.4476	5.317	-3.737	0.001073	0.01077	-1.54	<a href=https://www.ncbi.nlm.nih.gov/gene/?term=Mta2 target='_blank'>link<a>
Dnajb12	-0.3875	4.788	-3.7	0.001176	0.01135	-1.545	<a href=https://www.ncbi.nlm.nih.gov/gene/?term=Dnajb12 target='_blank'>link<a>
Timm10	0.4339	3.557	3.597	0.001513	0.01339	-1.548	<a href=https://www.ncbi.nlm.nih.gov/gene/?term=Timm10 target='_blank'>link<a>
Ube2k	0.2542	5.195	3.727	0.001099	0.01093	-1.553	<a href=https://www.ncbi.nlm.nih.gov/gene/?term=Ube2k target='_blank'>link<a>
Pced1a	-0.9699	0.776	-3.36	0.002696	0.01996	-1.554	<a href=https://www.ncbi.nlm.nih.gov/gene/?term=Pced1a target='_blank'>link<a>
Lpin2	2.284	2.483	3.465	0.00209	0.01668	-1.555	<a href=https://www.ncbi.nlm.nih.gov/gene/?term=Lpin2 target='_blank'>link<a>
Ssna1	-0.4467	4.212	-3.648	0.001335	0.01232	-1.556	<a href=https://www.ncbi.nlm.nih.gov/gene/?term=Ssna1 target='_blank'>link<a>
Sec61a1	0.6587	3.767	3.612	0.001458	0.01308	-1.557	<a href=https://www.ncbi.nlm.nih.gov/gene/?term=Sec61a1 target='_blank'>link<a>
Zfp318	-0.4135	2.97	-3.532	0.001774	0.01493	-1.562	<a href=https://www.ncbi.nlm.nih.gov/gene/?term=Zfp318 target='_blank'>link<a>
Pcnt	-0.4198	5.18	-3.72	0.00112	0.01106	-1.562	<a href=https://www.ncbi.nlm.nih.gov/gene/?term=Pcnt target='_blank'>link<a>
Sdcbp	0.6939	5.174	3.721	0.001117	0.01106	-1.564	<a href=https://www.ncbi.nlm.nih.gov/gene/?term=Sdcbp target='_blank'>link<a>
Ipo7	0.6162	4.973	3.708	0.001153	0.01124	-1.564	<a href=https://www.ncbi.nlm.nih.gov/gene/?term=Ipo7 target='_blank'>link<a>
Fchsd2	1.519	0.4315	3.345	0.0028	0.02039	-1.566	<a href=https://www.ncbi.nlm.nih.gov/gene/?term=Fchsd2 target='_blank'>link<a>
Rbbp6	0.4637	4.045	3.634	0.001383	0.01262	-1.566	<a href=https://www.ncbi.nlm.nih.gov/gene/?term=Rbbp6 target='_blank'>link<a>
Nasp	0.5709	2.725	3.511	0.00187	0.01545	-1.567	<a href=https://www.ncbi.nlm.nih.gov/gene/?term=Nasp target='_blank'>link<a>
Plcg1	0.609	2.894	3.526	0.001801	0.01509	-1.567	<a href=https://www.ncbi.nlm.nih.gov/gene/?term=Plcg1 target='_blank'>link<a>
Kcnc4	-0.3195	7.63	-3.8	0.0009194	0.009648	-1.569	<a href=https://www.ncbi.nlm.nih.gov/gene/?term=Kcnc4 target='_blank'>link<a>
Fam192a	-0.4133	4.474	-3.663	0.001287	0.01202	-1.573	<a href=https://www.ncbi.nlm.nih.gov/gene/?term=Fam192a target='_blank'>link<a>
Daam1	1.151	2.849	3.515	0.001852	0.01535	-1.575	<a href=https://www.ncbi.nlm.nih.gov/gene/?term=Daam1 target='_blank'>link<a>
Pdia6	0.3603	5.981	3.759	0.001016	0.01038	-1.575	<a href=https://www.ncbi.nlm.nih.gov/gene/?term=Pdia6 target='_blank'>link<a>
Fam160a2	-0.4072	4.251	-3.643	0.001353	0.0124	-1.578	<a href=https://www.ncbi.nlm.nih.gov/gene/?term=Fam160a2 target='_blank'>link<a>
Tab1	-0.828	3.832	-3.599	0.001507	0.01338	-1.58	<a href=https://www.ncbi.nlm.nih.gov/gene/?term=Tab1 target='_blank'>link<a>
Sbk2	-1.029	4.422	-3.645	0.001345	0.01237	-1.582	<a href=https://www.ncbi.nlm.nih.gov/gene/?term=Sbk2 target='_blank'>link<a>
Phactr2	-0.3724	4.296	-3.645	0.001347	0.01238	-1.584	<a href=https://www.ncbi.nlm.nih.gov/gene/?term=Phactr2 target='_blank'>link<a>
Asah1	0.5154	3.929	3.616	0.001446	0.013	-1.584	<a href=https://www.ncbi.nlm.nih.gov/gene/?term=Asah1 target='_blank'>link<a>
Rbm14	0.4631	3.25	3.552	0.001689	0.01442	-1.586	<a href=https://www.ncbi.nlm.nih.gov/gene/?term=Rbm14 target='_blank'>link<a>
Rrp12	0.4932	6.48	3.769	0.0009904	0.01018	-1.589	<a href=https://www.ncbi.nlm.nih.gov/gene/?term=Rrp12 target='_blank'>link<a>
Lrrc57	0.3591	4.121	3.631	0.001394	0.01268	-1.59	<a href=https://www.ncbi.nlm.nih.gov/gene/?term=Lrrc57 target='_blank'>link<a>
Exosc8	-0.4383	2.829	-3.505	0.001899	0.0156	-1.595	<a href=https://www.ncbi.nlm.nih.gov/gene/?term=Exosc8 target='_blank'>link<a>
Id4	1.832	-0.4693	3.326	0.002932	0.02102	-1.597	<a href=https://www.ncbi.nlm.nih.gov/gene/?term=Id4 target='_blank'>link<a>
Trib1	-0.938	6.123	-3.743	0.001056	0.01066	-1.609	<a href=https://www.ncbi.nlm.nih.gov/gene/?term=Trib1 target='_blank'>link<a>
Tead1	0.4092	4.183	3.627	0.001408	0.01274	-1.613	<a href=https://www.ncbi.nlm.nih.gov/gene/?term=Tead1 target='_blank'>link<a>
Rb1cc1	0.3044	7.069	3.772	0.000985	0.01016	-1.614	<a href=https://www.ncbi.nlm.nih.gov/gene/?term=Rb1cc1 target='_blank'>link<a>
Nudt13	-0.5484	3.03	-3.513	0.001858	0.01537	-1.615	<a href=https://www.ncbi.nlm.nih.gov/gene/?term=Nudt13 target='_blank'>link<a>
Gga3	-0.5377	3.138	-3.524	0.001812	0.01513	-1.615	<a href=https://www.ncbi.nlm.nih.gov/gene/?term=Gga3 target='_blank'>link<a>
Ncapd3	-1.122	2.147	-3.418	0.002343	0.01816	-1.621	<a href=https://www.ncbi.nlm.nih.gov/gene/?term=Ncapd3 target='_blank'>link<a>
Prss53	-0.6698	1.542	-3.375	0.0026	0.01942	-1.623	<a href=https://www.ncbi.nlm.nih.gov/gene/?term=Prss53 target='_blank'>link<a>
Clstn1	0.8924	2.327	3.447	0.002187	0.01724	-1.625	<a href=https://www.ncbi.nlm.nih.gov/gene/?term=Clstn1 target='_blank'>link<a>
Mb	-0.9546	5.762	-3.719	0.001122	0.01106	-1.629	<a href=https://www.ncbi.nlm.nih.gov/gene/?term=Mb target='_blank'>link<a>
Als2	-0.4445	4.48	-3.64	0.001363	0.01248	-1.629	<a href=https://www.ncbi.nlm.nih.gov/gene/?term=Als2 target='_blank'>link<a>
St6galnac6	-0.3	5.053	-3.684	0.001222	0.0116	-1.63	<a href=https://www.ncbi.nlm.nih.gov/gene/?term=St6galnac6 target='_blank'>link<a>
Zdhhc20	0.9631	1.829	3.4	0.002446	0.01873	-1.63	<a href=https://www.ncbi.nlm.nih.gov/gene/?term=Zdhhc20 target='_blank'>link<a>
Smarcal1	-0.4436	4.273	-3.623	0.001422	0.01283	-1.63	<a href=https://www.ncbi.nlm.nih.gov/gene/?term=Smarcal1 target='_blank'>link<a>
Man1a2	0.7388	3.062	3.515	0.001852	0.01535	-1.63	<a href=https://www.ncbi.nlm.nih.gov/gene/?term=Man1a2 target='_blank'>link<a>
Slc35a2	-0.5263	2.814	-3.486	0.001987	0.01612	-1.632	<a href=https://www.ncbi.nlm.nih.gov/gene/?term=Slc35a2 target='_blank'>link<a>
Eif1a	0.8457	5.522	3.711	0.001144	0.0112	-1.636	<a href=https://www.ncbi.nlm.nih.gov/gene/?term=Eif1a target='_blank'>link<a>
Ccdc157	-1.055	1.154	-3.34	0.00283	0.02052	-1.636	<a href=https://www.ncbi.nlm.nih.gov/gene/?term=Ccdc157 target='_blank'>link<a>
Mks1	-1.443	0.7149	-3.316	0.003003	0.02125	-1.637	<a href=https://www.ncbi.nlm.nih.gov/gene/?term=Mks1 target='_blank'>link<a>
Ttc41	-0.801	1.072	-3.337	0.002853	0.02057	-1.638	<a href=https://www.ncbi.nlm.nih.gov/gene/?term=Ttc41 target='_blank'>link<a>
Aldh2	-0.4361	6.075	-3.733	0.001083	0.01083	-1.64	<a href=https://www.ncbi.nlm.nih.gov/gene/?term=Aldh2 target='_blank'>link<a>
Edem1	0.7079	2.943	3.499	0.001923	0.01575	-1.64	<a href=https://www.ncbi.nlm.nih.gov/gene/?term=Edem1 target='_blank'>link<a>
Cebpg	0.4606	4.6	3.65	0.00133	0.01231	-1.64	<a href=https://www.ncbi.nlm.nih.gov/gene/?term=Cebpg target='_blank'>link<a>
Ldlrad3	1.623	0.4849	3.309	0.003048	0.02148	-1.641	<a href=https://www.ncbi.nlm.nih.gov/gene/?term=Ldlrad3 target='_blank'>link<a>
Smim3	1.676	0.9404	3.324	0.002945	0.02107	-1.649	<a href=https://www.ncbi.nlm.nih.gov/gene/?term=Smim3 target='_blank'>link<a>
Sesn1	-0.5576	5.014	-3.67	0.001265	0.01186	-1.651	<a href=https://www.ncbi.nlm.nih.gov/gene/?term=Sesn1 target='_blank'>link<a>
Zbtb45	-1.438	-0.1826	-3.295	0.003153	0.02201	-1.655	<a href=https://www.ncbi.nlm.nih.gov/gene/?term=Zbtb45 target='_blank'>link<a>
Eif3k	0.2871	5.509	3.703	0.001167	0.01128	-1.656	<a href=https://www.ncbi.nlm.nih.gov/gene/?term=Eif3k target='_blank'>link<a>
Mrps36	0.4923	5.547	3.704	0.001164	0.01127	-1.659	<a href=https://www.ncbi.nlm.nih.gov/gene/?term=Mrps36 target='_blank'>link<a>
Slc39a10	1.411	3.242	3.505	0.001897	0.0156	-1.672	<a href=https://www.ncbi.nlm.nih.gov/gene/?term=Slc39a10 target='_blank'>link<a>
Aagab	-0.3381	5.196	-3.675	0.001251	0.01178	-1.674	<a href=https://www.ncbi.nlm.nih.gov/gene/?term=Aagab target='_blank'>link<a>
Nek9	0.484	6.012	3.719	0.001123	0.01106	-1.675	<a href=https://www.ncbi.nlm.nih.gov/gene/?term=Nek9 target='_blank'>link<a>
Ttc28	-0.4885	4.023	-3.581	0.001573	0.01376	-1.675	<a href=https://www.ncbi.nlm.nih.gov/gene/?term=Ttc28 target='_blank'>link<a>
Dis3l	-0.2985	5.151	-3.671	0.001262	0.01185	-1.677	<a href=https://www.ncbi.nlm.nih.gov/gene/?term=Dis3l target='_blank'>link<a>
Icmt	-0.3237	4.978	-3.659	0.001302	0.01212	-1.678	<a href=https://www.ncbi.nlm.nih.gov/gene/?term=Icmt target='_blank'>link<a>
Lyrm9	-0.3855	4.158	-3.592	0.001534	0.01349	-1.681	<a href=https://www.ncbi.nlm.nih.gov/gene/?term=Lyrm9 target='_blank'>link<a>
Zeb2	0.7482	3.881	3.569	0.001623	0.01401	-1.683	<a href=https://www.ncbi.nlm.nih.gov/gene/?term=Zeb2 target='_blank'>link<a>
Galt	-0.3247	4.627	-3.63	0.001396	0.01268	-1.684	<a href=https://www.ncbi.nlm.nih.gov/gene/?term=Galt target='_blank'>link<a>
Thg1l	1.112	-0.05064	3.28	0.003271	0.02257	-1.686	<a href=https://www.ncbi.nlm.nih.gov/gene/?term=Thg1l target='_blank'>link<a>
4833439L19Rik	-0.2362	9.019	-3.77	0.0009896	0.01018	-1.688	<a href=https://www.ncbi.nlm.nih.gov/gene/?term=4833439L19Rik target='_blank'>link<a>
Ubxn4	0.5409	6.311	3.723	0.001111	0.01104	-1.689	<a href=https://www.ncbi.nlm.nih.gov/gene/?term=Ubxn4 target='_blank'>link<a>
Naca	0.5088	7.286	3.744	0.001055	0.01066	-1.691	<a href=https://www.ncbi.nlm.nih.gov/gene/?term=Naca target='_blank'>link<a>
Sc5d	0.5348	3.979	3.575	0.0016	0.01389	-1.693	<a href=https://www.ncbi.nlm.nih.gov/gene/?term=Sc5d target='_blank'>link<a>
Ddx47	-0.4079	4.278	-3.596	0.001519	0.01342	-1.695	<a href=https://www.ncbi.nlm.nih.gov/gene/?term=Ddx47 target='_blank'>link<a>
Pnpla7	-0.3428	6.317	-3.719	0.001122	0.01106	-1.696	<a href=https://www.ncbi.nlm.nih.gov/gene/?term=Pnpla7 target='_blank'>link<a>
8430419L09Rik	-0.6064	2.069	-3.384	0.002545	0.0192	-1.703	<a href=https://www.ncbi.nlm.nih.gov/gene/?term=8430419L09Rik target='_blank'>link<a>
Myl9	1.587	3.889	3.549	0.001703	0.01451	-1.707	<a href=https://www.ncbi.nlm.nih.gov/gene/?term=Myl9 target='_blank'>link<a>
Syncrip	0.5153	4.601	3.62	0.001432	0.01291	-1.712	<a href=https://www.ncbi.nlm.nih.gov/gene/?term=Syncrip target='_blank'>link<a>
Ncaph2	-0.3016	5.976	-3.699	0.001178	0.01137	-1.714	<a href=https://www.ncbi.nlm.nih.gov/gene/?term=Ncaph2 target='_blank'>link<a>
Zfp367	0.9792	1.471	3.332	0.002885	0.02077	-1.718	<a href=https://www.ncbi.nlm.nih.gov/gene/?term=Zfp367 target='_blank'>link<a>
Pip5k1c	-0.4366	4.825	-3.629	0.001399	0.01269	-1.719	<a href=https://www.ncbi.nlm.nih.gov/gene/?term=Pip5k1c target='_blank'>link<a>
Sars2	-0.4621	4.408	-3.595	0.00152	0.01343	-1.721	<a href=https://www.ncbi.nlm.nih.gov/gene/?term=Sars2 target='_blank'>link<a>
Dhodh	-0.3896	4.14	-3.573	0.001607	0.01391	-1.722	<a href=https://www.ncbi.nlm.nih.gov/gene/?term=Dhodh target='_blank'>link<a>
Lzts3	-1.09	0.9492	-3.288	0.003209	0.02232	-1.723	<a href=https://www.ncbi.nlm.nih.gov/gene/?term=Lzts3 target='_blank'>link<a>
Setd7	0.5695	4.48	3.605	0.001485	0.01324	-1.724	<a href=https://www.ncbi.nlm.nih.gov/gene/?term=Setd7 target='_blank'>link<a>
Ets2	0.7026	6.241	3.705	0.00116	0.01126	-1.725	<a href=https://www.ncbi.nlm.nih.gov/gene/?term=Ets2 target='_blank'>link<a>
Cul3	0.3589	8.113	3.741	0.001063	0.01071	-1.729	<a href=https://www.ncbi.nlm.nih.gov/gene/?term=Cul3 target='_blank'>link<a>
Tbc1d25	-0.7304	1.925	-3.357	0.00272	0.02005	-1.731	<a href=https://www.ncbi.nlm.nih.gov/gene/?term=Tbc1d25 target='_blank'>link<a>
Perp	0.5478	3.303	3.494	0.001947	0.01589	-1.733	<a href=https://www.ncbi.nlm.nih.gov/gene/?term=Perp target='_blank'>link<a>
Usb1	-0.572	2.513	-3.412	0.002377	0.01829	-1.733	<a href=https://www.ncbi.nlm.nih.gov/gene/?term=Usb1 target='_blank'>link<a>
Trim16	0.3014	5.733	3.681	0.001231	0.01163	-1.736	<a href=https://www.ncbi.nlm.nih.gov/gene/?term=Trim16 target='_blank'>link<a>
Stx7	0.3885	5.124	3.647	0.001341	0.01236	-1.736	<a href=https://www.ncbi.nlm.nih.gov/gene/?term=Stx7 target='_blank'>link<a>
Dvl1	-0.302	7.072	-3.721	0.001117	0.01106	-1.737	<a href=https://www.ncbi.nlm.nih.gov/gene/?term=Dvl1 target='_blank'>link<a>
Kcnf1	1.332	3.683	3.519	0.001833	0.01525	-1.74	<a href=https://www.ncbi.nlm.nih.gov/gene/?term=Kcnf1 target='_blank'>link<a>
Zfp74	-0.9191	1.316	-3.301	0.003108	0.02181	-1.744	<a href=https://www.ncbi.nlm.nih.gov/gene/?term=Zfp74 target='_blank'>link<a>
Abhd17a	-0.3104	6.719	-3.709	0.001149	0.01123	-1.747	<a href=https://www.ncbi.nlm.nih.gov/gene/?term=Abhd17a target='_blank'>link<a>
Fmnl2	0.8533	1.266	3.303	0.003095	0.02176	-1.749	<a href=https://www.ncbi.nlm.nih.gov/gene/?term=Fmnl2 target='_blank'>link<a>
2700060E02Rik	0.3447	6.674	3.708	0.001153	0.01124	-1.749	<a href=https://www.ncbi.nlm.nih.gov/gene/?term=2700060E02Rik target='_blank'>link<a>
Anks3	-0.6263	3.112	-3.461	0.002113	0.01684	-1.752	<a href=https://www.ncbi.nlm.nih.gov/gene/?term=Anks3 target='_blank'>link<a>
Tspan4	1.018	2.217	3.379	0.002576	0.01934	-1.754	<a href=https://www.ncbi.nlm.nih.gov/gene/?term=Tspan4 target='_blank'>link<a>
9030624J02Rik	-0.4573	4.866	-3.617	0.001443	0.01298	-1.757	<a href=https://www.ncbi.nlm.nih.gov/gene/?term=9030624J02Rik target='_blank'>link<a>
Ccne1	0.9723	1.267	3.298	0.003135	0.02195	-1.759	<a href=https://www.ncbi.nlm.nih.gov/gene/?term=Ccne1 target='_blank'>link<a>
B2m	0.7105	4.284	3.573	0.001605	0.01391	-1.759	<a href=https://www.ncbi.nlm.nih.gov/gene/?term=B2m target='_blank'>link<a>
Zfp454	-1.023	0.9098	-3.268	0.003372	0.02307	-1.763	<a href=https://www.ncbi.nlm.nih.gov/gene/?term=Zfp454 target='_blank'>link<a>
Itm2c	0.4323	4.248	3.568	0.001626	0.01402	-1.765	<a href=https://www.ncbi.nlm.nih.gov/gene/?term=Itm2c target='_blank'>link<a>
Pfas	-1.002	0.3381	-3.246	0.003548	0.02393	-1.766	<a href=https://www.ncbi.nlm.nih.gov/gene/?term=Pfas target='_blank'>link<a>
Grb10	0.4239	5.433	3.653	0.001321	0.01226	-1.766	<a href=https://www.ncbi.nlm.nih.gov/gene/?term=Grb10 target='_blank'>link<a>
Wdr8	-0.5522	3.292	-3.473	0.002052	0.01644	-1.767	<a href=https://www.ncbi.nlm.nih.gov/gene/?term=Wdr8 target='_blank'>link<a>
Trim63	1.18	9.351	3.74	0.001065	0.01072	-1.769	<a href=https://www.ncbi.nlm.nih.gov/gene/?term=Trim63 target='_blank'>link<a>
Erbb2ip	0.8829	4.758	3.605	0.001483	0.01324	-1.77	<a href=https://www.ncbi.nlm.nih.gov/gene/?term=Erbb2ip target='_blank'>link<a>
Dhx15	0.4158	4.993	3.624	0.001419	0.01281	-1.771	<a href=https://www.ncbi.nlm.nih.gov/gene/?term=Dhx15 target='_blank'>link<a>
Ift172	-0.4582	4.32	-3.567	0.00163	0.01404	-1.772	<a href=https://www.ncbi.nlm.nih.gov/gene/?term=Ift172 target='_blank'>link<a>
Anp32a	0.9439	1.419	3.303	0.003098	0.02176	-1.773	<a href=https://www.ncbi.nlm.nih.gov/gene/?term=Anp32a target='_blank'>link<a>
Tbk1	0.3886	3.799	3.523	0.001814	0.01513	-1.776	<a href=https://www.ncbi.nlm.nih.gov/gene/?term=Tbk1 target='_blank'>link<a>
4931414P19Rik	-1.222	0.2584	-3.239	0.003614	0.02411	-1.776	<a href=https://www.ncbi.nlm.nih.gov/gene/?term=4931414P19Rik target='_blank'>link<a>
Cnot6l	1.394	2.08	3.35	0.002765	0.02025	-1.78	<a href=https://www.ncbi.nlm.nih.gov/gene/?term=Cnot6l target='_blank'>link<a>
F2r	1.388	1.271	3.285	0.003234	0.02243	-1.78	<a href=https://www.ncbi.nlm.nih.gov/gene/?term=F2r target='_blank'>link<a>
Poc5	-0.8361	2.581	-3.395	0.00248	0.01891	-1.781	<a href=https://www.ncbi.nlm.nih.gov/gene/?term=Poc5 target='_blank'>link<a>
Gtf2b	0.6118	4.005	3.539	0.001745	0.01475	-1.782	<a href=https://www.ncbi.nlm.nih.gov/gene/?term=Gtf2b target='_blank'>link<a>
Hsph1	0.478	6.337	3.685	0.001219	0.0116	-1.782	<a href=https://www.ncbi.nlm.nih.gov/gene/?term=Hsph1 target='_blank'>link<a>
Slc38a2	1.304	8.504	3.722	0.001113	0.01105	-1.787	<a href=https://www.ncbi.nlm.nih.gov/gene/?term=Slc38a2 target='_blank'>link<a>
Klf10	0.8205	7.439	3.706	0.001158	0.01126	-1.787	<a href=https://www.ncbi.nlm.nih.gov/gene/?term=Klf10 target='_blank'>link<a>
Wbscr16	-0.4129	5.294	-3.633	0.001388	0.01264	-1.788	<a href=https://www.ncbi.nlm.nih.gov/gene/?term=Wbscr16 target='_blank'>link<a>
Zfp661	-1.224	1.525	-3.291	0.003191	0.02221	-1.789	<a href=https://www.ncbi.nlm.nih.gov/gene/?term=Zfp661 target='_blank'>link<a>
Cdca4	1.473	0.5161	3.241	0.003595	0.02404	-1.79	<a href=https://www.ncbi.nlm.nih.gov/gene/?term=Cdca4 target='_blank'>link<a>
Aldh18a1	1.002	1.712	3.317	0.002994	0.02125	-1.792	<a href=https://www.ncbi.nlm.nih.gov/gene/?term=Aldh18a1 target='_blank'>link<a>
Rab30	0.6841	2.065	3.349	0.002772	0.02029	-1.797	<a href=https://www.ncbi.nlm.nih.gov/gene/?term=Rab30 target='_blank'>link<a>
Snapc4	-1.086	1.339	-3.272	0.003338	0.02293	-1.809	<a href=https://www.ncbi.nlm.nih.gov/gene/?term=Snapc4 target='_blank'>link<a>
Psma3	0.3267	7.435	3.696	0.001186	0.01141	-1.811	<a href=https://www.ncbi.nlm.nih.gov/gene/?term=Psma3 target='_blank'>link<a>
Herpud2	0.4782	6.289	3.671	0.001262	0.01185	-1.812	<a href=https://www.ncbi.nlm.nih.gov/gene/?term=Herpud2 target='_blank'>link<a>
Tceal7	0.4961	4.068	3.532	0.001776	0.01493	-1.813	<a href=https://www.ncbi.nlm.nih.gov/gene/?term=Tceal7 target='_blank'>link<a>
Trmt10b	-0.8042	2.132	-3.338	0.002846	0.02056	-1.813	<a href=https://www.ncbi.nlm.nih.gov/gene/?term=Trmt10b target='_blank'>link<a>
Bnip3	0.2708	8.126	3.706	0.001159	0.01126	-1.814	<a href=https://www.ncbi.nlm.nih.gov/gene/?term=Bnip3 target='_blank'>link<a>
Zc3h8	0.526	2.992	3.429	0.002281	0.0178	-1.815	<a href=https://www.ncbi.nlm.nih.gov/gene/?term=Zc3h8 target='_blank'>link<a>
Adcy9	0.4993	4.152	3.538	0.001751	0.01477	-1.817	<a href=https://www.ncbi.nlm.nih.gov/gene/?term=Adcy9 target='_blank'>link<a>
Rhoc	0.7505	3.344	3.46	0.002115	0.01684	-1.819	<a href=https://www.ncbi.nlm.nih.gov/gene/?term=Rhoc target='_blank'>link<a>
Ppp1r1a	-0.4061	5.805	-3.646	0.001343	0.01237	-1.822	<a href=https://www.ncbi.nlm.nih.gov/gene/?term=Ppp1r1a target='_blank'>link<a>
Cc2d1b	-0.3735	4.908	-3.592	0.001534	0.01349	-1.825	<a href=https://www.ncbi.nlm.nih.gov/gene/?term=Cc2d1b target='_blank'>link<a>
Cpe	0.1708	8.703	3.707	0.001154	0.01124	-1.829	<a href=https://www.ncbi.nlm.nih.gov/gene/?term=Cpe target='_blank'>link<a>
Hspa2	0.61	3.109	3.434	0.002254	0.01763	-1.829	<a href=https://www.ncbi.nlm.nih.gov/gene/?term=Hspa2 target='_blank'>link<a>
Pex6	-0.495	4.519	-3.558	0.001665	0.01425	-1.83	<a href=https://www.ncbi.nlm.nih.gov/gene/?term=Pex6 target='_blank'>link<a>
Ndor1	-0.6789	2.671	-3.384	0.002544	0.0192	-1.831	<a href=https://www.ncbi.nlm.nih.gov/gene/?term=Ndor1 target='_blank'>link<a>
Macf1	0.6113	2.809	3.403	0.00243	0.01864	-1.834	<a href=https://www.ncbi.nlm.nih.gov/gene/?term=Macf1 target='_blank'>link<a>
Zfp612	-0.699	2.862	-3.399	0.002457	0.01878	-1.838	<a href=https://www.ncbi.nlm.nih.gov/gene/?term=Zfp612 target='_blank'>link<a>
Atp1b3	0.3739	4.644	3.57	0.001619	0.01399	-1.839	<a href=https://www.ncbi.nlm.nih.gov/gene/?term=Atp1b3 target='_blank'>link<a>
Meis1	-1.023	0.8018	-3.227	0.003713	0.02454	-1.839	<a href=https://www.ncbi.nlm.nih.gov/gene/?term=Meis1 target='_blank'>link<a>
Fkbp4	-0.2482	7.317	-3.682	0.001229	0.01163	-1.841	<a href=https://www.ncbi.nlm.nih.gov/gene/?term=Fkbp4 target='_blank'>link<a>
Rqcd1	-0.3727	3.125	-3.427	0.002292	0.01786	-1.841	<a href=https://www.ncbi.nlm.nih.gov/gene/?term=Rqcd1 target='_blank'>link<a>
Hspd1	0.2145	6.932	3.675	0.00125	0.01178	-1.842	<a href=https://www.ncbi.nlm.nih.gov/gene/?term=Hspd1 target='_blank'>link<a>
Vti1b	-0.2485	6.389	-3.66	0.001297	0.01209	-1.844	<a href=https://www.ncbi.nlm.nih.gov/gene/?term=Vti1b target='_blank'>link<a>
Foxk1	0.484	2.332	3.354	0.002739	0.02015	-1.844	<a href=https://www.ncbi.nlm.nih.gov/gene/?term=Foxk1 target='_blank'>link<a>
Kcnc1	-0.7267	5.095	-3.591	0.001537	0.01351	-1.85	<a href=https://www.ncbi.nlm.nih.gov/gene/?term=Kcnc1 target='_blank'>link<a>
Kbtbd2	0.5778	4.874	3.582	0.001572	0.01376	-1.85	<a href=https://www.ncbi.nlm.nih.gov/gene/?term=Kbtbd2 target='_blank'>link<a>
Ppp4c	-0.3	4.097	-3.515	0.001851	0.01535	-1.852	<a href=https://www.ncbi.nlm.nih.gov/gene/?term=Ppp4c target='_blank'>link<a>
Tubgcp2	-0.2984	4.926	-3.58	0.001579	0.01376	-1.858	<a href=https://www.ncbi.nlm.nih.gov/gene/?term=Tubgcp2 target='_blank'>link<a>
Zfp202	-0.971	1.053	-3.233	0.003667	0.02435	-1.858	<a href=https://www.ncbi.nlm.nih.gov/gene/?term=Zfp202 target='_blank'>link<a>
Tsc22d2	0.4698	5.231	3.6	0.001502	0.01336	-1.863	<a href=https://www.ncbi.nlm.nih.gov/gene/?term=Tsc22d2 target='_blank'>link<a>
Caprin1	0.3452	5.776	3.63	0.001398	0.01268	-1.865	<a href=https://www.ncbi.nlm.nih.gov/gene/?term=Caprin1 target='_blank'>link<a>
Epc2	0.9475	1.156	3.24	0.003607	0.0241	-1.87	<a href=https://www.ncbi.nlm.nih.gov/gene/?term=Epc2 target='_blank'>link<a>
Ndufc2	0.3179	7.185	3.667	0.001274	0.01191	-1.871	<a href=https://www.ncbi.nlm.nih.gov/gene/?term=Ndufc2 target='_blank'>link<a>
Mfn2	-0.285	9.213	-3.695	0.00119	0.01143	-1.874	<a href=https://www.ncbi.nlm.nih.gov/gene/?term=Mfn2 target='_blank'>link<a>
Itga5	1.964	2.597	3.345	0.002797	0.02039	-1.876	<a href=https://www.ncbi.nlm.nih.gov/gene/?term=Itga5 target='_blank'>link<a>
Dph7	-0.5482	2.49	-3.347	0.002785	0.02034	-1.879	<a href=https://www.ncbi.nlm.nih.gov/gene/?term=Dph7 target='_blank'>link<a>
Crebl2	-1.123	1.528	-3.251	0.003508	0.0238	-1.884	<a href=https://www.ncbi.nlm.nih.gov/gene/?term=Crebl2 target='_blank'>link<a>
Rras	0.7711	2.538	3.355	0.002733	0.02013	-1.884	<a href=https://www.ncbi.nlm.nih.gov/gene/?term=Rras target='_blank'>link<a>
Dlg5	1.551	1.44	3.247	0.003542	0.02393	-1.885	<a href=https://www.ncbi.nlm.nih.gov/gene/?term=Dlg5 target='_blank'>link<a>
Mia3	0.2932	6.708	3.652	0.001324	0.01227	-1.886	<a href=https://www.ncbi.nlm.nih.gov/gene/?term=Mia3 target='_blank'>link<a>
Spidr	0.6795	2.159	3.318	0.00299	0.02125	-1.888	<a href=https://www.ncbi.nlm.nih.gov/gene/?term=Spidr target='_blank'>link<a>
Rpl38	0.3325	4.928	3.57	0.001619	0.01399	-1.889	<a href=https://www.ncbi.nlm.nih.gov/gene/?term=Rpl38 target='_blank'>link<a>
Top1	0.5067	4.721	3.553	0.001689	0.01442	-1.893	<a href=https://www.ncbi.nlm.nih.gov/gene/?term=Top1 target='_blank'>link<a>
Hnrnpf	0.3403	4.712	3.549	0.001702	0.01451	-1.9	<a href=https://www.ncbi.nlm.nih.gov/gene/?term=Hnrnpf target='_blank'>link<a>
Twf1	1.493	2.068	3.293	0.003169	0.02208	-1.901	<a href=https://www.ncbi.nlm.nih.gov/gene/?term=Twf1 target='_blank'>link<a>
Recql5	-0.6024	2.706	-3.357	0.002717	0.02004	-1.901	<a href=https://www.ncbi.nlm.nih.gov/gene/?term=Recql5 target='_blank'>link<a>
Esyt2	0.4035	4.999	3.568	0.001626	0.01402	-1.905	<a href=https://www.ncbi.nlm.nih.gov/gene/?term=Esyt2 target='_blank'>link<a>
Flrt2	0.9396	1.232	3.228	0.003706	0.02451	-1.906	<a href=https://www.ncbi.nlm.nih.gov/gene/?term=Flrt2 target='_blank'>link<a>
Zbtb9	-1.798	0.0006492	-3.171	0.004248	0.02682	-1.908	<a href=https://www.ncbi.nlm.nih.gov/gene/?term=Zbtb9 target='_blank'>link<a>
Atp5h	-0.2989	8.534	-3.671	0.001264	0.01186	-1.912	<a href=https://www.ncbi.nlm.nih.gov/gene/?term=Atp5h target='_blank'>link<a>
Morc3	0.7283	3.76	3.46	0.002118	0.01684	-1.914	<a href=https://www.ncbi.nlm.nih.gov/gene/?term=Morc3 target='_blank'>link<a>
AW209491	-0.5907	3.958	-3.472	0.002055	0.01646	-1.914	<a href=https://www.ncbi.nlm.nih.gov/gene/?term=AW209491 target='_blank'>link<a>
Meaf6	-0.5872	1.936	-3.279	0.003284	0.02264	-1.915	<a href=https://www.ncbi.nlm.nih.gov/gene/?term=Meaf6 target='_blank'>link<a>
Taf6	-0.3459	5.518	-3.592	0.001532	0.01349	-1.916	<a href=https://www.ncbi.nlm.nih.gov/gene/?term=Taf6 target='_blank'>link<a>
4833420G17Rik	-0.4106	3.529	-3.432	0.002263	0.01768	-1.918	<a href=https://www.ncbi.nlm.nih.gov/gene/?term=4833420G17Rik target='_blank'>link<a>
Cpq	0.6041	3.224	3.407	0.002409	0.01852	-1.919	<a href=https://www.ncbi.nlm.nih.gov/gene/?term=Cpq target='_blank'>link<a>
Shmt1	0.528	3.513	3.434	0.002255	0.01763	-1.921	<a href=https://www.ncbi.nlm.nih.gov/gene/?term=Shmt1 target='_blank'>link<a>
Pold3	-0.6266	2.365	-3.316	0.003	0.02125	-1.921	<a href=https://www.ncbi.nlm.nih.gov/gene/?term=Pold3 target='_blank'>link<a>
Ube2f	0.2837	5.832	3.607	0.001478	0.01321	-1.925	<a href=https://www.ncbi.nlm.nih.gov/gene/?term=Ube2f target='_blank'>link<a>
H2-D1	0.8039	5.08	3.562	0.001651	0.01417	-1.929	<a href=https://www.ncbi.nlm.nih.gov/gene/?term=H2-D1 target='_blank'>link<a>
Zfp420	-1.124	0.8685	-3.185	0.004114	0.02625	-1.934	<a href=https://www.ncbi.nlm.nih.gov/gene/?term=Zfp420 target='_blank'>link<a>
Fam213b	0.2488	7.365	3.643	0.001352	0.0124	-1.936	<a href=https://www.ncbi.nlm.nih.gov/gene/?term=Fam213b target='_blank'>link<a>
Podxl2	-0.2578	6.184	-3.615	0.00145	0.01301	-1.936	<a href=https://www.ncbi.nlm.nih.gov/gene/?term=Podxl2 target='_blank'>link<a>
Thra	-0.3747	4.881	-3.542	0.001731	0.01471	-1.937	<a href=https://www.ncbi.nlm.nih.gov/gene/?term=Thra target='_blank'>link<a>
Zmat5	-0.3329	3.885	-3.457	0.002134	0.01692	-1.943	<a href=https://www.ncbi.nlm.nih.gov/gene/?term=Zmat5 target='_blank'>link<a>
Cebpb	0.6858	8.092	3.649	0.001333	0.01232	-1.95	<a href=https://www.ncbi.nlm.nih.gov/gene/?term=Cebpb target='_blank'>link<a>
Slc5a2	-1.361	-0.2926	-3.149	0.004483	0.02778	-1.95	<a href=https://www.ncbi.nlm.nih.gov/gene/?term=Slc5a2 target='_blank'>link<a>
Arf6	0.5906	4.519	3.511	0.001868	0.01544	-1.953	<a href=https://www.ncbi.nlm.nih.gov/gene/?term=Arf6 target='_blank'>link<a>
Tmem120a	0.48	3.604	3.429	0.002284	0.01781	-1.954	<a href=https://www.ncbi.nlm.nih.gov/gene/?term=Tmem120a target='_blank'>link<a>
Gtf3c1	-0.4215	4.924	-3.538	0.00175	0.01477	-1.954	<a href=https://www.ncbi.nlm.nih.gov/gene/?term=Gtf3c1 target='_blank'>link<a>
Arhgef6	0.391	5.721	3.589	0.001544	0.01355	-1.955	<a href=https://www.ncbi.nlm.nih.gov/gene/?term=Arhgef6 target='_blank'>link<a>
Me2	-0.8436	1.687	-3.232	0.003673	0.02435	-1.96	<a href=https://www.ncbi.nlm.nih.gov/gene/?term=Me2 target='_blank'>link<a>
BC037704	-0.8681	1.03	-3.183	0.004128	0.02629	-1.962	<a href=https://www.ncbi.nlm.nih.gov/gene/?term=BC037704 target='_blank'>link<a>
Rpl10	0.2919	5.989	3.598	0.001511	0.01338	-1.962	<a href=https://www.ncbi.nlm.nih.gov/gene/?term=Rpl10 target='_blank'>link<a>
Sema3b	-0.7229	2.866	-3.343	0.002814	0.02045	-1.966	<a href=https://www.ncbi.nlm.nih.gov/gene/?term=Sema3b target='_blank'>link<a>
Ints10	-0.3996	3.928	-3.45	0.002171	0.01713	-1.967	<a href=https://www.ncbi.nlm.nih.gov/gene/?term=Ints10 target='_blank'>link<a>
Wdr43	0.3204	5.54	3.573	0.001606	0.01391	-1.971	<a href=https://www.ncbi.nlm.nih.gov/gene/?term=Wdr43 target='_blank'>link<a>
Apoo	0.3781	5.676	3.579	0.001584	0.01378	-1.975	<a href=https://www.ncbi.nlm.nih.gov/gene/?term=Apoo target='_blank'>link<a>
Fiz1	-0.3795	4.419	-3.49	0.001969	0.01605	-1.976	<a href=https://www.ncbi.nlm.nih.gov/gene/?term=Fiz1 target='_blank'>link<a>
Plet1os	-0.6824	2.461	-3.299	0.003125	0.02191	-1.978	<a href=https://www.ncbi.nlm.nih.gov/gene/?term=Plet1os target='_blank'>link<a>
Clasp2	-0.464	5.493	-3.562	0.001649	0.01416	-1.982	<a href=https://www.ncbi.nlm.nih.gov/gene/?term=Clasp2 target='_blank'>link<a>
Tnfrsf1a	0.9482	2.427	3.297	0.003143	0.02197	-1.988	<a href=https://www.ncbi.nlm.nih.gov/gene/?term=Tnfrsf1a target='_blank'>link<a>
Trmt12	-0.6649	2.717	-3.319	0.002982	0.02124	-1.99	<a href=https://www.ncbi.nlm.nih.gov/gene/?term=Trmt12 target='_blank'>link<a>
Gm20597	-1.566	0.5589	-3.14	0.00458	0.02812	-1.994	<a href=https://www.ncbi.nlm.nih.gov/gene/?term=Gm20597 target='_blank'>link<a>
Natd1	0.5563	4.431	3.486	0.001985	0.01611	-1.995	<a href=https://www.ncbi.nlm.nih.gov/gene/?term=Natd1 target='_blank'>link<a>
Slc12a4	0.9483	1.729	3.228	0.003705	0.02451	-1.995	<a href=https://www.ncbi.nlm.nih.gov/gene/?term=Slc12a4 target='_blank'>link<a>
Lrrcc1	-0.9141	2.434	-3.283	0.003248	0.02248	-1.997	<a href=https://www.ncbi.nlm.nih.gov/gene/?term=Lrrcc1 target='_blank'>link<a>
Rasd2	1.589	3.598	3.394	0.002486	0.01894	-2.006	<a href=https://www.ncbi.nlm.nih.gov/gene/?term=Rasd2 target='_blank'>link<a>
Tgif1	1.001	5.348	3.544	0.001724	0.01466	-2.007	<a href=https://www.ncbi.nlm.nih.gov/gene/?term=Tgif1 target='_blank'>link<a>
E4f1	-0.5797	3.6	-3.398	0.002461	0.01879	-2.01	<a href=https://www.ncbi.nlm.nih.gov/gene/?term=E4f1 target='_blank'>link<a>
Baz2a	-0.5235	3.108	-3.35	0.002765	0.02025	-2.013	<a href=https://www.ncbi.nlm.nih.gov/gene/?term=Baz2a target='_blank'>link<a>
Kalrn	0.6995	3.409	3.384	0.002548	0.01921	-2.013	<a href=https://www.ncbi.nlm.nih.gov/gene/?term=Kalrn target='_blank'>link<a>
Uckl1	-0.3436	4.757	-3.5	0.001919	0.01574	-2.016	<a href=https://www.ncbi.nlm.nih.gov/gene/?term=Uckl1 target='_blank'>link<a>
Crls1	-0.341	4.272	-3.46	0.002118	0.01684	-2.017	<a href=https://www.ncbi.nlm.nih.gov/gene/?term=Crls1 target='_blank'>link<a>
Bckdk	-0.2748	8.014	-3.619	0.001435	0.01292	-2.018	<a href=https://www.ncbi.nlm.nih.gov/gene/?term=Bckdk target='_blank'>link<a>
9530080O11Rik	0.7012	0.5299	3.133	0.004654	0.02842	-2.022	<a href=https://www.ncbi.nlm.nih.gov/gene/?term=9530080O11Rik target='_blank'>link<a>
Shkbp1	-1.068	0.1244	-3.116	0.004844	0.02925	-2.022	<a href=https://www.ncbi.nlm.nih.gov/gene/?term=Shkbp1 target='_blank'>link<a>
Maea	-0.2434	5.742	-3.559	0.00166	0.01423	-2.024	<a href=https://www.ncbi.nlm.nih.gov/gene/?term=Maea target='_blank'>link<a>
Lrp4	-1.692	0.5043	-3.123	0.00477	0.02895	-2.024	<a href=https://www.ncbi.nlm.nih.gov/gene/?term=Lrp4 target='_blank'>link<a>
Tbc1d16	-0.833	2.033	-3.235	0.003645	0.02427	-2.024	<a href=https://www.ncbi.nlm.nih.gov/gene/?term=Tbc1d16 target='_blank'>link<a>
Sipa1l2	0.9665	2.478	3.284	0.003243	0.02247	-2.026	<a href=https://www.ncbi.nlm.nih.gov/gene/?term=Sipa1l2 target='_blank'>link<a>
Cdh15	-0.4582	5.154	-3.522	0.001818	0.01515	-2.028	<a href=https://www.ncbi.nlm.nih.gov/gene/?term=Cdh15 target='_blank'>link<a>
Atxn7l3b	0.6607	2.78	3.315	0.003007	0.02125	-2.029	<a href=https://www.ncbi.nlm.nih.gov/gene/?term=Atxn7l3b target='_blank'>link<a>
Atcayos	0.3992	5.002	3.514	0.001856	0.01537	-2.033	<a href=https://www.ncbi.nlm.nih.gov/gene/?term=Atcayos target='_blank'>link<a>
Kcnj12	-0.3485	6.432	-3.58	0.001578	0.01376	-2.037	<a href=https://www.ncbi.nlm.nih.gov/gene/?term=Kcnj12 target='_blank'>link<a>
Zfp292	-0.6719	3.352	-3.36	0.002699	0.01996	-2.039	<a href=https://www.ncbi.nlm.nih.gov/gene/?term=Zfp292 target='_blank'>link<a>
Arid1b	0.4744	4.618	3.481	0.002012	0.01626	-2.044	<a href=https://www.ncbi.nlm.nih.gov/gene/?term=Arid1b target='_blank'>link<a>
Zfp933	-0.6951	1.648	-3.192	0.004038	0.02595	-2.047	<a href=https://www.ncbi.nlm.nih.gov/gene/?term=Zfp933 target='_blank'>link<a>
Tmem177	-0.729	2.971	-3.316	0.003	0.02125	-2.049	<a href=https://www.ncbi.nlm.nih.gov/gene/?term=Tmem177 target='_blank'>link<a>
Frmd6	1.423	4.811	3.485	0.001992	0.01614	-2.05	<a href=https://www.ncbi.nlm.nih.gov/gene/?term=Frmd6 target='_blank'>link<a>
Fam35a	-0.4717	3.219	-3.344	0.002807	0.02042	-2.052	<a href=https://www.ncbi.nlm.nih.gov/gene/?term=Fam35a target='_blank'>link<a>
Brf1	-0.3883	3.97	-3.414	0.002367	0.01824	-2.059	<a href=https://www.ncbi.nlm.nih.gov/gene/?term=Brf1 target='_blank'>link<a>
Rbm48	0.4583	2.984	3.32	0.00297	0.02117	-2.065	<a href=https://www.ncbi.nlm.nih.gov/gene/?term=Rbm48 target='_blank'>link<a>
Slc15a2	0.9005	1.438	3.17	0.004255	0.02685	-2.066	<a href=https://www.ncbi.nlm.nih.gov/gene/?term=Slc15a2 target='_blank'>link<a>
Fam19a5	-1.457	1.318	-3.145	0.004525	0.02787	-2.07	<a href=https://www.ncbi.nlm.nih.gov/gene/?term=Fam19a5 target='_blank'>link<a>
Nckap1	0.569	5.478	3.526	0.0018	0.01509	-2.073	<a href=https://www.ncbi.nlm.nih.gov/gene/?term=Nckap1 target='_blank'>link<a>
Rnf34	-0.3104	4.784	-3.478	0.002028	0.01633	-2.075	<a href=https://www.ncbi.nlm.nih.gov/gene/?term=Rnf34 target='_blank'>link<a>
Trp53inp2	0.2959	8.633	3.603	0.001492	0.01329	-2.078	<a href=https://www.ncbi.nlm.nih.gov/gene/?term=Trp53inp2 target='_blank'>link<a>
Mical2	1.455	5.862	3.536	0.001757	0.0148	-2.08	<a href=https://www.ncbi.nlm.nih.gov/gene/?term=Mical2 target='_blank'>link<a>
2900097C17Rik	0.3989	7.219	3.58	0.001579	0.01376	-2.082	<a href=https://www.ncbi.nlm.nih.gov/gene/?term=2900097C17Rik target='_blank'>link<a>
Galnt7	2.252	1.55	3.151	0.004463	0.02772	-2.082	<a href=https://www.ncbi.nlm.nih.gov/gene/?term=Galnt7 target='_blank'>link<a>
Rrm1	-0.3622	5.178	-3.501	0.001917	0.01574	-2.086	<a href=https://www.ncbi.nlm.nih.gov/gene/?term=Rrm1 target='_blank'>link<a>
Chka	2.066	1.098	3.123	0.004766	0.02894	-2.087	<a href=https://www.ncbi.nlm.nih.gov/gene/?term=Chka target='_blank'>link<a>
Srf	-0.392	6.007	-3.542	0.001732	0.01471	-2.091	<a href=https://www.ncbi.nlm.nih.gov/gene/?term=Srf target='_blank'>link<a>
Fxyd6	-0.8031	3.47	-3.344	0.002807	0.02042	-2.097	<a href=https://www.ncbi.nlm.nih.gov/gene/?term=Fxyd6 target='_blank'>link<a>
Cdk12	0.8554	0.5433	3.097	0.005073	0.03014	-2.098	<a href=https://www.ncbi.nlm.nih.gov/gene/?term=Cdk12 target='_blank'>link<a>
Rab11a	0.249	5.785	3.532	0.001778	0.01493	-2.099	<a href=https://www.ncbi.nlm.nih.gov/gene/?term=Rab11a target='_blank'>link<a>
Bmp2	1.682	0.5412	3.09	0.005156	0.0305	-2.103	<a href=https://www.ncbi.nlm.nih.gov/gene/?term=Bmp2 target='_blank'>link<a>
Mrps30	-0.2841	4.883	-3.473	0.002049	0.01643	-2.103	<a href=https://www.ncbi.nlm.nih.gov/gene/?term=Mrps30 target='_blank'>link<a>
Fam195b	-0.2988	5.1	-3.488	0.001976	0.01609	-2.104	<a href=https://www.ncbi.nlm.nih.gov/gene/?term=Fam195b target='_blank'>link<a>
Gnaq	0.6717	1.913	3.195	0.004011	0.02582	-2.109	<a href=https://www.ncbi.nlm.nih.gov/gene/?term=Gnaq target='_blank'>link<a>
Rangrf	0.4007	4.649	3.454	0.002149	0.017	-2.114	<a href=https://www.ncbi.nlm.nih.gov/gene/?term=Rangrf target='_blank'>link<a>
Rad23b	0.4374	3.916	3.389	0.002516	0.0191	-2.116	<a href=https://www.ncbi.nlm.nih.gov/gene/?term=Rad23b target='_blank'>link<a>
Boc	2.305	0.4014	3.072	0.005383	0.03147	-2.124	<a href=https://www.ncbi.nlm.nih.gov/gene/?term=Boc target='_blank'>link<a>
Armcx4	-1.089	0.9971	-3.102	0.005013	0.02987	-2.127	<a href=https://www.ncbi.nlm.nih.gov/gene/?term=Armcx4 target='_blank'>link<a>
Mafb	-1.587	4.251	-3.387	0.00253	0.01914	-2.128	<a href=https://www.ncbi.nlm.nih.gov/gene/?term=Mafb target='_blank'>link<a>
Zfp955a	-0.7958	1.738	-3.16	0.004368	0.02734	-2.131	<a href=https://www.ncbi.nlm.nih.gov/gene/?term=Zfp955a target='_blank'>link<a>
Atxn7l2	-0.7314	2.305	-3.214	0.003834	0.02514	-2.131	<a href=https://www.ncbi.nlm.nih.gov/gene/?term=Atxn7l2 target='_blank'>link<a>
Cnot10	-0.3971	4.426	-3.421	0.002326	0.01807	-2.137	<a href=https://www.ncbi.nlm.nih.gov/gene/?term=Cnot10 target='_blank'>link<a>
9530027J09Rik	1.003	0.5337	3.077	0.005315	0.03119	-2.137	<a href=https://www.ncbi.nlm.nih.gov/gene/?term=9530027J09Rik target='_blank'>link<a>
Ric8b	-0.3176	5.026	-3.468	0.002074	0.01656	-2.138	<a href=https://www.ncbi.nlm.nih.gov/gene/?term=Ric8b target='_blank'>link<a>
Taf4b	1.301	4.247	3.402	0.002438	0.01869	-2.139	<a href=https://www.ncbi.nlm.nih.gov/gene/?term=Taf4b target='_blank'>link<a>
Sgms1	0.579	6.497	3.541	0.001739	0.01473	-2.139	<a href=https://www.ncbi.nlm.nih.gov/gene/?term=Sgms1 target='_blank'>link<a>
Aprt	0.4552	3.799	3.367	0.002654	0.01973	-2.141	<a href=https://www.ncbi.nlm.nih.gov/gene/?term=Aprt target='_blank'>link<a>
Lrfn4	1.61	2.195	3.193	0.004037	0.02595	-2.142	<a href=https://www.ncbi.nlm.nih.gov/gene/?term=Lrfn4 target='_blank'>link<a>
Tiam2	1.223	3.048	3.285	0.00323	0.02243	-2.144	<a href=https://www.ncbi.nlm.nih.gov/gene/?term=Tiam2 target='_blank'>link<a>
P2rx6	-0.5427	4.061	-3.381	0.002564	0.01928	-2.152	<a href=https://www.ncbi.nlm.nih.gov/gene/?term=P2rx6 target='_blank'>link<a>
Gls	0.5523	5.729	3.507	0.001889	0.01557	-2.152	<a href=https://www.ncbi.nlm.nih.gov/gene/?term=Gls target='_blank'>link<a>
Ampd3	2.001	3.238	3.285	0.003235	0.02243	-2.152	<a href=https://www.ncbi.nlm.nih.gov/gene/?term=Ampd3 target='_blank'>link<a>
Senp3	0.5549	2.235	3.208	0.003892	0.02535	-2.152	<a href=https://www.ncbi.nlm.nih.gov/gene/?term=Senp3 target='_blank'>link<a>
Itgb1	0.4001	7.794	3.559	0.001662	0.01423	-2.154	<a href=https://www.ncbi.nlm.nih.gov/gene/?term=Itgb1 target='_blank'>link<a>
Arrb2	-0.6888	1.193	-3.106	0.004961	0.02967	-2.155	<a href=https://www.ncbi.nlm.nih.gov/gene/?term=Arrb2 target='_blank'>link<a>
Med24	-0.3571	6.001	-3.515	0.001851	0.01535	-2.156	<a href=https://www.ncbi.nlm.nih.gov/gene/?term=Med24 target='_blank'>link<a>
Pdk2	-0.2625	9.544	-3.579	0.001581	0.01377	-2.161	<a href=https://www.ncbi.nlm.nih.gov/gene/?term=Pdk2 target='_blank'>link<a>
Nf2	-0.4366	5.485	-3.487	0.001982	0.0161	-2.161	<a href=https://www.ncbi.nlm.nih.gov/gene/?term=Nf2 target='_blank'>link<a>
Ndufaf6	0.28	5.212	3.474	0.002047	0.01643	-2.161	<a href=https://www.ncbi.nlm.nih.gov/gene/?term=Ndufaf6 target='_blank'>link<a>
Rab1	0.3401	6.887	3.54	0.001741	0.01474	-2.162	<a href=https://www.ncbi.nlm.nih.gov/gene/?term=Rab1 target='_blank'>link<a>
Dclre1a	-1.3	0.6115	-3.063	0.005498	0.03201	-2.162	<a href=https://www.ncbi.nlm.nih.gov/gene/?term=Dclre1a target='_blank'>link<a>
Zfp422	-0.5248	3.154	-3.288	0.00321	0.02232	-2.163	<a href=https://www.ncbi.nlm.nih.gov/gene/?term=Zfp422 target='_blank'>link<a>
Arrdc4	0.6367	4.455	3.414	0.002366	0.01824	-2.168	<a href=https://www.ncbi.nlm.nih.gov/gene/?term=Arrdc4 target='_blank'>link<a>
Tnks1bp1	1.266	0.5446	3.06	0.005535	0.03213	-2.17	<a href=https://www.ncbi.nlm.nih.gov/gene/?term=Tnks1bp1 target='_blank'>link<a>
Tspan31	-0.3407	5.402	-3.479	0.002021	0.0163	-2.17	<a href=https://www.ncbi.nlm.nih.gov/gene/?term=Tspan31 target='_blank'>link<a>
Ndufb3	0.357	6.691	3.532	0.001777	0.01493	-2.172	<a href=https://www.ncbi.nlm.nih.gov/gene/?term=Ndufb3 target='_blank'>link<a>
Sec16a	-0.3976	4.637	-3.422	0.002324	0.01807	-2.177	<a href=https://www.ncbi.nlm.nih.gov/gene/?term=Sec16a target='_blank'>link<a>
Sdad1	0.3735	3.979	3.366	0.002659	0.01976	-2.182	<a href=https://www.ncbi.nlm.nih.gov/gene/?term=Sdad1 target='_blank'>link<a>
Stub1	-0.2965	6.633	-3.524	0.001809	0.01513	-2.184	<a href=https://www.ncbi.nlm.nih.gov/gene/?term=Stub1 target='_blank'>link<a>
Cdk2ap2	-0.3203	3.723	-3.338	0.002849	0.02057	-2.184	<a href=https://www.ncbi.nlm.nih.gov/gene/?term=Cdk2ap2 target='_blank'>link<a>
Smad5	0.4532	4.284	3.393	0.002493	0.01898	-2.185	<a href=https://www.ncbi.nlm.nih.gov/gene/?term=Smad5 target='_blank'>link<a>
Fam98b	-0.6911	1.742	-3.138	0.004601	0.02821	-2.187	<a href=https://www.ncbi.nlm.nih.gov/gene/?term=Fam98b target='_blank'>link<a>
Atp1a1	0.4795	3.584	3.326	0.002932	0.02102	-2.189	<a href=https://www.ncbi.nlm.nih.gov/gene/?term=Atp1a1 target='_blank'>link<a>
Ubn1	0.351	4.953	3.444	0.002199	0.01731	-2.189	<a href=https://www.ncbi.nlm.nih.gov/gene/?term=Ubn1 target='_blank'>link<a>
Osbpl8	0.553	3.136	3.28	0.003269	0.02257	-2.19	<a href=https://www.ncbi.nlm.nih.gov/gene/?term=Osbpl8 target='_blank'>link<a>
Arf3	0.7033	2.577	3.223	0.003756	0.02477	-2.193	<a href=https://www.ncbi.nlm.nih.gov/gene/?term=Arf3 target='_blank'>link<a>
Hectd2	0.7311	3.392	3.301	0.003108	0.02181	-2.198	<a href=https://www.ncbi.nlm.nih.gov/gene/?term=Hectd2 target='_blank'>link<a>
Prpf19	-0.4295	6.652	-3.518	0.001839	0.01529	-2.2	<a href=https://www.ncbi.nlm.nih.gov/gene/?term=Prpf19 target='_blank'>link<a>
Psmb2	0.2163	7.006	3.524	0.001811	0.01513	-2.206	<a href=https://www.ncbi.nlm.nih.gov/gene/?term=Psmb2 target='_blank'>link<a>
Ube2l3	0.2072	7.193	3.525	0.001806	0.01511	-2.211	<a href=https://www.ncbi.nlm.nih.gov/gene/?term=Ube2l3 target='_blank'>link<a>
Tcf7l1	0.7673	2.06	3.163	0.004328	0.02716	-2.211	<a href=https://www.ncbi.nlm.nih.gov/gene/?term=Tcf7l1 target='_blank'>link<a>
Ano8	-0.327	4.764	-3.418	0.002345	0.01816	-2.211	<a href=https://www.ncbi.nlm.nih.gov/gene/?term=Ano8 target='_blank'>link<a>
Arhgef11	-0.4235	3.717	-3.323	0.00295	0.02108	-2.214	<a href=https://www.ncbi.nlm.nih.gov/gene/?term=Arhgef11 target='_blank'>link<a>
Prrx1	-0.3878	3.693	-3.32	0.002971	0.02117	-2.216	<a href=https://www.ncbi.nlm.nih.gov/gene/?term=Prrx1 target='_blank'>link<a>
Elmod3	-0.4657	2.946	-3.245	0.003562	0.02394	-2.217	<a href=https://www.ncbi.nlm.nih.gov/gene/?term=Elmod3 target='_blank'>link<a>
Gas5	0.5912	4.07	3.359	0.002702	0.01997	-2.217	<a href=https://www.ncbi.nlm.nih.gov/gene/?term=Gas5 target='_blank'>link<a>
Abcb1b	-1.1	1.535	-3.092	0.005126	0.03036	-2.227	<a href=https://www.ncbi.nlm.nih.gov/gene/?term=Abcb1b target='_blank'>link<a>
Ccar2	-0.3616	4.202	-3.363	0.002677	0.01988	-2.228	<a href=https://www.ncbi.nlm.nih.gov/gene/?term=Ccar2 target='_blank'>link<a>
Clec2d	0.9483	1.407	3.093	0.005116	0.03034	-2.229	<a href=https://www.ncbi.nlm.nih.gov/gene/?term=Clec2d target='_blank'>link<a>
Fastkd5	-0.7271	3.182	-3.257	0.003463	0.02357	-2.233	<a href=https://www.ncbi.nlm.nih.gov/gene/?term=Fastkd5 target='_blank'>link<a>
Palld	0.376	6.381	3.498	0.001931	0.01579	-2.233	<a href=https://www.ncbi.nlm.nih.gov/gene/?term=Palld target='_blank'>link<a>
Rexo2	0.2298	6.372	3.497	0.001934	0.0158	-2.234	<a href=https://www.ncbi.nlm.nih.gov/gene/?term=Rexo2 target='_blank'>link<a>
Filip1l	-0.4045	5.423	-3.452	0.002157	0.01705	-2.234	<a href=https://www.ncbi.nlm.nih.gov/gene/?term=Filip1l target='_blank'>link<a>
Pfkp	0.9031	2.282	3.171	0.004247	0.02682	-2.24	<a href=https://www.ncbi.nlm.nih.gov/gene/?term=Pfkp target='_blank'>link<a>
Tigd4	-0.5316	3.463	-3.285	0.003234	0.02243	-2.241	<a href=https://www.ncbi.nlm.nih.gov/gene/?term=Tigd4 target='_blank'>link<a>
Tatdn1	0.3377	4.201	3.361	0.002694	0.01996	-2.243	<a href=https://www.ncbi.nlm.nih.gov/gene/?term=Tatdn1 target='_blank'>link<a>
Ubtd2	0.6237	3.803	3.323	0.002954	0.02108	-2.243	<a href=https://www.ncbi.nlm.nih.gov/gene/?term=Ubtd2 target='_blank'>link<a>
Vasn	2.869	2.364	3.133	0.004652	0.02842	-2.244	<a href=https://www.ncbi.nlm.nih.gov/gene/?term=Vasn target='_blank'>link<a>
Mapkapk3	0.2678	6.209	3.487	0.00198	0.0161	-2.245	<a href=https://www.ncbi.nlm.nih.gov/gene/?term=Mapkapk3 target='_blank'>link<a>
B3gnt2	1.616	3.135	3.242	0.003585	0.02402	-2.245	<a href=https://www.ncbi.nlm.nih.gov/gene/?term=B3gnt2 target='_blank'>link<a>
Slco2b1	-1.273	0.2893	-3.008	0.00626	0.03499	-2.247	<a href=https://www.ncbi.nlm.nih.gov/gene/?term=Slco2b1 target='_blank'>link<a>
Plce1	1.887	-0.2274	2.996	0.006435	0.03561	-2.253	<a href=https://www.ncbi.nlm.nih.gov/gene/?term=Plce1 target='_blank'>link<a>
Rbm28	0.3711	4.158	3.351	0.002756	0.02024	-2.255	<a href=https://www.ncbi.nlm.nih.gov/gene/?term=Rbm28 target='_blank'>link<a>
Clk1	-0.4472	4.992	-3.415	0.002361	0.01824	-2.256	<a href=https://www.ncbi.nlm.nih.gov/gene/?term=Clk1 target='_blank'>link<a>
B3galnt1	-1.292	-0.07166	-2.995	0.006444	0.03564	-2.257	<a href=https://www.ncbi.nlm.nih.gov/gene/?term=B3galnt1 target='_blank'>link<a>
Rnf167	-0.3246	5.347	-3.439	0.002229	0.0175	-2.257	<a href=https://www.ncbi.nlm.nih.gov/gene/?term=Rnf167 target='_blank'>link<a>
Chfr	0.4299	4.389	3.371	0.002628	0.01957	-2.258	<a href=https://www.ncbi.nlm.nih.gov/gene/?term=Chfr target='_blank'>link<a>
Crebrf	0.5774	4.491	3.379	0.002579	0.01935	-2.259	<a href=https://www.ncbi.nlm.nih.gov/gene/?term=Crebrf target='_blank'>link<a>
Dnajc3	0.2956	5.632	3.456	0.002135	0.01692	-2.259	<a href=https://www.ncbi.nlm.nih.gov/gene/?term=Dnajc3 target='_blank'>link<a>
Cog7	-0.3592	4.325	-3.359	0.002705	0.01998	-2.263	<a href=https://www.ncbi.nlm.nih.gov/gene/?term=Cog7 target='_blank'>link<a>
Ttc5	-0.6053	2.299	-3.156	0.004409	0.0275	-2.265	<a href=https://www.ncbi.nlm.nih.gov/gene/?term=Ttc5 target='_blank'>link<a>
F2rl3	-0.9696	0.2013	-2.998	0.006406	0.03552	-2.265	<a href=https://www.ncbi.nlm.nih.gov/gene/?term=F2rl3 target='_blank'>link<a>
Cep170	0.788	3.277	3.26	0.003437	0.02342	-2.266	<a href=https://www.ncbi.nlm.nih.gov/gene/?term=Cep170 target='_blank'>link<a>
Zfp523	-0.3975	3.97	-3.323	0.002953	0.02108	-2.272	<a href=https://www.ncbi.nlm.nih.gov/gene/?term=Zfp523 target='_blank'>link<a>
Sall4	-0.5188	1.609	-3.087	0.005185	0.03062	-2.272	<a href=https://www.ncbi.nlm.nih.gov/gene/?term=Sall4 target='_blank'>link<a>
Zfp113	-1.411	0.4259	-2.999	0.006382	0.03543	-2.273	<a href=https://www.ncbi.nlm.nih.gov/gene/?term=Zfp113 target='_blank'>link<a>
Thbs4	1.646	0.2066	2.992	0.006492	0.03588	-2.279	<a href=https://www.ncbi.nlm.nih.gov/gene/?term=Thbs4 target='_blank'>link<a>
Cdip1	-0.1824	7.275	-3.498	0.00193	0.01579	-2.279	<a href=https://www.ncbi.nlm.nih.gov/gene/?term=Cdip1 target='_blank'>link<a>
Dnaaf2	-0.5424	2.659	-3.187	0.004095	0.02621	-2.281	<a href=https://www.ncbi.nlm.nih.gov/gene/?term=Dnaaf2 target='_blank'>link<a>
Ulk1	0.4981	6.506	3.481	0.002011	0.01626	-2.281	<a href=https://www.ncbi.nlm.nih.gov/gene/?term=Ulk1 target='_blank'>link<a>
Zfp518a	-0.6137	2.84	-3.203	0.003938	0.02547	-2.282	<a href=https://www.ncbi.nlm.nih.gov/gene/?term=Zfp518a target='_blank'>link<a>
Pam	0.9209	0.6584	3.012	0.006191	0.03474	-2.285	<a href=https://www.ncbi.nlm.nih.gov/gene/?term=Pam target='_blank'>link<a>
Ano6	0.4973	6.484	3.479	0.002023	0.0163	-2.285	<a href=https://www.ncbi.nlm.nih.gov/gene/?term=Ano6 target='_blank'>link<a>
Pttg1ip	1.247	2.361	3.152	0.004451	0.02767	-2.29	<a href=https://www.ncbi.nlm.nih.gov/gene/?term=Pttg1ip target='_blank'>link<a>
AI506816	0.7658	1.87	3.109	0.004926	0.02954	-2.29	<a href=https://www.ncbi.nlm.nih.gov/gene/?term=AI506816 target='_blank'>link<a>
Spc24	0.8035	0.7066	3.013	0.006186	0.03474	-2.291	<a href=https://www.ncbi.nlm.nih.gov/gene/?term=Spc24 target='_blank'>link<a>
Ercc6	-0.6874	2.554	-3.167	0.004289	0.02702	-2.294	<a href=https://www.ncbi.nlm.nih.gov/gene/?term=Ercc6 target='_blank'>link<a>
Mvb12b	-0.4885	3.269	-3.242	0.003582	0.02402	-2.296	<a href=https://www.ncbi.nlm.nih.gov/gene/?term=Mvb12b target='_blank'>link<a>
Spag5	1.562	0.3755	2.989	0.006547	0.0361	-2.298	<a href=https://www.ncbi.nlm.nih.gov/gene/?term=Spag5 target='_blank'>link<a>
Fhl1	-1.219	5.274	-3.405	0.002417	0.01857	-2.298	<a href=https://www.ncbi.nlm.nih.gov/gene/?term=Fhl1 target='_blank'>link<a>
Ctsa	-0.2364	6.808	-3.479	0.002019	0.01629	-2.301	<a href=https://www.ncbi.nlm.nih.gov/gene/?term=Ctsa target='_blank'>link<a>
Top3b	-0.3927	3.845	-3.297	0.003145	0.02197	-2.304	<a href=https://www.ncbi.nlm.nih.gov/gene/?term=Top3b target='_blank'>link<a>
Snx24	0.4188	4.353	3.345	0.002797	0.02039	-2.31	<a href=https://www.ncbi.nlm.nih.gov/gene/?term=Snx24 target='_blank'>link<a>
Zfp141	-0.7104	1.935	-3.098	0.005061	0.03009	-2.311	<a href=https://www.ncbi.nlm.nih.gov/gene/?term=Zfp141 target='_blank'>link<a>
Gm7120	0.8224	1.077	3.028	0.00597	0.0339	-2.312	<a href=https://www.ncbi.nlm.nih.gov/gene/?term=Gm7120 target='_blank'>link<a>
Atp1b4	-1.101	0.9355	-3.008	0.006254	0.03498	-2.316	<a href=https://www.ncbi.nlm.nih.gov/gene/?term=Atp1b4 target='_blank'>link<a>
Tab2	0.4168	4.199	3.329	0.00291	0.02092	-2.316	<a href=https://www.ncbi.nlm.nih.gov/gene/?term=Tab2 target='_blank'>link<a>
Dnm1l	0.3141	5.942	3.446	0.00219	0.01725	-2.318	<a href=https://www.ncbi.nlm.nih.gov/gene/?term=Dnm1l target='_blank'>link<a>
Dnm3	-0.9417	1.82	-3.078	0.005301	0.03114	-2.322	<a href=https://www.ncbi.nlm.nih.gov/gene/?term=Dnm3 target='_blank'>link<a>
Mccc2	-0.2864	4.824	-3.376	0.002599	0.01942	-2.322	<a href=https://www.ncbi.nlm.nih.gov/gene/?term=Mccc2 target='_blank'>link<a>
Zfp574	-0.4355	3.654	-3.269	0.003357	0.02302	-2.323	<a href=https://www.ncbi.nlm.nih.gov/gene/?term=Zfp574 target='_blank'>link<a>
Nelfb	-0.319	4.822	-3.373	0.002614	0.01948	-2.327	<a href=https://www.ncbi.nlm.nih.gov/gene/?term=Nelfb target='_blank'>link<a>
Fem1b	1.299	3.745	3.274	0.003323	0.02285	-2.327	<a href=https://www.ncbi.nlm.nih.gov/gene/?term=Fem1b target='_blank'>link<a>
Retsat	0.3502	5.046	3.392	0.002499	0.01899	-2.328	<a href=https://www.ncbi.nlm.nih.gov/gene/?term=Retsat target='_blank'>link<a>
Suv39h2	1.521	-0.1081	2.957	0.007042	0.03779	-2.332	<a href=https://www.ncbi.nlm.nih.gov/gene/?term=Suv39h2 target='_blank'>link<a>
Edc4	-0.355	5.265	-3.4	0.002447	0.01873	-2.335	<a href=https://www.ncbi.nlm.nih.gov/gene/?term=Edc4 target='_blank'>link<a>
Sae1	-0.2614	4.969	-3.381	0.002567	0.01929	-2.336	<a href=https://www.ncbi.nlm.nih.gov/gene/?term=Sae1 target='_blank'>link<a>
Cd164	0.3282	7.454	3.475	0.00204	0.01639	-2.34	<a href=https://www.ncbi.nlm.nih.gov/gene/?term=Cd164 target='_blank'>link<a>
Nufip2	0.8576	5.578	3.418	0.002345	0.01816	-2.34	<a href=https://www.ncbi.nlm.nih.gov/gene/?term=Nufip2 target='_blank'>link<a>
Adamtsl1	0.7343	2.908	3.189	0.004074	0.02611	-2.343	<a href=https://www.ncbi.nlm.nih.gov/gene/?term=Adamtsl1 target='_blank'>link<a>
Lyrm4	0.6308	1.806	3.079	0.005289	0.03109	-2.344	<a href=https://www.ncbi.nlm.nih.gov/gene/?term=Lyrm4 target='_blank'>link<a>
Pomt2	-0.4592	3.222	-3.216	0.003815	0.02504	-2.345	<a href=https://www.ncbi.nlm.nih.gov/gene/?term=Pomt2 target='_blank'>link<a>
Taz	-0.2963	5.392	-3.404	0.002427	0.01864	-2.346	<a href=https://www.ncbi.nlm.nih.gov/gene/?term=Taz target='_blank'>link<a>
Cacng6	-0.3833	6.645	-3.455	0.002144	0.01697	-2.349	<a href=https://www.ncbi.nlm.nih.gov/gene/?term=Cacng6 target='_blank'>link<a>
Chmp6	-0.2812	5.305	-3.397	0.002464	0.0188	-2.349	<a href=https://www.ncbi.nlm.nih.gov/gene/?term=Chmp6 target='_blank'>link<a>
Sertad2	0.4996	3.317	3.229	0.003701	0.02451	-2.35	<a href=https://www.ncbi.nlm.nih.gov/gene/?term=Sertad2 target='_blank'>link<a>
Pigt	-0.5163	2.863	-3.175	0.00421	0.02672	-2.353	<a href=https://www.ncbi.nlm.nih.gov/gene/?term=Pigt target='_blank'>link<a>
Atrip	-0.3243	4.28	-3.316	0.003003	0.02125	-2.355	<a href=https://www.ncbi.nlm.nih.gov/gene/?term=Atrip target='_blank'>link<a>
L3mbtl2	-0.4888	3.757	-3.263	0.003412	0.02329	-2.36	<a href=https://www.ncbi.nlm.nih.gov/gene/?term=L3mbtl2 target='_blank'>link<a>
Mlst8	-0.6158	3.759	-3.261	0.003429	0.02338	-2.36	<a href=https://www.ncbi.nlm.nih.gov/gene/?term=Mlst8 target='_blank'>link<a>
Mboat7	-0.5229	2.303	-3.115	0.00486	0.02929	-2.36	<a href=https://www.ncbi.nlm.nih.gov/gene/?term=Mboat7 target='_blank'>link<a>
Gm15787	0.5205	2.074	3.098	0.005056	0.03007	-2.36	<a href=https://www.ncbi.nlm.nih.gov/gene/?term=Gm15787 target='_blank'>link<a>
Zfp503	-0.6722	1.411	-3.026	0.005988	0.03395	-2.361	<a href=https://www.ncbi.nlm.nih.gov/gene/?term=Zfp503 target='_blank'>link<a>
Dhrs13	1.379	0.01383	2.946	0.007234	0.03841	-2.361	<a href=https://www.ncbi.nlm.nih.gov/gene/?term=Dhrs13 target='_blank'>link<a>
Pfkfb2	0.7655	3.06	3.197	0.003998	0.02577	-2.361	<a href=https://www.ncbi.nlm.nih.gov/gene/?term=Pfkfb2 target='_blank'>link<a>
Spred1	1.54	1.754	3.054	0.005616	0.03244	-2.363	<a href=https://www.ncbi.nlm.nih.gov/gene/?term=Spred1 target='_blank'>link<a>
Dusp27	-0.4127	7.138	-3.46	0.002118	0.01684	-2.363	<a href=https://www.ncbi.nlm.nih.gov/gene/?term=Dusp27 target='_blank'>link<a>
Map2k6	-0.2632	5.21	-3.383	0.002552	0.01922	-2.369	<a href=https://www.ncbi.nlm.nih.gov/gene/?term=Map2k6 target='_blank'>link<a>
Ube2j2	-0.3995	3.005	-3.183	0.004129	0.02629	-2.371	<a href=https://www.ncbi.nlm.nih.gov/gene/?term=Ube2j2 target='_blank'>link<a>
Bod1	-0.2265	7.186	-3.456	0.002136	0.01692	-2.374	<a href=https://www.ncbi.nlm.nih.gov/gene/?term=Bod1 target='_blank'>link<a>
Tchp	-0.618	1.813	-3.058	0.005563	0.03224	-2.376	<a href=https://www.ncbi.nlm.nih.gov/gene/?term=Tchp target='_blank'>link<a>
Ces1d	-1.363	2.862	-3.146	0.004511	0.02781	-2.381	<a href=https://www.ncbi.nlm.nih.gov/gene/?term=Ces1d target='_blank'>link<a>
Tjap1	-0.3597	4.513	-3.324	0.002944	0.02107	-2.381	<a href=https://www.ncbi.nlm.nih.gov/gene/?term=Tjap1 target='_blank'>link<a>
Psmb10	0.5513	2.896	3.172	0.00424	0.02681	-2.382	<a href=https://www.ncbi.nlm.nih.gov/gene/?term=Psmb10 target='_blank'>link<a>
Gin1	-0.9457	0.9213	-2.976	0.006747	0.03674	-2.384	<a href=https://www.ncbi.nlm.nih.gov/gene/?term=Gin1 target='_blank'>link<a>
Exoc3l4	0.5687	2.997	3.18	0.004162	0.02649	-2.387	<a href=https://www.ncbi.nlm.nih.gov/gene/?term=Exoc3l4 target='_blank'>link<a>
Akap11	0.5588	3.382	3.218	0.003794	0.02494	-2.388	<a href=https://www.ncbi.nlm.nih.gov/gene/?term=Akap11 target='_blank'>link<a>
Snhg4	0.8789	1.03	2.988	0.006561	0.03613	-2.389	<a href=https://www.ncbi.nlm.nih.gov/gene/?term=Snhg4 target='_blank'>link<a>
Med1	-0.3405	4.72	-3.338	0.002846	0.02056	-2.39	<a href=https://www.ncbi.nlm.nih.gov/gene/?term=Med1 target='_blank'>link<a>
Ttc19	0.2808	5.606	3.4	0.002452	0.01875	-2.39	<a href=https://www.ncbi.nlm.nih.gov/gene/?term=Ttc19 target='_blank'>link<a>
Klhdc3	-0.1881	6.98	-3.444	0.002201	0.01731	-2.393	<a href=https://www.ncbi.nlm.nih.gov/gene/?term=Klhdc3 target='_blank'>link<a>
Pisd-ps3	-0.8003	1.371	-3.006	0.00628	0.03507	-2.394	<a href=https://www.ncbi.nlm.nih.gov/gene/?term=Pisd-ps3 target='_blank'>link<a>
Golim4	0.6418	2.827	3.157	0.004393	0.02746	-2.398	<a href=https://www.ncbi.nlm.nih.gov/gene/?term=Golim4 target='_blank'>link<a>
Mlf2	-0.2537	8.015	-3.459	0.00212	0.01684	-2.398	<a href=https://www.ncbi.nlm.nih.gov/gene/?term=Mlf2 target='_blank'>link<a>
Iws1	-0.3334	4.402	-3.307	0.003065	0.02158	-2.4	<a href=https://www.ncbi.nlm.nih.gov/gene/?term=Iws1 target='_blank'>link<a>
Pea15a	1.343	0.8421	2.964	0.006932	0.03744	-2.403	<a href=https://www.ncbi.nlm.nih.gov/gene/?term=Pea15a target='_blank'>link<a>
Nhp2	0.3644	4.647	3.33	0.002902	0.02088	-2.403	<a href=https://www.ncbi.nlm.nih.gov/gene/?term=Nhp2 target='_blank'>link<a>
Fam19a4	1.38	0.4872	2.941	0.007318	0.03864	-2.408	<a href=https://www.ncbi.nlm.nih.gov/gene/?term=Fam19a4 target='_blank'>link<a>
Impdh1	0.4026	3.782	3.249	0.003528	0.02389	-2.41	<a href=https://www.ncbi.nlm.nih.gov/gene/?term=Impdh1 target='_blank'>link<a>
Maz	0.422	3.589	3.23	0.003694	0.02448	-2.41	<a href=https://www.ncbi.nlm.nih.gov/gene/?term=Maz target='_blank'>link<a>
Psma4	0.2331	6.367	3.422	0.00232	0.01805	-2.41	<a href=https://www.ncbi.nlm.nih.gov/gene/?term=Psma4 target='_blank'>link<a>
Hyou1	0.758	2.465	3.113	0.004881	0.02938	-2.413	<a href=https://www.ncbi.nlm.nih.gov/gene/?term=Hyou1 target='_blank'>link<a>
Tmem237	-0.652	1.53	-3.012	0.00619	0.03474	-2.414	<a href=https://www.ncbi.nlm.nih.gov/gene/?term=Tmem237 target='_blank'>link<a>
Ube2g1	0.278	7.204	3.439	0.00223	0.0175	-2.417	<a href=https://www.ncbi.nlm.nih.gov/gene/?term=Ube2g1 target='_blank'>link<a>
Rps6kc1	0.9734	4.989	3.346	0.002791	0.02037	-2.418	<a href=https://www.ncbi.nlm.nih.gov/gene/?term=Rps6kc1 target='_blank'>link<a>
Ftsj2	-0.675	2.107	-3.064	0.005486	0.03196	-2.422	<a href=https://www.ncbi.nlm.nih.gov/gene/?term=Ftsj2 target='_blank'>link<a>
Hspg2	1.097	1.607	3.019	0.006088	0.03438	-2.424	<a href=https://www.ncbi.nlm.nih.gov/gene/?term=Hspg2 target='_blank'>link<a>
Fam118b	-0.2422	5.273	-3.363	0.002679	0.01988	-2.426	<a href=https://www.ncbi.nlm.nih.gov/gene/?term=Fam118b target='_blank'>link<a>
Ifitm10	0.992	1.155	2.979	0.006699	0.0366	-2.426	<a href=https://www.ncbi.nlm.nih.gov/gene/?term=Ifitm10 target='_blank'>link<a>
Xpo6	-0.5342	3.889	-3.246	0.003554	0.02393	-2.427	<a href=https://www.ncbi.nlm.nih.gov/gene/?term=Xpo6 target='_blank'>link<a>
Tex30	0.5533	1.57	3.015	0.006148	0.03464	-2.432	<a href=https://www.ncbi.nlm.nih.gov/gene/?term=Tex30 target='_blank'>link<a>
Klhl17	-0.5749	2.975	-3.148	0.00449	0.02779	-2.437	<a href=https://www.ncbi.nlm.nih.gov/gene/?term=Klhl17 target='_blank'>link<a>
Ctc1	-0.3844	3.93	-3.247	0.003547	0.02393	-2.438	<a href=https://www.ncbi.nlm.nih.gov/gene/?term=Ctc1 target='_blank'>link<a>
Gnas	-0.2342	10.39	-3.472	0.002057	0.01646	-2.438	<a href=https://www.ncbi.nlm.nih.gov/gene/?term=Gnas target='_blank'>link<a>
Elof1	-0.3143	4.825	-3.325	0.002936	0.02103	-2.439	<a href=https://www.ncbi.nlm.nih.gov/gene/?term=Elof1 target='_blank'>link<a>
Chd2	-0.3888	4.721	-3.316	0.003003	0.02125	-2.44	<a href=https://www.ncbi.nlm.nih.gov/gene/?term=Chd2 target='_blank'>link<a>
Hoxd8	1.128	0.244	2.914	0.007793	0.04033	-2.44	<a href=https://www.ncbi.nlm.nih.gov/gene/?term=Hoxd8 target='_blank'>link<a>
Srrt	-0.3337	4.194	-3.27	0.003355	0.02302	-2.443	<a href=https://www.ncbi.nlm.nih.gov/gene/?term=Srrt target='_blank'>link<a>
Abhd17b	0.5169	4.964	3.334	0.002875	0.02071	-2.449	<a href=https://www.ncbi.nlm.nih.gov/gene/?term=Abhd17b target='_blank'>link<a>
Ube3b	-0.3021	7.995	-3.437	0.002236	0.01754	-2.449	<a href=https://www.ncbi.nlm.nih.gov/gene/?term=Ube3b target='_blank'>link<a>
Zbtb25	0.4861	2.765	3.128	0.004705	0.02867	-2.45	<a href=https://www.ncbi.nlm.nih.gov/gene/?term=Zbtb25 target='_blank'>link<a>
Ptpn4	-0.6706	2.923	-3.135	0.004626	0.02829	-2.452	<a href=https://www.ncbi.nlm.nih.gov/gene/?term=Ptpn4 target='_blank'>link<a>
Garem	0.6497	3.829	3.233	0.00366	0.02434	-2.453	<a href=https://www.ncbi.nlm.nih.gov/gene/?term=Garem target='_blank'>link<a>
Gorasp1	-0.2739	4.796	-3.316	0.003002	0.02125	-2.456	<a href=https://www.ncbi.nlm.nih.gov/gene/?term=Gorasp1 target='_blank'>link<a>
Zbtb22	-0.4319	3.188	-3.164	0.004326	0.02716	-2.456	<a href=https://www.ncbi.nlm.nih.gov/gene/?term=Zbtb22 target='_blank'>link<a>
Ddx28	-0.4658	3.555	-3.2	0.003967	0.0256	-2.457	<a href=https://www.ncbi.nlm.nih.gov/gene/?term=Ddx28 target='_blank'>link<a>
Gigyf2	-0.3438	4.398	-3.282	0.00326	0.02255	-2.458	<a href=https://www.ncbi.nlm.nih.gov/gene/?term=Gigyf2 target='_blank'>link<a>
Osgin1	1.175	7.308	3.421	0.002329	0.01808	-2.461	<a href=https://www.ncbi.nlm.nih.gov/gene/?term=Osgin1 target='_blank'>link<a>
Rab35	0.8984	1.211	2.968	0.006877	0.0372	-2.462	<a href=https://www.ncbi.nlm.nih.gov/gene/?term=Rab35 target='_blank'>link<a>
Parva	1.398	1.034	2.947	0.007208	0.03834	-2.465	<a href=https://www.ncbi.nlm.nih.gov/gene/?term=Parva target='_blank'>link<a>
Dhrs7	-0.436	3.794	-3.219	0.003789	0.02492	-2.469	<a href=https://www.ncbi.nlm.nih.gov/gene/?term=Dhrs7 target='_blank'>link<a>
Nono	-0.2582	5.387	-3.351	0.002756	0.02024	-2.469	<a href=https://www.ncbi.nlm.nih.gov/gene/?term=Nono target='_blank'>link<a>
Napb	0.81	3.008	3.141	0.004561	0.02804	-2.472	<a href=https://www.ncbi.nlm.nih.gov/gene/?term=Napb target='_blank'>link<a>
Ccdc167	-0.3371	4.178	-3.254	0.003482	0.02366	-2.476	<a href=https://www.ncbi.nlm.nih.gov/gene/?term=Ccdc167 target='_blank'>link<a>
Kras	0.3887	3.98	3.239	0.003612	0.02411	-2.476	<a href=https://www.ncbi.nlm.nih.gov/gene/?term=Kras target='_blank'>link<a>
E2f2	-0.7563	1.405	-2.971	0.006815	0.03701	-2.477	<a href=https://www.ncbi.nlm.nih.gov/gene/?term=E2f2 target='_blank'>link<a>
Otud3	-0.4424	2.137	-3.044	0.00574	0.033	-2.48	<a href=https://www.ncbi.nlm.nih.gov/gene/?term=Otud3 target='_blank'>link<a>
Aste1	1.444	0.06543	2.884	0.008363	0.04235	-2.486	<a href=https://www.ncbi.nlm.nih.gov/gene/?term=Aste1 target='_blank'>link<a>
Pts	-0.3685	3.724	-3.205	0.003922	0.02545	-2.488	<a href=https://www.ncbi.nlm.nih.gov/gene/?term=Pts target='_blank'>link<a>
Ppp3r1	0.353	7.637	3.416	0.002358	0.01823	-2.488	<a href=https://www.ncbi.nlm.nih.gov/gene/?term=Ppp3r1 target='_blank'>link<a>
Aff1	0.9258	5.37	3.34	0.002835	0.02054	-2.493	<a href=https://www.ncbi.nlm.nih.gov/gene/?term=Aff1 target='_blank'>link<a>
Tbl1xr1	0.6085	4.14	3.246	0.003551	0.02393	-2.493	<a href=https://www.ncbi.nlm.nih.gov/gene/?term=Tbl1xr1 target='_blank'>link<a>
Ogfr	-0.3981	4.539	-3.277	0.003295	0.02268	-2.494	<a href=https://www.ncbi.nlm.nih.gov/gene/?term=Ogfr target='_blank'>link<a>
Acaa2	-0.3659	6.563	-3.39	0.00251	0.01906	-2.496	<a href=https://www.ncbi.nlm.nih.gov/gene/?term=Acaa2 target='_blank'>link<a>
Fxr2	-0.2398	6.469	-3.387	0.00253	0.01914	-2.499	<a href=https://www.ncbi.nlm.nih.gov/gene/?term=Fxr2 target='_blank'>link<a>
Zfp426	-0.6519	2.284	-3.047	0.005706	0.03288	-2.5	<a href=https://www.ncbi.nlm.nih.gov/gene/?term=Zfp426 target='_blank'>link<a>
Cdk17	0.6491	2.822	3.11	0.004909	0.0295	-2.501	<a href=https://www.ncbi.nlm.nih.gov/gene/?term=Cdk17 target='_blank'>link<a>
Slc31a1	0.3425	4.204	3.248	0.003532	0.0239	-2.503	<a href=https://www.ncbi.nlm.nih.gov/gene/?term=Slc31a1 target='_blank'>link<a>
Usf1	0.6692	2.804	3.107	0.00495	0.02963	-2.506	<a href=https://www.ncbi.nlm.nih.gov/gene/?term=Usf1 target='_blank'>link<a>
Tmem62	-0.7675	1.556	-2.968	0.006867	0.03717	-2.508	<a href=https://www.ncbi.nlm.nih.gov/gene/?term=Tmem62 target='_blank'>link<a>
Taok2	-0.8636	1.824	-2.992	0.006495	0.03588	-2.509	<a href=https://www.ncbi.nlm.nih.gov/gene/?term=Taok2 target='_blank'>link<a>
Rpl17	0.4957	1.774	3	0.006377	0.03542	-2.509	<a href=https://www.ncbi.nlm.nih.gov/gene/?term=Rpl17 target='_blank'>link<a>
Sel1l3	0.5462	6.644	3.387	0.002526	0.01914	-2.51	<a href=https://www.ncbi.nlm.nih.gov/gene/?term=Sel1l3 target='_blank'>link<a>
Tmem55a	0.2933	5.428	3.337	0.002853	0.02057	-2.513	<a href=https://www.ncbi.nlm.nih.gov/gene/?term=Tmem55a target='_blank'>link<a>
Harbi1	-0.6895	2.221	-3.033	0.005896	0.0336	-2.513	<a href=https://www.ncbi.nlm.nih.gov/gene/?term=Harbi1 target='_blank'>link<a>
Gltp	-0.5556	2.005	-3.013	0.006174	0.03474	-2.513	<a href=https://www.ncbi.nlm.nih.gov/gene/?term=Gltp target='_blank'>link<a>
1810043H04Rik	-0.3408	4.356	-3.252	0.0035	0.02377	-2.516	<a href=https://www.ncbi.nlm.nih.gov/gene/?term=1810043H04Rik target='_blank'>link<a>
Porcn	-0.4848	2.664	-3.082	0.005247	0.03089	-2.517	<a href=https://www.ncbi.nlm.nih.gov/gene/?term=Porcn target='_blank'>link<a>
Tmem41b	0.9974	4.994	3.303	0.003093	0.02176	-2.518	<a href=https://www.ncbi.nlm.nih.gov/gene/?term=Tmem41b target='_blank'>link<a>
2010204K13Rik	-0.515	1.634	-2.973	0.006791	0.03692	-2.523	<a href=https://www.ncbi.nlm.nih.gov/gene/?term=2010204K13Rik target='_blank'>link<a>
Xirp2	0.385	9.363	3.425	0.002307	0.01796	-2.523	<a href=https://www.ncbi.nlm.nih.gov/gene/?term=Xirp2 target='_blank'>link<a>
Rab11fip2	-0.6577	1.733	-2.98	0.00668	0.03652	-2.525	<a href=https://www.ncbi.nlm.nih.gov/gene/?term=Rab11fip2 target='_blank'>link<a>
D16Ertd472e	1.054	0.6294	2.892	0.008197	0.04173	-2.526	<a href=https://www.ncbi.nlm.nih.gov/gene/?term=D16Ertd472e target='_blank'>link<a>
Kdm5b	0.6877	3.355	3.153	0.004434	0.0276	-2.527	<a href=https://www.ncbi.nlm.nih.gov/gene/?term=Kdm5b target='_blank'>link<a>
Rnf187	-0.2921	7.262	-3.392	0.002496	0.01899	-2.528	<a href=https://www.ncbi.nlm.nih.gov/gene/?term=Rnf187 target='_blank'>link<a>
Rest	0.3277	3.862	3.205	0.003923	0.02545	-2.529	<a href=https://www.ncbi.nlm.nih.gov/gene/?term=Rest target='_blank'>link<a>
Aptx	-0.2672	4.332	-3.245	0.003558	0.02393	-2.529	<a href=https://www.ncbi.nlm.nih.gov/gene/?term=Aptx target='_blank'>link<a>
Iscu	-0.3014	6.999	-3.385	0.002537	0.01918	-2.532	<a href=https://www.ncbi.nlm.nih.gov/gene/?term=Iscu target='_blank'>link<a>
Pik3ip1	-0.579	5.968	-3.352	0.002751	0.02023	-2.532	<a href=https://www.ncbi.nlm.nih.gov/gene/?term=Pik3ip1 target='_blank'>link<a>
Jmjd8	-0.2596	6.17	-3.362	0.002683	0.01989	-2.533	<a href=https://www.ncbi.nlm.nih.gov/gene/?term=Jmjd8 target='_blank'>link<a>
Tfeb	-0.3304	6.597	-3.375	0.002599	0.01942	-2.533	<a href=https://www.ncbi.nlm.nih.gov/gene/?term=Tfeb target='_blank'>link<a>
Clic4	2.073	3.583	3.153	0.004437	0.0276	-2.533	<a href=https://www.ncbi.nlm.nih.gov/gene/?term=Clic4 target='_blank'>link<a>
Cep57l1	-0.6715	1.511	-2.953	0.007117	0.03807	-2.537	<a href=https://www.ncbi.nlm.nih.gov/gene/?term=Cep57l1 target='_blank'>link<a>
Ero1l	1.09	2.052	3.011	0.006207	0.03479	-2.537	<a href=https://www.ncbi.nlm.nih.gov/gene/?term=Ero1l target='_blank'>link<a>
Rpsa	0.4078	6.075	3.357	0.002717	0.02004	-2.54	<a href=https://www.ncbi.nlm.nih.gov/gene/?term=Rpsa target='_blank'>link<a>
Zpr1	-0.2513	5.283	-3.314	0.003019	0.02131	-2.542	<a href=https://www.ncbi.nlm.nih.gov/gene/?term=Zpr1 target='_blank'>link<a>
Emc9	-0.2561	4.676	-3.269	0.003361	0.02302	-2.543	<a href=https://www.ncbi.nlm.nih.gov/gene/?term=Emc9 target='_blank'>link<a>
Noc3l	0.7934	2.242	3.03	0.005944	0.03379	-2.545	<a href=https://www.ncbi.nlm.nih.gov/gene/?term=Noc3l target='_blank'>link<a>
Gng2	-1.067	1.586	-2.95	0.007158	0.03821	-2.545	<a href=https://www.ncbi.nlm.nih.gov/gene/?term=Gng2 target='_blank'>link<a>
Gadd45gip1	-0.2502	5.393	-3.318	0.002985	0.02124	-2.547	<a href=https://www.ncbi.nlm.nih.gov/gene/?term=Gadd45gip1 target='_blank'>link<a>
Stx18	-0.3325	3.794	-3.185	0.004111	0.02625	-2.549	<a href=https://www.ncbi.nlm.nih.gov/gene/?term=Stx18 target='_blank'>link<a>
Scd2	-1.018	2.823	-3.074	0.005357	0.03139	-2.55	<a href=https://www.ncbi.nlm.nih.gov/gene/?term=Scd2 target='_blank'>link<a>
Adrb2	0.5864	5.283	3.311	0.003039	0.02143	-2.552	<a href=https://www.ncbi.nlm.nih.gov/gene/?term=Adrb2 target='_blank'>link<a>
Cul5	0.2914	6.75	3.37	0.002631	0.01958	-2.556	<a href=https://www.ncbi.nlm.nih.gov/gene/?term=Cul5 target='_blank'>link<a>
Amy1	-1.023	3.085	-3.099	0.005044	0.03002	-2.556	<a href=https://www.ncbi.nlm.nih.gov/gene/?term=Amy1 target='_blank'>link<a>
Vps52	-0.2883	6.096	-3.347	0.002783	0.02034	-2.561	<a href=https://www.ncbi.nlm.nih.gov/gene/?term=Vps52 target='_blank'>link<a>
Map3k12	0.4134	2.956	3.096	0.005076	0.03014	-2.565	<a href=https://www.ncbi.nlm.nih.gov/gene/?term=Map3k12 target='_blank'>link<a>
Fndc3a	0.9477	1.606	2.953	0.007114	0.03807	-2.567	<a href=https://www.ncbi.nlm.nih.gov/gene/?term=Fndc3a target='_blank'>link<a>
Akap1	0.2644	6.003	3.342	0.002817	0.02046	-2.568	<a href=https://www.ncbi.nlm.nih.gov/gene/?term=Akap1 target='_blank'>link<a>
Cox7a2	0.2775	7.97	3.385	0.002538	0.01918	-2.572	<a href=https://www.ncbi.nlm.nih.gov/gene/?term=Cox7a2 target='_blank'>link<a>
Zfp229	-0.9797	0.7416	-2.872	0.008596	0.04323	-2.572	<a href=https://www.ncbi.nlm.nih.gov/gene/?term=Zfp229 target='_blank'>link<a>
Taf8	-0.5399	3.467	-3.137	0.004605	0.02822	-2.577	<a href=https://www.ncbi.nlm.nih.gov/gene/?term=Taf8 target='_blank'>link<a>
Ndufab1	0.2926	7.436	3.374	0.002607	0.01946	-2.577	<a href=https://www.ncbi.nlm.nih.gov/gene/?term=Ndufab1 target='_blank'>link<a>
G3bp1	-0.1724	7.41	-3.373	0.002612	0.01948	-2.578	<a href=https://www.ncbi.nlm.nih.gov/gene/?term=G3bp1 target='_blank'>link<a>
Tbca	0.3947	3.181	3.112	0.004895	0.02943	-2.583	<a href=https://www.ncbi.nlm.nih.gov/gene/?term=Tbca target='_blank'>link<a>
4931440P22Rik	0.5063	3.604	3.154	0.004429	0.02758	-2.585	<a href=https://www.ncbi.nlm.nih.gov/gene/?term=4931440P22Rik target='_blank'>link<a>
Pafah1b2	0.4375	3.976	3.189	0.004068	0.0261	-2.588	<a href=https://www.ncbi.nlm.nih.gov/gene/?term=Pafah1b2 target='_blank'>link<a>
Akr1b10	0.2461	4.603	3.246	0.003553	0.02393	-2.589	<a href=https://www.ncbi.nlm.nih.gov/gene/?term=Akr1b10 target='_blank'>link<a>
Vps54	0.888	5.358	3.298	0.003138	0.02195	-2.59	<a href=https://www.ncbi.nlm.nih.gov/gene/?term=Vps54 target='_blank'>link<a>
Zfp451	0.6591	3.075	3.094	0.005101	0.03027	-2.596	<a href=https://www.ncbi.nlm.nih.gov/gene/?term=Zfp451 target='_blank'>link<a>
Syf2	-0.2712	5.044	-3.274	0.003323	0.02285	-2.597	<a href=https://www.ncbi.nlm.nih.gov/gene/?term=Syf2 target='_blank'>link<a>
Akt1s1	-0.3236	6.847	-3.351	0.002759	0.02024	-2.605	<a href=https://www.ncbi.nlm.nih.gov/gene/?term=Akt1s1 target='_blank'>link<a>
Six2	1.514	4.005	3.173	0.004226	0.02677	-2.607	<a href=https://www.ncbi.nlm.nih.gov/gene/?term=Six2 target='_blank'>link<a>
Jmjd6	0.3386	4.597	3.238	0.003623	0.02414	-2.607	<a href=https://www.ncbi.nlm.nih.gov/gene/?term=Jmjd6 target='_blank'>link<a>
Puf60	-0.2601	6.075	-3.326	0.002928	0.02102	-2.608	<a href=https://www.ncbi.nlm.nih.gov/gene/?term=Puf60 target='_blank'>link<a>
Gga1	-0.3502	4.813	-3.25	0.003516	0.02384	-2.609	<a href=https://www.ncbi.nlm.nih.gov/gene/?term=Gga1 target='_blank'>link<a>
Vgll2	0.7845	4.754	3.248	0.003537	0.02392	-2.61	<a href=https://www.ncbi.nlm.nih.gov/gene/?term=Vgll2 target='_blank'>link<a>
Zfp263	-0.6619	2.415	-3.01	0.006224	0.03485	-2.611	<a href=https://www.ncbi.nlm.nih.gov/gene/?term=Zfp263 target='_blank'>link<a>
Psme4	0.3116	6.421	3.338	0.002845	0.02056	-2.612	<a href=https://www.ncbi.nlm.nih.gov/gene/?term=Psme4 target='_blank'>link<a>
Srpr	-0.2166	8.902	-3.381	0.002563	0.01928	-2.612	<a href=https://www.ncbi.nlm.nih.gov/gene/?term=Srpr target='_blank'>link<a>
Golga7b	-0.7011	1.837	-2.949	0.007184	0.0383	-2.612	<a href=https://www.ncbi.nlm.nih.gov/gene/?term=Golga7b target='_blank'>link<a>
Zfp219	0.4952	3.57	3.138	0.004599	0.02821	-2.614	<a href=https://www.ncbi.nlm.nih.gov/gene/?term=Zfp219 target='_blank'>link<a>
Cherp	-0.3915	4.292	-3.203	0.003937	0.02547	-2.615	<a href=https://www.ncbi.nlm.nih.gov/gene/?term=Cherp target='_blank'>link<a>
Mast4	0.5056	5.865	3.315	0.003005	0.02125	-2.616	<a href=https://www.ncbi.nlm.nih.gov/gene/?term=Mast4 target='_blank'>link<a>
Tbc1d22b	-0.5257	2.203	-2.988	0.006561	0.03613	-2.616	<a href=https://www.ncbi.nlm.nih.gov/gene/?term=Tbc1d22b target='_blank'>link<a>
Pi4kb	-0.3743	4.014	-3.172	0.00424	0.02681	-2.627	<a href=https://www.ncbi.nlm.nih.gov/gene/?term=Pi4kb target='_blank'>link<a>
Ckmt2	0.6094	9.085	3.377	0.002588	0.01939	-2.627	<a href=https://www.ncbi.nlm.nih.gov/gene/?term=Ckmt2 target='_blank'>link<a>
Kbtbd4	-0.3307	4.408	-3.208	0.003889	0.02535	-2.628	<a href=https://www.ncbi.nlm.nih.gov/gene/?term=Kbtbd4 target='_blank'>link<a>
Zfp36	-0.6418	7.229	-3.347	0.002783	0.02034	-2.63	<a href=https://www.ncbi.nlm.nih.gov/gene/?term=Zfp36 target='_blank'>link<a>
Adssl1	-0.2144	10.17	-3.387	0.002527	0.01914	-2.632	<a href=https://www.ncbi.nlm.nih.gov/gene/?term=Adssl1 target='_blank'>link<a>
4933421O10Rik	-0.779	0.5618	-2.833	0.009413	0.04583	-2.633	<a href=https://www.ncbi.nlm.nih.gov/gene/?term=4933421O10Rik target='_blank'>link<a>
Pla2g6	-0.3166	5.42	-3.28	0.003271	0.02257	-2.638	<a href=https://www.ncbi.nlm.nih.gov/gene/?term=Pla2g6 target='_blank'>link<a>
Stxbp2	-0.8556	0.3985	-2.82	0.009696	0.04668	-2.638	<a href=https://www.ncbi.nlm.nih.gov/gene/?term=Stxbp2 target='_blank'>link<a>
Naa16	0.3462	4.06	3.175	0.004206	0.02671	-2.639	<a href=https://www.ncbi.nlm.nih.gov/gene/?term=Naa16 target='_blank'>link<a>
Ppie	-0.3131	3.913	-3.156	0.00441	0.0275	-2.644	<a href=https://www.ncbi.nlm.nih.gov/gene/?term=Ppie target='_blank'>link<a>
Ncl	0.2107	7.044	3.339	0.002841	0.02056	-2.644	<a href=https://www.ncbi.nlm.nih.gov/gene/?term=Ncl target='_blank'>link<a>
Gprc5c	0.3717	7.332	3.341	0.002826	0.02051	-2.651	<a href=https://www.ncbi.nlm.nih.gov/gene/?term=Gprc5c target='_blank'>link<a>
Relb	0.653	2.805	3.04	0.005805	0.03329	-2.654	<a href=https://www.ncbi.nlm.nih.gov/gene/?term=Relb target='_blank'>link<a>
Zfp768	-0.3636	4.539	-3.208	0.003891	0.02535	-2.654	<a href=https://www.ncbi.nlm.nih.gov/gene/?term=Zfp768 target='_blank'>link<a>
Dirc2	0.4247	6.755	3.327	0.00292	0.02097	-2.656	<a href=https://www.ncbi.nlm.nih.gov/gene/?term=Dirc2 target='_blank'>link<a>
Pdcd2l	-0.3661	4.22	-3.177	0.004186	0.02661	-2.659	<a href=https://www.ncbi.nlm.nih.gov/gene/?term=Pdcd2l target='_blank'>link<a>
Camsap2	0.8833	2.435	2.996	0.006433	0.03561	-2.66	<a href=https://www.ncbi.nlm.nih.gov/gene/?term=Camsap2 target='_blank'>link<a>
Fasn	0.6526	2.502	3.005	0.006302	0.0351	-2.661	<a href=https://www.ncbi.nlm.nih.gov/gene/?term=Fasn target='_blank'>link<a>
Pald1	0.9027	1.531	2.9	0.00805	0.0413	-2.663	<a href=https://www.ncbi.nlm.nih.gov/gene/?term=Pald1 target='_blank'>link<a>
Qser1	0.4881	4.474	3.202	0.003944	0.02547	-2.664	<a href=https://www.ncbi.nlm.nih.gov/gene/?term=Qser1 target='_blank'>link<a>
E230013L22Rik	1.172	1.505	2.895	0.008153	0.04157	-2.664	<a href=https://www.ncbi.nlm.nih.gov/gene/?term=E230013L22Rik target='_blank'>link<a>
Mxra8	-0.3559	6.341	-3.311	0.003036	0.02142	-2.665	<a href=https://www.ncbi.nlm.nih.gov/gene/?term=Mxra8 target='_blank'>link<a>
Avl9	0.7736	1.269	2.876	0.008515	0.04286	-2.665	<a href=https://www.ncbi.nlm.nih.gov/gene/?term=Avl9 target='_blank'>link<a>
Tuba1c	0.607	3.912	3.147	0.004499	0.02781	-2.669	<a href=https://www.ncbi.nlm.nih.gov/gene/?term=Tuba1c target='_blank'>link<a>
Ccdc84	-0.3521	3.331	-3.084	0.005222	0.03076	-2.67	<a href=https://www.ncbi.nlm.nih.gov/gene/?term=Ccdc84 target='_blank'>link<a>
Fbxo7	-0.4324	3.299	-3.079	0.00529	0.03109	-2.673	<a href=https://www.ncbi.nlm.nih.gov/gene/?term=Fbxo7 target='_blank'>link<a>
Klhl8	-0.3422	5.996	-3.294	0.003163	0.02205	-2.674	<a href=https://www.ncbi.nlm.nih.gov/gene/?term=Klhl8 target='_blank'>link<a>
Npc1	0.4434	3.061	3.059	0.00555	0.03218	-2.674	<a href=https://www.ncbi.nlm.nih.gov/gene/?term=Npc1 target='_blank'>link<a>
Lamc1	0.5465	5.086	3.243	0.003573	0.024	-2.678	<a href=https://www.ncbi.nlm.nih.gov/gene/?term=Lamc1 target='_blank'>link<a>
Zfp2	-0.5096	2.228	-2.962	0.006971	0.03753	-2.679	<a href=https://www.ncbi.nlm.nih.gov/gene/?term=Zfp2 target='_blank'>link<a>
Nrde2	-0.622	3.429	-3.086	0.005197	0.03063	-2.679	<a href=https://www.ncbi.nlm.nih.gov/gene/?term=Nrde2 target='_blank'>link<a>
Ccnt2	0.4235	3.51	3.103	0.005001	0.02984	-2.68	<a href=https://www.ncbi.nlm.nih.gov/gene/?term=Ccnt2 target='_blank'>link<a>
BC023829	-0.2569	5.533	-3.269	0.003363	0.02302	-2.68	<a href=https://www.ncbi.nlm.nih.gov/gene/?term=BC023829 target='_blank'>link<a>
Atp5sl	-0.3178	4.755	-3.215	0.003827	0.02511	-2.681	<a href=https://www.ncbi.nlm.nih.gov/gene/?term=Atp5sl target='_blank'>link<a>
Gm561	0.3599	4.624	3.207	0.003896	0.02536	-2.682	<a href=https://www.ncbi.nlm.nih.gov/gene/?term=Gm561 target='_blank'>link<a>
Pqlc1	1.295	4.842	3.217	0.003806	0.025	-2.683	<a href=https://www.ncbi.nlm.nih.gov/gene/?term=Pqlc1 target='_blank'>link<a>
Ppm1g	-0.1796	5.137	-3.242	0.003582	0.02402	-2.686	<a href=https://www.ncbi.nlm.nih.gov/gene/?term=Ppm1g target='_blank'>link<a>
3110052M02Rik	-1.089	0.2345	-2.784	0.01052	0.04948	-2.688	<a href=https://www.ncbi.nlm.nih.gov/gene/?term=3110052M02Rik target='_blank'>link<a>
Ormdl3	-0.2192	5.143	-3.241	0.003596	0.02404	-2.69	<a href=https://www.ncbi.nlm.nih.gov/gene/?term=Ormdl3 target='_blank'>link<a>
Myoz1	-0.1825	11.67	-3.376	0.002593	0.01941	-2.691	<a href=https://www.ncbi.nlm.nih.gov/gene/?term=Myoz1 target='_blank'>link<a>
1700112E06Rik	-0.7428	0.7062	-2.812	0.009863	0.04739	-2.692	<a href=https://www.ncbi.nlm.nih.gov/gene/?term=1700112E06Rik target='_blank'>link<a>
Sf3a1	-0.5162	3.707	-3.109	0.004922	0.02954	-2.696	<a href=https://www.ncbi.nlm.nih.gov/gene/?term=Sf3a1 target='_blank'>link<a>
Zc3h6	-0.4258	2.903	-3.024	0.006019	0.03408	-2.701	<a href=https://www.ncbi.nlm.nih.gov/gene/?term=Zc3h6 target='_blank'>link<a>
Fggy	-0.5172	2.135	-2.941	0.007326	0.03866	-2.701	<a href=https://www.ncbi.nlm.nih.gov/gene/?term=Fggy target='_blank'>link<a>
Usp30	-0.7545	1.192	-2.843	0.009189	0.04523	-2.704	<a href=https://www.ncbi.nlm.nih.gov/gene/?term=Usp30 target='_blank'>link<a>
Phlda1	1.449	3.103	3.038	0.005824	0.03338	-2.704	<a href=https://www.ncbi.nlm.nih.gov/gene/?term=Phlda1 target='_blank'>link<a>
Usp12	0.6246	3.155	3.054	0.005609	0.03244	-2.704	<a href=https://www.ncbi.nlm.nih.gov/gene/?term=Usp12 target='_blank'>link<a>
Gtf2a1	0.5837	3.806	3.121	0.004786	0.02899	-2.705	<a href=https://www.ncbi.nlm.nih.gov/gene/?term=Gtf2a1 target='_blank'>link<a>
Aebp2	0.4998	3.855	3.125	0.004738	0.0288	-2.707	<a href=https://www.ncbi.nlm.nih.gov/gene/?term=Aebp2 target='_blank'>link<a>
Pnpla6	-0.7027	2.304	-2.952	0.007125	0.03807	-2.709	<a href=https://www.ncbi.nlm.nih.gov/gene/?term=Pnpla6 target='_blank'>link<a>
Luc7l2	0.4694	2.98	3.034	0.005878	0.03353	-2.709	<a href=https://www.ncbi.nlm.nih.gov/gene/?term=Luc7l2 target='_blank'>link<a>
Kcnb1	0.3659	4.084	3.146	0.004508	0.02781	-2.71	<a href=https://www.ncbi.nlm.nih.gov/gene/?term=Kcnb1 target='_blank'>link<a>
E030030I06Rik	-0.5452	2.212	-2.943	0.007286	0.03851	-2.713	<a href=https://www.ncbi.nlm.nih.gov/gene/?term=E030030I06Rik target='_blank'>link<a>
Abcd4	-0.4545	2.993	-3.028	0.005966	0.0339	-2.714	<a href=https://www.ncbi.nlm.nih.gov/gene/?term=Abcd4 target='_blank'>link<a>
Col9a1	0.914	1.346	2.859	0.00886	0.04417	-2.714	<a href=https://www.ncbi.nlm.nih.gov/gene/?term=Col9a1 target='_blank'>link<a>
Parp8	-0.5367	2.79	-3.005	0.006295	0.03509	-2.715	<a href=https://www.ncbi.nlm.nih.gov/gene/?term=Parp8 target='_blank'>link<a>
Adipor2	-0.2743	4.442	-3.173	0.004226	0.02677	-2.716	<a href=https://www.ncbi.nlm.nih.gov/gene/?term=Adipor2 target='_blank'>link<a>
8430426J06Rik	0.6877	1.044	2.831	0.009447	0.04597	-2.717	<a href=https://www.ncbi.nlm.nih.gov/gene/?term=8430426J06Rik target='_blank'>link<a>
Nsmce4a	-0.2155	5.265	-3.234	0.003654	0.02431	-2.724	<a href=https://www.ncbi.nlm.nih.gov/gene/?term=Nsmce4a target='_blank'>link<a>
Prpf40b	-0.3839	3.81	-3.109	0.004927	0.02954	-2.724	<a href=https://www.ncbi.nlm.nih.gov/gene/?term=Prpf40b target='_blank'>link<a>
Ttl	0.6343	1.699	2.89	0.008236	0.04186	-2.726	<a href=https://www.ncbi.nlm.nih.gov/gene/?term=Ttl target='_blank'>link<a>
Uap1l1	0.8989	0.4881	2.784	0.01052	0.04948	-2.726	<a href=https://www.ncbi.nlm.nih.gov/gene/?term=Uap1l1 target='_blank'>link<a>
Prr14l	-0.6961	1.755	-2.886	0.008325	0.04221	-2.726	<a href=https://www.ncbi.nlm.nih.gov/gene/?term=Prr14l target='_blank'>link<a>
Dnajb9	0.5337	5.251	3.233	0.003665	0.02435	-2.728	<a href=https://www.ncbi.nlm.nih.gov/gene/?term=Dnajb9 target='_blank'>link<a>
Zfp707	-1.348	0.06445	-2.754	0.01127	0.05189	-2.73	<a href=https://www.ncbi.nlm.nih.gov/gene/?term=Zfp707 target='_blank'>link<a>
Rsph3a	-0.4349	3.791	-3.102	0.005003	0.02984	-2.733	<a href=https://www.ncbi.nlm.nih.gov/gene/?term=Rsph3a target='_blank'>link<a>
Thoc5	-0.3815	3.386	-3.061	0.005515	0.03204	-2.734	<a href=https://www.ncbi.nlm.nih.gov/gene/?term=Thoc5 target='_blank'>link<a>
2024-03-07	0.3675	4.905	3.205	0.003918	0.02545	-2.737	<a href=https://www.ncbi.nlm.nih.gov/gene/?term=March7 target='_blank'>link<a>
Usp18	0.8877	0.754	2.797	0.01021	0.04853	-2.737	<a href=https://www.ncbi.nlm.nih.gov/gene/?term=Usp18 target='_blank'>link<a>
Dhx16	-0.4002	4.266	-3.147	0.004502	0.02781	-2.738	<a href=https://www.ncbi.nlm.nih.gov/gene/?term=Dhx16 target='_blank'>link<a>
Nsun6	-0.9604	0.3229	-2.764	0.01101	0.05099	-2.738	<a href=https://www.ncbi.nlm.nih.gov/gene/?term=Nsun6 target='_blank'>link<a>
Cep97	-0.8355	1.366	-2.84	0.009254	0.04541	-2.741	<a href=https://www.ncbi.nlm.nih.gov/gene/?term=Cep97 target='_blank'>link<a>
Lrig2	0.7315	2.596	2.977	0.006724	0.03669	-2.742	<a href=https://www.ncbi.nlm.nih.gov/gene/?term=Lrig2 target='_blank'>link<a>
Mcm8	-0.9635	0.8818	-2.798	0.0102	0.04853	-2.742	<a href=https://www.ncbi.nlm.nih.gov/gene/?term=Mcm8 target='_blank'>link<a>
Zfp839	-0.8421	2.527	-2.958	0.007026	0.03772	-2.744	<a href=https://www.ncbi.nlm.nih.gov/gene/?term=Zfp839 target='_blank'>link<a>
Plagl2	-1.096	0.9106	-2.797	0.01022	0.04855	-2.746	<a href=https://www.ncbi.nlm.nih.gov/gene/?term=Plagl2 target='_blank'>link<a>
Tjp3	-0.4837	1.528	-2.854	0.008961	0.0445	-2.753	<a href=https://www.ncbi.nlm.nih.gov/gene/?term=Tjp3 target='_blank'>link<a>
Chmp3	-0.2298	5.018	-3.204	0.003932	0.02547	-2.755	<a href=https://www.ncbi.nlm.nih.gov/gene/?term=Chmp3 target='_blank'>link<a>
Usp5	-0.3476	6.069	-3.262	0.003415	0.0233	-2.755	<a href=https://www.ncbi.nlm.nih.gov/gene/?term=Usp5 target='_blank'>link<a>
Pyurf	0.2569	5.751	3.249	0.003523	0.02387	-2.757	<a href=https://www.ncbi.nlm.nih.gov/gene/?term=Pyurf target='_blank'>link<a>
Eef1g	0.2288	7.563	3.298	0.003136	0.02195	-2.761	<a href=https://www.ncbi.nlm.nih.gov/gene/?term=Eef1g target='_blank'>link<a>
Chmp1a	-0.2195	6.339	-3.269	0.003357	0.02302	-2.763	<a href=https://www.ncbi.nlm.nih.gov/gene/?term=Chmp1a target='_blank'>link<a>
Rab28	-0.1993	6.83	-3.281	0.003263	0.02256	-2.767	<a href=https://www.ncbi.nlm.nih.gov/gene/?term=Rab28 target='_blank'>link<a>
Trmt44	-1.106	0.2528	-2.744	0.01153	0.05262	-2.768	<a href=https://www.ncbi.nlm.nih.gov/gene/?term=Trmt44 target='_blank'>link<a>
Mex3c	0.6934	3.897	3.1	0.005036	0.02999	-2.772	<a href=https://www.ncbi.nlm.nih.gov/gene/?term=Mex3c target='_blank'>link<a>
Kdm7a	0.4528	4.895	3.188	0.004076	0.02611	-2.773	<a href=https://www.ncbi.nlm.nih.gov/gene/?term=Kdm7a target='_blank'>link<a>
Bag1	-0.229	7.751	-3.295	0.003156	0.02201	-2.774	<a href=https://www.ncbi.nlm.nih.gov/gene/?term=Bag1 target='_blank'>link<a>
Zfp59	-0.6073	1.464	-2.836	0.009345	0.04563	-2.775	<a href=https://www.ncbi.nlm.nih.gov/gene/?term=Zfp59 target='_blank'>link<a>
Rock1	0.4756	3.061	3.013	0.006185	0.03474	-2.775	<a href=https://www.ncbi.nlm.nih.gov/gene/?term=Rock1 target='_blank'>link<a>
Col5a1	1.85	1.469	2.827	0.009533	0.04628	-2.779	<a href=https://www.ncbi.nlm.nih.gov/gene/?term=Col5a1 target='_blank'>link<a>
Ifrd2	-0.3262	4.464	-3.144	0.004534	0.0279	-2.786	<a href=https://www.ncbi.nlm.nih.gov/gene/?term=Ifrd2 target='_blank'>link<a>
Rbm6	-0.3005	4.315	-3.13	0.004689	0.02861	-2.788	<a href=https://www.ncbi.nlm.nih.gov/gene/?term=Rbm6 target='_blank'>link<a>
Zfp942	-0.4293	3.378	-3.035	0.005866	0.03349	-2.788	<a href=https://www.ncbi.nlm.nih.gov/gene/?term=Zfp942 target='_blank'>link<a>
1190002N15Rik	0.9736	1.035	2.794	0.01028	0.04874	-2.788	<a href=https://www.ncbi.nlm.nih.gov/gene/?term=1190002N15Rik target='_blank'>link<a>
Hmbs	-0.2437	4.5	-3.146	0.004508	0.02781	-2.79	<a href=https://www.ncbi.nlm.nih.gov/gene/?term=Hmbs target='_blank'>link<a>
Tmem51	1.959	0.1763	2.729	0.01194	0.05389	-2.792	<a href=https://www.ncbi.nlm.nih.gov/gene/?term=Tmem51 target='_blank'>link<a>
Ttc1	-0.2885	6.075	-3.245	0.003557	0.02393	-2.795	<a href=https://www.ncbi.nlm.nih.gov/gene/?term=Ttc1 target='_blank'>link<a>
Tk2	-0.814	1.259	-2.804	0.01005	0.04809	-2.796	<a href=https://www.ncbi.nlm.nih.gov/gene/?term=Tk2 target='_blank'>link<a>
Rhbdl3	1.107	2.186	2.904	0.007973	0.04097	-2.796	<a href=https://www.ncbi.nlm.nih.gov/gene/?term=Rhbdl3 target='_blank'>link<a>
Rpusd3	-0.3874	2.722	-2.962	0.006967	0.03753	-2.797	<a href=https://www.ncbi.nlm.nih.gov/gene/?term=Rpusd3 target='_blank'>link<a>
Whsc1l1	0.6525	2.219	2.911	0.007853	0.04053	-2.799	<a href=https://www.ncbi.nlm.nih.gov/gene/?term=Whsc1l1 target='_blank'>link<a>
Cox19	0.2886	4.314	3.128	0.004707	0.02867	-2.8	<a href=https://www.ncbi.nlm.nih.gov/gene/?term=Cox19 target='_blank'>link<a>
Afap1	0.9236	1.535	2.835	0.009351	0.04564	-2.801	<a href=https://www.ncbi.nlm.nih.gov/gene/?term=Afap1 target='_blank'>link<a>
Trmt61a	0.7547	1.431	2.825	0.009571	0.0463	-2.802	<a href=https://www.ncbi.nlm.nih.gov/gene/?term=Trmt61a target='_blank'>link<a>
Atf7ip	-0.4963	3.853	-3.077	0.005319	0.03119	-2.803	<a href=https://www.ncbi.nlm.nih.gov/gene/?term=Atf7ip target='_blank'>link<a>
Fbxl5	-0.3035	5.872	-3.232	0.003669	0.02435	-2.804	<a href=https://www.ncbi.nlm.nih.gov/gene/?term=Fbxl5 target='_blank'>link<a>
Ddx20	-0.4284	4.004	-3.092	0.005125	0.03036	-2.804	<a href=https://www.ncbi.nlm.nih.gov/gene/?term=Ddx20 target='_blank'>link<a>
Mcrs1	-0.3686	6.078	-3.241	0.003595	0.02404	-2.805	<a href=https://www.ncbi.nlm.nih.gov/gene/?term=Mcrs1 target='_blank'>link<a>
Fkbp1a	0.1696	7.542	3.278	0.003288	0.02265	-2.805	<a href=https://www.ncbi.nlm.nih.gov/gene/?term=Fkbp1a target='_blank'>link<a>
Zmym5	0.4958	4.095	3.104	0.004984	0.02977	-2.808	<a href=https://www.ncbi.nlm.nih.gov/gene/?term=Zmym5 target='_blank'>link<a>
Rpl12	0.4435	4.435	3.136	0.00462	0.02828	-2.808	<a href=https://www.ncbi.nlm.nih.gov/gene/?term=Rpl12 target='_blank'>link<a>
Gosr1	-0.5253	3.834	-3.071	0.005396	0.03153	-2.811	<a href=https://www.ncbi.nlm.nih.gov/gene/?term=Gosr1 target='_blank'>link<a>
Fam32a	-0.7051	3.069	-2.986	0.006581	0.03622	-2.814	<a href=https://www.ncbi.nlm.nih.gov/gene/?term=Fam32a target='_blank'>link<a>
Abca3	-0.4611	3.421	-3.027	0.005974	0.0339	-2.814	<a href=https://www.ncbi.nlm.nih.gov/gene/?term=Abca3 target='_blank'>link<a>
Rfng	-0.3796	4.333	-3.118	0.004826	0.02917	-2.818	<a href=https://www.ncbi.nlm.nih.gov/gene/?term=Rfng target='_blank'>link<a>
Dlgap4	0.3663	7.148	3.265	0.003391	0.02319	-2.819	<a href=https://www.ncbi.nlm.nih.gov/gene/?term=Dlgap4 target='_blank'>link<a>
1700007J10Rik	-0.4319	2.341	-2.908	0.007904	0.04072	-2.824	<a href=https://www.ncbi.nlm.nih.gov/gene/?term=1700007J10Rik target='_blank'>link<a>
Snrnp200	-0.3764	5.854	-3.221	0.003774	0.02486	-2.828	<a href=https://www.ncbi.nlm.nih.gov/gene/?term=Snrnp200 target='_blank'>link<a>
Pxmp2	-0.266	5.39	-3.195	0.004015	0.02583	-2.831	<a href=https://www.ncbi.nlm.nih.gov/gene/?term=Pxmp2 target='_blank'>link<a>
Jdp2	1.195	1.86	2.85	0.009036	0.04472	-2.833	<a href=https://www.ncbi.nlm.nih.gov/gene/?term=Jdp2 target='_blank'>link<a>
Nbl1	1.551	1.273	2.787	0.01045	0.04928	-2.833	<a href=https://www.ncbi.nlm.nih.gov/gene/?term=Nbl1 target='_blank'>link<a>
Cpsf6	0.4081	4.361	3.117	0.004834	0.02921	-2.836	<a href=https://www.ncbi.nlm.nih.gov/gene/?term=Cpsf6 target='_blank'>link<a>
Enpp2	1.108	0.9032	2.758	0.01118	0.0516	-2.837	<a href=https://www.ncbi.nlm.nih.gov/gene/?term=Enpp2 target='_blank'>link<a>
Zcchc2	0.6323	2.733	2.948	0.007195	0.03832	-2.838	<a href=https://www.ncbi.nlm.nih.gov/gene/?term=Zcchc2 target='_blank'>link<a>
Sync	-0.2805	5.926	-3.22	0.003778	0.02487	-2.839	<a href=https://www.ncbi.nlm.nih.gov/gene/?term=Sync target='_blank'>link<a>
Parp10	-1.37	0.4431	-2.712	0.01241	0.05552	-2.844	<a href=https://www.ncbi.nlm.nih.gov/gene/?term=Parp10 target='_blank'>link<a>
Tmem238	-0.4036	2.477	-2.913	0.00781	0.0404	-2.845	<a href=https://www.ncbi.nlm.nih.gov/gene/?term=Tmem238 target='_blank'>link<a>
Cltc	0.6232	7.293	3.256	0.003463	0.02357	-2.845	<a href=https://www.ncbi.nlm.nih.gov/gene/?term=Cltc target='_blank'>link<a>
Sra1	0.2472	5.471	3.195	0.00401	0.02582	-2.846	<a href=https://www.ncbi.nlm.nih.gov/gene/?term=Sra1 target='_blank'>link<a>
Egln3	0.7708	3.785	3.053	0.005618	0.03244	-2.849	<a href=https://www.ncbi.nlm.nih.gov/gene/?term=Egln3 target='_blank'>link<a>
Ccdc146	0.4724	2.658	2.936	0.007412	0.03893	-2.85	<a href=https://www.ncbi.nlm.nih.gov/gene/?term=Ccdc146 target='_blank'>link<a>
Tcof1	-0.3756	4.947	-3.155	0.004412	0.0275	-2.851	<a href=https://www.ncbi.nlm.nih.gov/gene/?term=Tcof1 target='_blank'>link<a>
Prkaa1	0.5726	4.133	3.088	0.005179	0.03062	-2.852	<a href=https://www.ncbi.nlm.nih.gov/gene/?term=Prkaa1 target='_blank'>link<a>
Mkrn2	-0.2018	6.162	-3.224	0.003742	0.02472	-2.853	<a href=https://www.ncbi.nlm.nih.gov/gene/?term=Mkrn2 target='_blank'>link<a>
Pepd	-0.2456	5.63	-3.198	0.003984	0.0257	-2.856	<a href=https://www.ncbi.nlm.nih.gov/gene/?term=Pepd target='_blank'>link<a>
Sgpl1	1.146	3.247	2.99	0.006526	0.03601	-2.857	<a href=https://www.ncbi.nlm.nih.gov/gene/?term=Sgpl1 target='_blank'>link<a>
Snhg1	1.048	0.3241	2.707	0.01256	0.05598	-2.858	<a href=https://www.ncbi.nlm.nih.gov/gene/?term=Snhg1 target='_blank'>link<a>
Adamtsl2	-1.46	0.7737	-2.726	0.01203	0.0542	-2.858	<a href=https://www.ncbi.nlm.nih.gov/gene/?term=Adamtsl2 target='_blank'>link<a>
Mras	0.7078	2.801	2.946	0.007235	0.03841	-2.858	<a href=https://www.ncbi.nlm.nih.gov/gene/?term=Mras target='_blank'>link<a>
Hspa5	0.4823	8.079	3.264	0.003401	0.02324	-2.859	<a href=https://www.ncbi.nlm.nih.gov/gene/?term=Hspa5 target='_blank'>link<a>
Fer	0.5263	3.139	2.983	0.006634	0.03632	-2.859	<a href=https://www.ncbi.nlm.nih.gov/gene/?term=Fer target='_blank'>link<a>
Epb4.1	-0.2914	6.7	-3.238	0.003623	0.02414	-2.86	<a href=https://www.ncbi.nlm.nih.gov/gene/?term=Epb4.1 target='_blank'>link<a>
Rai14	0.8315	2.136	2.872	0.0086	0.04323	-2.861	<a href=https://www.ncbi.nlm.nih.gov/gene/?term=Rai14 target='_blank'>link<a>
Mtrf1	-0.3122	3.969	-3.065	0.005469	0.03188	-2.861	<a href=https://www.ncbi.nlm.nih.gov/gene/?term=Mtrf1 target='_blank'>link<a>
Tfcp2l1	-0.7531	2.758	-2.929	0.007527	0.03931	-2.867	<a href=https://www.ncbi.nlm.nih.gov/gene/?term=Tfcp2l1 target='_blank'>link<a>
Dennd6a	-0.6352	2.481	-2.899	0.008071	0.0413	-2.868	<a href=https://www.ncbi.nlm.nih.gov/gene/?term=Dennd6a target='_blank'>link<a>
Adck2	-0.9541	1.05	-2.748	0.01143	0.05241	-2.868	<a href=https://www.ncbi.nlm.nih.gov/gene/?term=Adck2 target='_blank'>link<a>
Med9	-0.3031	4.511	-3.112	0.004895	0.02943	-2.87	<a href=https://www.ncbi.nlm.nih.gov/gene/?term=Med9 target='_blank'>link<a>
Gprc5b	0.7203	2.777	2.938	0.007377	0.03882	-2.87	<a href=https://www.ncbi.nlm.nih.gov/gene/?term=Gprc5b target='_blank'>link<a>
Rtn3	0.3389	4.663	3.127	0.004725	0.02876	-2.873	<a href=https://www.ncbi.nlm.nih.gov/gene/?term=Rtn3 target='_blank'>link<a>
Rpl36al	0.2394	6.354	3.223	0.003756	0.02477	-2.875	<a href=https://www.ncbi.nlm.nih.gov/gene/?term=Rpl36al target='_blank'>link<a>
Erlin1	-0.6316	1.996	-2.843	0.009198	0.04523	-2.875	<a href=https://www.ncbi.nlm.nih.gov/gene/?term=Erlin1 target='_blank'>link<a>
Wipi2	-0.2307	5.249	-3.167	0.004295	0.02704	-2.876	<a href=https://www.ncbi.nlm.nih.gov/gene/?term=Wipi2 target='_blank'>link<a>
Cox6a1	0.6649	2.461	2.899	0.008066	0.0413	-2.881	<a href=https://www.ncbi.nlm.nih.gov/gene/?term=Cox6a1 target='_blank'>link<a>
Mrpl2	-0.2495	6.218	-3.214	0.003838	0.02515	-2.882	<a href=https://www.ncbi.nlm.nih.gov/gene/?term=Mrpl2 target='_blank'>link<a>
Rpl3l	-0.249	8.157	-3.254	0.003481	0.02366	-2.883	<a href=https://www.ncbi.nlm.nih.gov/gene/?term=Rpl3l target='_blank'>link<a>
Ptbp2	0.5021	3.913	3.052	0.005633	0.03251	-2.884	<a href=https://www.ncbi.nlm.nih.gov/gene/?term=Ptbp2 target='_blank'>link<a>
Atf6	0.4922	4.946	3.142	0.004556	0.02802	-2.888	<a href=https://www.ncbi.nlm.nih.gov/gene/?term=Atf6 target='_blank'>link<a>
Zfp784	-0.9105	1.205	-2.753	0.0113	0.05202	-2.888	<a href=https://www.ncbi.nlm.nih.gov/gene/?term=Zfp784 target='_blank'>link<a>
Rbfox2	-0.3923	3.808	-3.035	0.005864	0.03349	-2.889	<a href=https://www.ncbi.nlm.nih.gov/gene/?term=Rbfox2 target='_blank'>link<a>
Gng5	0.3991	7.615	3.242	0.003585	0.02402	-2.892	<a href=https://www.ncbi.nlm.nih.gov/gene/?term=Gng5 target='_blank'>link<a>
Mob3c	0.6569	2.48	2.896	0.008135	0.04154	-2.892	<a href=https://www.ncbi.nlm.nih.gov/gene/?term=Mob3c target='_blank'>link<a>
Nudt16	-0.4838	2.136	-2.852	0.008994	0.04461	-2.893	<a href=https://www.ncbi.nlm.nih.gov/gene/?term=Nudt16 target='_blank'>link<a>
Lppr3	0.8903	0.1615	2.678	0.01341	0.05843	-2.896	<a href=https://www.ncbi.nlm.nih.gov/gene/?term=Lppr3 target='_blank'>link<a>
Mthfd2l	-0.5063	1.997	-2.834	0.009392	0.04577	-2.898	<a href=https://www.ncbi.nlm.nih.gov/gene/?term=Mthfd2l target='_blank'>link<a>
Nr3c1	0.3795	6.426	3.213	0.003844	0.02517	-2.902	<a href=https://www.ncbi.nlm.nih.gov/gene/?term=Nr3c1 target='_blank'>link<a>
Erbb3	-1.434	0.7624	-2.699	0.01278	0.05651	-2.906	<a href=https://www.ncbi.nlm.nih.gov/gene/?term=Erbb3 target='_blank'>link<a>
Rbpms	1.406	0.778	2.709	0.01248	0.05571	-2.91	<a href=https://www.ncbi.nlm.nih.gov/gene/?term=Rbpms target='_blank'>link<a>
Tmcc3	0.5246	4.911	3.129	0.004698	0.02865	-2.911	<a href=https://www.ncbi.nlm.nih.gov/gene/?term=Tmcc3 target='_blank'>link<a>
Lonp1	-0.2693	6.296	-3.204	0.003932	0.02547	-2.911	<a href=https://www.ncbi.nlm.nih.gov/gene/?term=Lonp1 target='_blank'>link<a>
Ranbp10	-0.3393	5.421	-3.161	0.004352	0.02727	-2.911	<a href=https://www.ncbi.nlm.nih.gov/gene/?term=Ranbp10 target='_blank'>link<a>
Hivep2	0.4968	4.809	3.121	0.004789	0.02899	-2.912	<a href=https://www.ncbi.nlm.nih.gov/gene/?term=Hivep2 target='_blank'>link<a>
Actr3	0.4475	4.136	3.061	0.005515	0.03204	-2.913	<a href=https://www.ncbi.nlm.nih.gov/gene/?term=Actr3 target='_blank'>link<a>
Fig4	-0.3819	3.813	-3.024	0.006017	0.03408	-2.914	<a href=https://www.ncbi.nlm.nih.gov/gene/?term=Fig4 target='_blank'>link<a>
Zdhhc3	-0.2841	6.429	-3.206	0.003913	0.02545	-2.917	<a href=https://www.ncbi.nlm.nih.gov/gene/?term=Zdhhc3 target='_blank'>link<a>
Lamc2	2.737	0.141	2.66	0.01395	0.05971	-2.917	<a href=https://www.ncbi.nlm.nih.gov/gene/?term=Lamc2 target='_blank'>link<a>
3110062M04Rik	0.7218	6.635	3.211	0.003865	0.02526	-2.919	<a href=https://www.ncbi.nlm.nih.gov/gene/?term=3110062M04Rik target='_blank'>link<a>
Tuba1a	1.039	0.3882	2.679	0.01339	0.05838	-2.92	<a href=https://www.ncbi.nlm.nih.gov/gene/?term=Tuba1a target='_blank'>link<a>
Clasrp	-0.408	3.006	-2.935	0.00742	0.03895	-2.923	<a href=https://www.ncbi.nlm.nih.gov/gene/?term=Clasrp target='_blank'>link<a>
Lmf2	-0.3768	3.91	-3.03	0.005935	0.03378	-2.924	<a href=https://www.ncbi.nlm.nih.gov/gene/?term=Lmf2 target='_blank'>link<a>
Kdm5d	-0.4464	2.458	-2.874	0.008553	0.04304	-2.924	<a href=https://www.ncbi.nlm.nih.gov/gene/?term=Kdm5d target='_blank'>link<a>
Nelfcd	-0.3044	4.963	-3.125	0.004746	0.02884	-2.924	<a href=https://www.ncbi.nlm.nih.gov/gene/?term=Nelfcd target='_blank'>link<a>
Rpl24	0.2792	6.721	3.209	0.003881	0.02533	-2.929	<a href=https://www.ncbi.nlm.nih.gov/gene/?term=Rpl24 target='_blank'>link<a>
Tbc1d9b	-0.3266	5.117	-3.133	0.004654	0.02842	-2.931	<a href=https://www.ncbi.nlm.nih.gov/gene/?term=Tbc1d9b target='_blank'>link<a>
Ubap1l	-1.013	0.5392	-2.677	0.01343	0.05846	-2.931	<a href=https://www.ncbi.nlm.nih.gov/gene/?term=Ubap1l target='_blank'>link<a>
Txndc5	0.2391	5.527	3.161	0.004351	0.02727	-2.932	<a href=https://www.ncbi.nlm.nih.gov/gene/?term=Txndc5 target='_blank'>link<a>
Vps13a	0.6214	3.12	2.947	0.007223	0.0384	-2.933	<a href=https://www.ncbi.nlm.nih.gov/gene/?term=Vps13a target='_blank'>link<a>
Abcd2	-0.2143	5.889	-3.177	0.004186	0.02661	-2.934	<a href=https://www.ncbi.nlm.nih.gov/gene/?term=Abcd2 target='_blank'>link<a>
Dynlrb1	-0.209	6.073	-3.185	0.004114	0.02625	-2.936	<a href=https://www.ncbi.nlm.nih.gov/gene/?term=Dynlrb1 target='_blank'>link<a>
Smek1	0.4471	4.175	3.055	0.005601	0.03244	-2.936	<a href=https://www.ncbi.nlm.nih.gov/gene/?term=Smek1 target='_blank'>link<a>
Tstd2	0.1874	7.604	3.222	0.003758	0.02477	-2.937	<a href=https://www.ncbi.nlm.nih.gov/gene/?term=Tstd2 target='_blank'>link<a>
Xrn1	-0.6573	2.586	-2.879	0.008463	0.04264	-2.937	<a href=https://www.ncbi.nlm.nih.gov/gene/?term=Xrn1 target='_blank'>link<a>
Dnase2a	-0.6444	0.8502	-2.701	0.01272	0.05641	-2.937	<a href=https://www.ncbi.nlm.nih.gov/gene/?term=Dnase2a target='_blank'>link<a>
Igsf8	1.136	1.606	2.774	0.01076	0.05022	-2.94	<a href=https://www.ncbi.nlm.nih.gov/gene/?term=Igsf8 target='_blank'>link<a>
Tmem232	0.5899	3.022	2.933	0.007452	0.039	-2.94	<a href=https://www.ncbi.nlm.nih.gov/gene/?term=Tmem232 target='_blank'>link<a>
Pdpn	2.607	1.174	2.706	0.01259	0.05603	-2.94	<a href=https://www.ncbi.nlm.nih.gov/gene/?term=Pdpn target='_blank'>link<a>
Ptbp1	0.8611	2.164	2.836	0.009336	0.04563	-2.942	<a href=https://www.ncbi.nlm.nih.gov/gene/?term=Ptbp1 target='_blank'>link<a>
Ogfrl1	-0.4301	3.301	-2.956	0.007073	0.03794	-2.946	<a href=https://www.ncbi.nlm.nih.gov/gene/?term=Ogfrl1 target='_blank'>link<a>
Zkscan8	-0.9416	0.7035	-2.681	0.01332	0.05819	-2.948	<a href=https://www.ncbi.nlm.nih.gov/gene/?term=Zkscan8 target='_blank'>link<a>
Nipa1	-0.5481	1.404	-2.746	0.01148	0.05254	-2.949	<a href=https://www.ncbi.nlm.nih.gov/gene/?term=Nipa1 target='_blank'>link<a>
Rps7	0.2527	5.765	3.165	0.004316	0.02714	-2.954	<a href=https://www.ncbi.nlm.nih.gov/gene/?term=Rps7 target='_blank'>link<a>
Mrpl36	0.2877	5.482	3.149	0.004482	0.02778	-2.954	<a href=https://www.ncbi.nlm.nih.gov/gene/?term=Mrpl36 target='_blank'>link<a>
Lmod2	-2.043	2.074	-2.774	0.01078	0.05026	-2.955	<a href=https://www.ncbi.nlm.nih.gov/gene/?term=Lmod2 target='_blank'>link<a>
Smarcc2	-0.3313	5.11	-3.121	0.00479	0.02899	-2.957	<a href=https://www.ncbi.nlm.nih.gov/gene/?term=Smarcc2 target='_blank'>link<a>
D3Ertd751e	0.7079	0.1846	2.647	0.01437	0.06108	-2.958	<a href=https://www.ncbi.nlm.nih.gov/gene/?term=D3Ertd751e target='_blank'>link<a>
Lcmt2	-0.6407	3.528	-2.971	0.006816	0.03701	-2.959	<a href=https://www.ncbi.nlm.nih.gov/gene/?term=Lcmt2 target='_blank'>link<a>
Gm15446	0.6787	1.479	2.755	0.01126	0.05189	-2.96	<a href=https://www.ncbi.nlm.nih.gov/gene/?term=Gm15446 target='_blank'>link<a>
Smim4	0.3925	3.131	2.936	0.007408	0.03893	-2.961	<a href=https://www.ncbi.nlm.nih.gov/gene/?term=Smim4 target='_blank'>link<a>
Fgl2	1.246	5.603	3.147	0.004498	0.02781	-2.962	<a href=https://www.ncbi.nlm.nih.gov/gene/?term=Fgl2 target='_blank'>link<a>
Pla2g15	-1.438	1.244	-2.706	0.01257	0.05599	-2.963	<a href=https://www.ncbi.nlm.nih.gov/gene/?term=Pla2g15 target='_blank'>link<a>
Mat2a	0.5333	7.701	3.212	0.003854	0.02522	-2.965	<a href=https://www.ncbi.nlm.nih.gov/gene/?term=Mat2a target='_blank'>link<a>
Vasp	0.8839	2.782	2.893	0.008182	0.0417	-2.966	<a href=https://www.ncbi.nlm.nih.gov/gene/?term=Vasp target='_blank'>link<a>
Lmbrd2	0.6245	0.9996	2.704	0.01264	0.0562	-2.967	<a href=https://www.ncbi.nlm.nih.gov/gene/?term=Lmbrd2 target='_blank'>link<a>
Asb13	-0.2568	5.17	-3.121	0.004785	0.02899	-2.967	<a href=https://www.ncbi.nlm.nih.gov/gene/?term=Asb13 target='_blank'>link<a>
Slc16a10	0.5396	2.936	2.912	0.007834	0.04048	-2.967	<a href=https://www.ncbi.nlm.nih.gov/gene/?term=Slc16a10 target='_blank'>link<a>
Cnot11	-0.3107	4.303	-3.045	0.005731	0.03296	-2.977	<a href=https://www.ncbi.nlm.nih.gov/gene/?term=Cnot11 target='_blank'>link<a>
Zc3h12c	0.4796	3.353	2.952	0.007136	0.03811	-2.979	<a href=https://www.ncbi.nlm.nih.gov/gene/?term=Zc3h12c target='_blank'>link<a>
2010107E04Rik	0.3514	7.968	3.209	0.003879	0.02533	-2.981	<a href=https://www.ncbi.nlm.nih.gov/gene/?term=2010107E04Rik target='_blank'>link<a>
Sec14l5	-0.9102	3.005	-2.9	0.008056	0.0413	-2.982	<a href=https://www.ncbi.nlm.nih.gov/gene/?term=Sec14l5 target='_blank'>link<a>
Zfp955b	-1.119	0.6979	-2.661	0.01393	0.05964	-2.983	<a href=https://www.ncbi.nlm.nih.gov/gene/?term=Zfp955b target='_blank'>link<a>
Map3k15	0.2655	7.758	3.205	0.003922	0.02545	-2.984	<a href=https://www.ncbi.nlm.nih.gov/gene/?term=Map3k15 target='_blank'>link<a>
Rpl4	-0.1939	8.185	-3.211	0.003863	0.02526	-2.985	<a href=https://www.ncbi.nlm.nih.gov/gene/?term=Rpl4 target='_blank'>link<a>
Syt11	-0.5297	2.382	-2.835	0.009356	0.04564	-2.986	<a href=https://www.ncbi.nlm.nih.gov/gene/?term=Syt11 target='_blank'>link<a>
Rbm42	-0.3042	5.799	-3.15	0.004473	0.02777	-2.986	<a href=https://www.ncbi.nlm.nih.gov/gene/?term=Rbm42 target='_blank'>link<a>
Sec24d	1.447	2.167	2.806	0.01001	0.04794	-2.987	<a href=https://www.ncbi.nlm.nih.gov/gene/?term=Sec24d target='_blank'>link<a>
Abca1	-0.8006	3.48	-2.95	0.007169	0.03824	-2.987	<a href=https://www.ncbi.nlm.nih.gov/gene/?term=Abca1 target='_blank'>link<a>
Paf1	-0.2644	4.358	-3.046	0.005724	0.03296	-2.988	<a href=https://www.ncbi.nlm.nih.gov/gene/?term=Paf1 target='_blank'>link<a>
Calcrl	0.6649	3.295	2.94	0.00734	0.0387	-2.99	<a href=https://www.ncbi.nlm.nih.gov/gene/?term=Calcrl target='_blank'>link<a>
D2hgdh	-0.3511	3.414	-2.949	0.007187	0.0383	-2.99	<a href=https://www.ncbi.nlm.nih.gov/gene/?term=D2hgdh target='_blank'>link<a>
Stac3	-0.2584	7.847	-3.202	0.003943	0.02547	-2.992	<a href=https://www.ncbi.nlm.nih.gov/gene/?term=Stac3 target='_blank'>link<a>
Rhoa	0.2436	6.38	3.172	0.004237	0.02681	-2.992	<a href=https://www.ncbi.nlm.nih.gov/gene/?term=Rhoa target='_blank'>link<a>
Jun	-0.8416	6.94	-3.184	0.004124	0.02629	-2.993	<a href=https://www.ncbi.nlm.nih.gov/gene/?term=Jun target='_blank'>link<a>
Asb18	-0.5999	3.254	-2.926	0.00757	0.03945	-2.995	<a href=https://www.ncbi.nlm.nih.gov/gene/?term=Asb18 target='_blank'>link<a>
Rpgr	-0.6848	0.4346	-2.64	0.01462	0.06177	-2.997	<a href=https://www.ncbi.nlm.nih.gov/gene/?term=Rpgr target='_blank'>link<a>
Qars	-0.2383	5.698	-3.14	0.004579	0.02812	-2.998	<a href=https://www.ncbi.nlm.nih.gov/gene/?term=Qars target='_blank'>link<a>
Nudt12	-0.6263	1.641	-2.745	0.0115	0.05258	-2.998	<a href=https://www.ncbi.nlm.nih.gov/gene/?term=Nudt12 target='_blank'>link<a>
Tmem33	0.2771	4.468	3.054	0.005612	0.03244	-2.999	<a href=https://www.ncbi.nlm.nih.gov/gene/?term=Tmem33 target='_blank'>link<a>
Plin3	0.6231	2.797	2.88	0.00843	0.04254	-3.001	<a href=https://www.ncbi.nlm.nih.gov/gene/?term=Plin3 target='_blank'>link<a>
Rc3h1	0.595	2.835	2.884	0.008355	0.04234	-3.002	<a href=https://www.ncbi.nlm.nih.gov/gene/?term=Rc3h1 target='_blank'>link<a>
Ptov1	-0.2567	7.356	-3.189	0.00407	0.0261	-3.003	<a href=https://www.ncbi.nlm.nih.gov/gene/?term=Ptov1 target='_blank'>link<a>
Cactin	-0.6178	3.276	-2.924	0.007623	0.03964	-3.004	<a href=https://www.ncbi.nlm.nih.gov/gene/?term=Cactin target='_blank'>link<a>
Eif3g	-0.2011	6.223	-3.161	0.004354	0.02727	-3.004	<a href=https://www.ncbi.nlm.nih.gov/gene/?term=Eif3g target='_blank'>link<a>
Etl4	0.351	4.301	3.036	0.00585	0.03349	-3.004	<a href=https://www.ncbi.nlm.nih.gov/gene/?term=Etl4 target='_blank'>link<a>
Gorab	-0.7662	1.424	-2.716	0.0123	0.05517	-3.007	<a href=https://www.ncbi.nlm.nih.gov/gene/?term=Gorab target='_blank'>link<a>
Kctd2	-0.3965	3.393	-2.938	0.007374	0.03882	-3.008	<a href=https://www.ncbi.nlm.nih.gov/gene/?term=Kctd2 target='_blank'>link<a>
Atf4	0.2922	7.257	3.185	0.004108	0.02625	-3.008	<a href=https://www.ncbi.nlm.nih.gov/gene/?term=Atf4 target='_blank'>link<a>
Spata7	-0.7041	1.336	-2.708	0.01251	0.05581	-3.009	<a href=https://www.ncbi.nlm.nih.gov/gene/?term=Spata7 target='_blank'>link<a>
Ttc30b	-1.487	-0.1878	-2.601	0.01593	0.06572	-3.009	<a href=https://www.ncbi.nlm.nih.gov/gene/?term=Ttc30b target='_blank'>link<a>
Tmem231	0.6818	1.822	2.767	0.01094	0.05075	-3.011	<a href=https://www.ncbi.nlm.nih.gov/gene/?term=Tmem231 target='_blank'>link<a>
Art3	-0.2158	8.426	-3.203	0.00394	0.02547	-3.012	<a href=https://www.ncbi.nlm.nih.gov/gene/?term=Art3 target='_blank'>link<a>
Wwp2	-0.4261	4.195	-3.016	0.006141	0.03464	-3.017	<a href=https://www.ncbi.nlm.nih.gov/gene/?term=Wwp2 target='_blank'>link<a>
Rom1	-0.5275	2.733	-2.859	0.008845	0.04412	-3.018	<a href=https://www.ncbi.nlm.nih.gov/gene/?term=Rom1 target='_blank'>link<a>
Xpo1	0.4794	4.324	3.031	0.005919	0.03371	-3.02	<a href=https://www.ncbi.nlm.nih.gov/gene/?term=Xpo1 target='_blank'>link<a>
Aamp	-0.2315	6.802	-3.17	0.004264	0.0269	-3.023	<a href=https://www.ncbi.nlm.nih.gov/gene/?term=Aamp target='_blank'>link<a>
Vsig10	0.9357	0.4284	2.628	0.015	0.06303	-3.023	<a href=https://www.ncbi.nlm.nih.gov/gene/?term=Vsig10 target='_blank'>link<a>
Avil	1.093	-0.2166	2.592	0.01626	0.06685	-3.023	<a href=https://www.ncbi.nlm.nih.gov/gene/?term=Avil target='_blank'>link<a>
Cep162	-1.296	0.7934	-2.646	0.0144	0.06112	-3.023	<a href=https://www.ncbi.nlm.nih.gov/gene/?term=Cep162 target='_blank'>link<a>
Slc26a6	0.4759	4.485	3.044	0.005749	0.03303	-3.026	<a href=https://www.ncbi.nlm.nih.gov/gene/?term=Slc26a6 target='_blank'>link<a>
Kpna4	-0.2741	5.903	-3.137	0.004608	0.02822	-3.027	<a href=https://www.ncbi.nlm.nih.gov/gene/?term=Kpna4 target='_blank'>link<a>
Tiprl	-0.251	4.706	-3.059	0.005548	0.03218	-3.028	<a href=https://www.ncbi.nlm.nih.gov/gene/?term=Tiprl target='_blank'>link<a>
Lime1	-0.715	1.674	-2.734	0.01181	0.05344	-3.028	<a href=https://www.ncbi.nlm.nih.gov/gene/?term=Lime1 target='_blank'>link<a>
Pitpnc1	-0.3294	5.154	-3.092	0.00513	0.03037	-3.03	<a href=https://www.ncbi.nlm.nih.gov/gene/?term=Pitpnc1 target='_blank'>link<a>
Tmem140	0.6982	6.742	3.165	0.00431	0.02711	-3.03	<a href=https://www.ncbi.nlm.nih.gov/gene/?term=Tmem140 target='_blank'>link<a>
Atg9a	-0.2157	8.245	-3.191	0.004053	0.02603	-3.033	<a href=https://www.ncbi.nlm.nih.gov/gene/?term=Atg9a target='_blank'>link<a>
Lig4	-0.7262	1.422	-2.703	0.01266	0.05621	-3.035	<a href=https://www.ncbi.nlm.nih.gov/gene/?term=Lig4 target='_blank'>link<a>
Tcf25	0.2474	7.025	3.169	0.00427	0.02691	-3.036	<a href=https://www.ncbi.nlm.nih.gov/gene/?term=Tcf25 target='_blank'>link<a>
Errfi1	1.57	5.767	3.12	0.004801	0.02904	-3.036	<a href=https://www.ncbi.nlm.nih.gov/gene/?term=Errfi1 target='_blank'>link<a>
Sphk1	3.678	1.189	2.633	0.01485	0.06255	-3.036	<a href=https://www.ncbi.nlm.nih.gov/gene/?term=Sphk1 target='_blank'>link<a>
Nfix	-0.2792	8.107	-3.186	0.004103	0.02624	-3.04	<a href=https://www.ncbi.nlm.nih.gov/gene/?term=Nfix target='_blank'>link<a>
Kctd18	-0.5431	2.091	-2.775	0.01075	0.05019	-3.042	<a href=https://www.ncbi.nlm.nih.gov/gene/?term=Kctd18 target='_blank'>link<a>
Fam84b	-0.9255	0.8453	-2.645	0.01444	0.06122	-3.043	<a href=https://www.ncbi.nlm.nih.gov/gene/?term=Fam84b target='_blank'>link<a>
Os9	-0.4124	4.399	-3.023	0.006042	0.03417	-3.044	<a href=https://www.ncbi.nlm.nih.gov/gene/?term=Os9 target='_blank'>link<a>
Klf7	0.6973	1.385	2.703	0.01266	0.05621	-3.045	<a href=https://www.ncbi.nlm.nih.gov/gene/?term=Klf7 target='_blank'>link<a>
Snrk	-0.5003	4.253	-3.007	0.006266	0.03501	-3.046	<a href=https://www.ncbi.nlm.nih.gov/gene/?term=Snrk target='_blank'>link<a>
Mttp	-0.7452	2.569	-2.826	0.009564	0.0463	-3.046	<a href=https://www.ncbi.nlm.nih.gov/gene/?term=Mttp target='_blank'>link<a>
Fam160b2	-0.2927	5.544	-3.109	0.004924	0.02954	-3.047	<a href=https://www.ncbi.nlm.nih.gov/gene/?term=Fam160b2 target='_blank'>link<a>
Atl1	-0.8165	0.07361	-2.589	0.01637	0.06715	-3.048	<a href=https://www.ncbi.nlm.nih.gov/gene/?term=Atl1 target='_blank'>link<a>
Tmem242	-0.2373	6.706	-3.156	0.004407	0.0275	-3.049	<a href=https://www.ncbi.nlm.nih.gov/gene/?term=Tmem242 target='_blank'>link<a>
Zfp703	1.214	2.387	2.804	0.01005	0.04809	-3.051	<a href=https://www.ncbi.nlm.nih.gov/gene/?term=Zfp703 target='_blank'>link<a>
Rfc1	-0.3139	4.471	-3.027	0.005976	0.0339	-3.051	<a href=https://www.ncbi.nlm.nih.gov/gene/?term=Rfc1 target='_blank'>link<a>
4930528A17Rik	-0.6083	1.152	-2.671	0.01361	0.05868	-3.052	<a href=https://www.ncbi.nlm.nih.gov/gene/?term=4930528A17Rik target='_blank'>link<a>
Rcc2	0.6807	3.521	2.934	0.007431	0.03898	-3.054	<a href=https://www.ncbi.nlm.nih.gov/gene/?term=Rcc2 target='_blank'>link<a>
Ifnar2	1.325	0.4005	2.608	0.0157	0.06515	-3.056	<a href=https://www.ncbi.nlm.nih.gov/gene/?term=Ifnar2 target='_blank'>link<a>
Slc39a14	0.6705	3.051	2.882	0.008398	0.04243	-3.058	<a href=https://www.ncbi.nlm.nih.gov/gene/?term=Slc39a14 target='_blank'>link<a>
Prpf18	-0.2698	5.615	-3.108	0.004942	0.02961	-3.06	<a href=https://www.ncbi.nlm.nih.gov/gene/?term=Prpf18 target='_blank'>link<a>
Nomo1	-0.2866	6.621	-3.148	0.004489	0.02779	-3.061	<a href=https://www.ncbi.nlm.nih.gov/gene/?term=Nomo1 target='_blank'>link<a>
Dnph1	-0.2957	3.575	-2.931	0.007492	0.03915	-3.068	<a href=https://www.ncbi.nlm.nih.gov/gene/?term=Dnph1 target='_blank'>link<a>
Rad1	-0.803	1.286	-2.672	0.0136	0.05868	-3.069	<a href=https://www.ncbi.nlm.nih.gov/gene/?term=Rad1 target='_blank'>link<a>
Manba	-0.6084	1.975	-2.748	0.01144	0.05246	-3.07	<a href=https://www.ncbi.nlm.nih.gov/gene/?term=Manba target='_blank'>link<a>
Uqcrc2	0.2115	8.197	3.174	0.004218	0.02675	-3.07	<a href=https://www.ncbi.nlm.nih.gov/gene/?term=Uqcrc2 target='_blank'>link<a>
Tmem8c	-1.556	0.8741	-2.623	0.01518	0.06362	-3.07	<a href=https://www.ncbi.nlm.nih.gov/gene/?term=Tmem8c target='_blank'>link<a>
Seh1l	0.4315	5.319	3.087	0.005186	0.03062	-3.071	<a href=https://www.ncbi.nlm.nih.gov/gene/?term=Seh1l target='_blank'>link<a>
Sptbn1	1.896	0.3319	2.591	0.0163	0.06693	-3.071	<a href=https://www.ncbi.nlm.nih.gov/gene/?term=Sptbn1 target='_blank'>link<a>
Cog8	-0.3038	4.662	-3.035	0.005865	0.03349	-3.071	<a href=https://www.ncbi.nlm.nih.gov/gene/?term=Cog8 target='_blank'>link<a>
Prkaca	-0.195	6.848	-3.149	0.00448	0.02778	-3.073	<a href=https://www.ncbi.nlm.nih.gov/gene/?term=Prkaca target='_blank'>link<a>
Bach1	0.8114	2.699	2.833	0.009401	0.04579	-3.074	<a href=https://www.ncbi.nlm.nih.gov/gene/?term=Bach1 target='_blank'>link<a>
Hnrnpc	0.2297	6.091	3.126	0.004734	0.0288	-3.075	<a href=https://www.ncbi.nlm.nih.gov/gene/?term=Hnrnpc target='_blank'>link<a>
Cnnm2	-1.563	-0.268	-2.564	0.01731	0.06964	-3.076	<a href=https://www.ncbi.nlm.nih.gov/gene/?term=Cnnm2 target='_blank'>link<a>
Rc3h2	0.4701	3.891	2.962	0.006965	0.03753	-3.08	<a href=https://www.ncbi.nlm.nih.gov/gene/?term=Rc3h2 target='_blank'>link<a>
Atcay	0.4965	3.156	2.883	0.008382	0.04239	-3.083	<a href=https://www.ncbi.nlm.nih.gov/gene/?term=Atcay target='_blank'>link<a>
Ltbp1	1.004	1.874	2.736	0.01175	0.05326	-3.083	<a href=https://www.ncbi.nlm.nih.gov/gene/?term=Ltbp1 target='_blank'>link<a>
Myh14	-0.4463	5.095	-3.062	0.005509	0.03204	-3.086	<a href=https://www.ncbi.nlm.nih.gov/gene/?term=Myh14 target='_blank'>link<a>
Rab3il1	-1.397	-0.3733	-2.555	0.01769	0.07071	-3.088	<a href=https://www.ncbi.nlm.nih.gov/gene/?term=Rab3il1 target='_blank'>link<a>
Pdia3	0.5137	5.169	3.068	0.005423	0.03165	-3.09	<a href=https://www.ncbi.nlm.nih.gov/gene/?term=Pdia3 target='_blank'>link<a>
Wibg	-0.7192	0.5694	-2.6	0.01598	0.06592	-3.091	<a href=https://www.ncbi.nlm.nih.gov/gene/?term=Wibg target='_blank'>link<a>
Map1a	-0.8108	1.561	-2.688	0.01311	0.05754	-3.095	<a href=https://www.ncbi.nlm.nih.gov/gene/?term=Map1a target='_blank'>link<a>
Igf2r	0.3584	5.271	3.072	0.005374	0.03144	-3.098	<a href=https://www.ncbi.nlm.nih.gov/gene/?term=Igf2r target='_blank'>link<a>
Ppp1r21	-1.15	-0.03171	-2.556	0.01765	0.07063	-3.098	<a href=https://www.ncbi.nlm.nih.gov/gene/?term=Ppp1r21 target='_blank'>link<a>
Amacr	-0.3167	4.312	-2.991	0.006509	0.03594	-3.099	<a href=https://www.ncbi.nlm.nih.gov/gene/?term=Amacr target='_blank'>link<a>
Pomk	-0.3771	3.944	-2.954	0.007095	0.03801	-3.1	<a href=https://www.ncbi.nlm.nih.gov/gene/?term=Pomk target='_blank'>link<a>
Zfp598	0.4557	2.585	2.811	0.009897	0.04749	-3.101	<a href=https://www.ncbi.nlm.nih.gov/gene/?term=Zfp598 target='_blank'>link<a>
Drap1	-0.2514	7.951	-3.156	0.004403	0.0275	-3.102	<a href=https://www.ncbi.nlm.nih.gov/gene/?term=Drap1 target='_blank'>link<a>
Vps18	0.4837	4.395	3	0.006375	0.03542	-3.105	<a href=https://www.ncbi.nlm.nih.gov/gene/?term=Vps18 target='_blank'>link<a>
Nup107	-0.5163	2.927	-2.84	0.009263	0.04543	-3.108	<a href=https://www.ncbi.nlm.nih.gov/gene/?term=Nup107 target='_blank'>link<a>
Lrtm2	1.247	1.209	2.647	0.01437	0.06108	-3.108	<a href=https://www.ncbi.nlm.nih.gov/gene/?term=Lrtm2 target='_blank'>link<a>
Inafm2	1.068	0.8709	2.618	0.01536	0.06412	-3.111	<a href=https://www.ncbi.nlm.nih.gov/gene/?term=Inafm2 target='_blank'>link<a>
Cntd1	-0.3063	4.295	-2.984	0.00662	0.03631	-3.112	<a href=https://www.ncbi.nlm.nih.gov/gene/?term=Cntd1 target='_blank'>link<a>
Hcfc1	-0.4219	4.287	-2.981	0.006657	0.03643	-3.113	<a href=https://www.ncbi.nlm.nih.gov/gene/?term=Hcfc1 target='_blank'>link<a>
4833422C13Rik	-0.6442	0.6708	-2.597	0.0161	0.06628	-3.114	<a href=https://www.ncbi.nlm.nih.gov/gene/?term=4833422C13Rik target='_blank'>link<a>
Med31	-0.2949	2.906	-2.837	0.009317	0.04559	-3.114	<a href=https://www.ncbi.nlm.nih.gov/gene/?term=Med31 target='_blank'>link<a>
Dcaf11	-0.2027	7.611	-3.145	0.004522	0.02786	-3.115	<a href=https://www.ncbi.nlm.nih.gov/gene/?term=Dcaf11 target='_blank'>link<a>
Slc25a3	0.2609	8.887	3.164	0.004322	0.02716	-3.116	<a href=https://www.ncbi.nlm.nih.gov/gene/?term=Slc25a3 target='_blank'>link<a>
Ezr	0.8447	1.242	2.652	0.01421	0.06059	-3.116	<a href=https://www.ncbi.nlm.nih.gov/gene/?term=Ezr target='_blank'>link<a>
Slc52a2	-0.6012	2.072	-2.735	0.01177	0.05331	-3.118	<a href=https://www.ncbi.nlm.nih.gov/gene/?term=Slc52a2 target='_blank'>link<a>
Gla	1.037	2.066	2.739	0.01167	0.05302	-3.118	<a href=https://www.ncbi.nlm.nih.gov/gene/?term=Gla target='_blank'>link<a>
Rpusd1	-0.62	1.867	-2.71	0.01246	0.05567	-3.12	<a href=https://www.ncbi.nlm.nih.gov/gene/?term=Rpusd1 target='_blank'>link<a>
Zfp180	-0.3946	4.55	-3.002	0.006339	0.03529	-3.121	<a href=https://www.ncbi.nlm.nih.gov/gene/?term=Zfp180 target='_blank'>link<a>
Zfp213	-1.011	1.118	-2.625	0.01511	0.06337	-3.121	<a href=https://www.ncbi.nlm.nih.gov/gene/?term=Zfp213 target='_blank'>link<a>
Rnf5	-0.261	4.118	-2.963	0.006954	0.03751	-3.122	<a href=https://www.ncbi.nlm.nih.gov/gene/?term=Rnf5 target='_blank'>link<a>
Hr	0.5055	5.273	3.061	0.005515	0.03204	-3.122	<a href=https://www.ncbi.nlm.nih.gov/gene/?term=Hr target='_blank'>link<a>
Szt2	-0.7963	0.8309	-2.604	0.01582	0.06553	-3.123	<a href=https://www.ncbi.nlm.nih.gov/gene/?term=Szt2 target='_blank'>link<a>
2310057M21Rik	0.4274	3.67	2.919	0.007702	0.03997	-3.124	<a href=https://www.ncbi.nlm.nih.gov/gene/?term=2310057M21Rik target='_blank'>link<a>
Rbpj	0.3849	3.14	2.859	0.008864	0.04417	-3.131	<a href=https://www.ncbi.nlm.nih.gov/gene/?term=Rbpj target='_blank'>link<a>
Atp2b1	0.4537	5.594	3.077	0.005314	0.03119	-3.132	<a href=https://www.ncbi.nlm.nih.gov/gene/?term=Atp2b1 target='_blank'>link<a>
Ndufa4	0.2935	9.148	3.159	0.004377	0.02738	-3.136	<a href=https://www.ncbi.nlm.nih.gov/gene/?term=Ndufa4 target='_blank'>link<a>
Med28	-0.27	5.621	-3.073	0.005363	0.03141	-3.139	<a href=https://www.ncbi.nlm.nih.gov/gene/?term=Med28 target='_blank'>link<a>
Dhrs11	0.346	3.812	2.927	0.007556	0.03942	-3.139	<a href=https://www.ncbi.nlm.nih.gov/gene/?term=Dhrs11 target='_blank'>link<a>
Commd5	-0.3363	3.291	-2.867	0.008691	0.04353	-3.14	<a href=https://www.ncbi.nlm.nih.gov/gene/?term=Commd5 target='_blank'>link<a>
Lypla2	-0.3234	4.489	-2.987	0.006563	0.03613	-3.143	<a href=https://www.ncbi.nlm.nih.gov/gene/?term=Lypla2 target='_blank'>link<a>
Pfkfb4	0.9131	6.833	3.115	0.004854	0.02927	-3.147	<a href=https://www.ncbi.nlm.nih.gov/gene/?term=Pfkfb4 target='_blank'>link<a>
Pars2	-1.041	0.9955	-2.602	0.0159	0.06567	-3.148	<a href=https://www.ncbi.nlm.nih.gov/gene/?term=Pars2 target='_blank'>link<a>
Mthfr	-0.8364	1.644	-2.669	0.01369	0.05892	-3.148	<a href=https://www.ncbi.nlm.nih.gov/gene/?term=Mthfr target='_blank'>link<a>
Rheb	0.2815	6.915	3.115	0.004852	0.02927	-3.153	<a href=https://www.ncbi.nlm.nih.gov/gene/?term=Rheb target='_blank'>link<a>
Dpysl5	-1.177	0.2159	-2.538	0.01836	0.07234	-3.154	<a href=https://www.ncbi.nlm.nih.gov/gene/?term=Dpysl5 target='_blank'>link<a>
Ssrp1	-0.2668	4.665	-2.997	0.006413	0.03552	-3.157	<a href=https://www.ncbi.nlm.nih.gov/gene/?term=Ssrp1 target='_blank'>link<a>
Agap3	-0.2566	5.667	-3.068	0.005434	0.03169	-3.157	<a href=https://www.ncbi.nlm.nih.gov/gene/?term=Agap3 target='_blank'>link<a>
Smn1	-0.3597	2.596	-2.781	0.01061	0.04971	-3.159	<a href=https://www.ncbi.nlm.nih.gov/gene/?term=Smn1 target='_blank'>link<a>
Dgcr2	-0.3651	4.955	-3.019	0.006092	0.03438	-3.159	<a href=https://www.ncbi.nlm.nih.gov/gene/?term=Dgcr2 target='_blank'>link<a>
Cspg4	1.171	0.4487	2.555	0.01766	0.07064	-3.163	<a href=https://www.ncbi.nlm.nih.gov/gene/?term=Cspg4 target='_blank'>link<a>
Mrps11	-0.346	4.592	-2.985	0.006599	0.03626	-3.168	<a href=https://www.ncbi.nlm.nih.gov/gene/?term=Mrps11 target='_blank'>link<a>
Gatm	0.8332	1.323	2.635	0.01479	0.06241	-3.168	<a href=https://www.ncbi.nlm.nih.gov/gene/?term=Gatm target='_blank'>link<a>
Fam212b	-1.029	0.4488	-2.546	0.01802	0.0714	-3.17	<a href=https://www.ncbi.nlm.nih.gov/gene/?term=Fam212b target='_blank'>link<a>
Zufsp	-0.51	2.183	-2.723	0.0121	0.05449	-3.173	<a href=https://www.ncbi.nlm.nih.gov/gene/?term=Zufsp target='_blank'>link<a>
Zfp41	-0.585	1.747	-2.672	0.01358	0.05867	-3.174	<a href=https://www.ncbi.nlm.nih.gov/gene/?term=Zfp41 target='_blank'>link<a>
Smarca5	0.3546	5.236	3.036	0.005853	0.03349	-3.174	<a href=https://www.ncbi.nlm.nih.gov/gene/?term=Smarca5 target='_blank'>link<a>
Bud13	-0.3727	2.875	-2.803	0.01007	0.04814	-3.176	<a href=https://www.ncbi.nlm.nih.gov/gene/?term=Bud13 target='_blank'>link<a>
Rpl5	0.258	4.866	3.008	0.00625	0.03497	-3.176	<a href=https://www.ncbi.nlm.nih.gov/gene/?term=Rpl5 target='_blank'>link<a>
Smad4	-0.2604	6.787	-3.102	0.005011	0.02987	-3.176	<a href=https://www.ncbi.nlm.nih.gov/gene/?term=Smad4 target='_blank'>link<a>
Zfp777	-0.4179	4.359	-2.959	0.007012	0.03769	-3.177	<a href=https://www.ncbi.nlm.nih.gov/gene/?term=Zfp777 target='_blank'>link<a>
Bivm	-0.4429	2.09	-2.712	0.01242	0.05552	-3.179	<a href=https://www.ncbi.nlm.nih.gov/gene/?term=Bivm target='_blank'>link<a>
Rnf216	-0.2949	4.288	-2.952	0.007126	0.03807	-3.181	<a href=https://www.ncbi.nlm.nih.gov/gene/?term=Rnf216 target='_blank'>link<a>
Zgpat	-0.4109	3.621	-2.883	0.008377	0.04238	-3.181	<a href=https://www.ncbi.nlm.nih.gov/gene/?term=Zgpat target='_blank'>link<a>
Elp2	-0.3597	4.501	-2.97	0.006835	0.03708	-3.183	<a href=https://www.ncbi.nlm.nih.gov/gene/?term=Elp2 target='_blank'>link<a>
Dll1	1.274	1.847	2.676	0.01348	0.05847	-3.189	<a href=https://www.ncbi.nlm.nih.gov/gene/?term=Dll1 target='_blank'>link<a>
Gm16845	-0.3489	4.703	-2.983	0.006634	0.03632	-3.195	<a href=https://www.ncbi.nlm.nih.gov/gene/?term=Gm16845 target='_blank'>link<a>
Kcnab1	-1.276	3.331	-2.826	0.00956	0.0463	-3.195	<a href=https://www.ncbi.nlm.nih.gov/gene/?term=Kcnab1 target='_blank'>link<a>
Zzef1	-0.6359	2.467	-2.744	0.01153	0.05261	-3.195	<a href=https://www.ncbi.nlm.nih.gov/gene/?term=Zzef1 target='_blank'>link<a>
Rab23	-0.9309	0.5354	-2.539	0.01833	0.07229	-3.197	<a href=https://www.ncbi.nlm.nih.gov/gene/?term=Rab23 target='_blank'>link<a>
Tmem233	-0.3326	5.093	-3.013	0.006186	0.03474	-3.198	<a href=https://www.ncbi.nlm.nih.gov/gene/?term=Tmem233 target='_blank'>link<a>
Rbm15b	0.7146	0.105	2.514	0.01936	0.07535	-3.2	<a href=https://www.ncbi.nlm.nih.gov/gene/?term=Rbm15b target='_blank'>link<a>
Cyb561a3	-0.4664	3.538	-2.865	0.008737	0.0437	-3.2	<a href=https://www.ncbi.nlm.nih.gov/gene/?term=Cyb561a3 target='_blank'>link<a>
Srrd	-0.4117	2.344	-2.73	0.0119	0.05374	-3.201	<a href=https://www.ncbi.nlm.nih.gov/gene/?term=Srrd target='_blank'>link<a>
Pde8b	0.7732	0.1125	2.512	0.01945	0.07561	-3.203	<a href=https://www.ncbi.nlm.nih.gov/gene/?term=Pde8b target='_blank'>link<a>
Dynll1	-0.4715	5.19	-3.015	0.006147	0.03464	-3.204	<a href=https://www.ncbi.nlm.nih.gov/gene/?term=Dynll1 target='_blank'>link<a>
Fam169b	-1.108	0.3939	-2.523	0.01896	0.0742	-3.204	<a href=https://www.ncbi.nlm.nih.gov/gene/?term=Fam169b target='_blank'>link<a>
Nck2	0.5056	4.544	2.969	0.006857	0.03714	-3.204	<a href=https://www.ncbi.nlm.nih.gov/gene/?term=Nck2 target='_blank'>link<a>
Dusp2	1.751	5.693	3.037	0.00584	0.03345	-3.205	<a href=https://www.ncbi.nlm.nih.gov/gene/?term=Dusp2 target='_blank'>link<a>
Ubash3b	2.093	0.3865	2.52	0.01911	0.0746	-3.207	<a href=https://www.ncbi.nlm.nih.gov/gene/?term=Ubash3b target='_blank'>link<a>
Cdc42se1	0.3268	4.189	2.934	0.007434	0.03898	-3.207	<a href=https://www.ncbi.nlm.nih.gov/gene/?term=Cdc42se1 target='_blank'>link<a>
Rab20	0.9676	2.7	2.769	0.01089	0.05063	-3.208	<a href=https://www.ncbi.nlm.nih.gov/gene/?term=Rab20 target='_blank'>link<a>
Nme6	0.3077	4.301	2.944	0.00726	0.03848	-3.209	<a href=https://www.ncbi.nlm.nih.gov/gene/?term=Nme6 target='_blank'>link<a>
Zfp35	-0.5777	2.401	-2.731	0.0119	0.05374	-3.209	<a href=https://www.ncbi.nlm.nih.gov/gene/?term=Zfp35 target='_blank'>link<a>
Rft1	-0.5059	2.271	-2.715	0.01233	0.05528	-3.213	<a href=https://www.ncbi.nlm.nih.gov/gene/?term=Rft1 target='_blank'>link<a>
Ddx39b	-0.2488	5.783	-3.049	0.005677	0.03272	-3.213	<a href=https://www.ncbi.nlm.nih.gov/gene/?term=Ddx39b target='_blank'>link<a>
Fosl1	2.151	1.242	2.583	0.0166	0.06773	-3.214	<a href=https://www.ncbi.nlm.nih.gov/gene/?term=Fosl1 target='_blank'>link<a>
Dapk3	-0.3145	4.743	-2.978	0.006718	0.03668	-3.215	<a href=https://www.ncbi.nlm.nih.gov/gene/?term=Dapk3 target='_blank'>link<a>
Ranbp3	-0.3659	5.607	-3.035	0.005865	0.03349	-3.221	<a href=https://www.ncbi.nlm.nih.gov/gene/?term=Ranbp3 target='_blank'>link<a>
Nup62	0.3261	4.839	2.985	0.006605	0.03626	-3.224	<a href=https://www.ncbi.nlm.nih.gov/gene/?term=Nup62 target='_blank'>link<a>
Scarb2	0.2693	5.393	3.024	0.006025	0.0341	-3.224	<a href=https://www.ncbi.nlm.nih.gov/gene/?term=Scarb2 target='_blank'>link<a>
Rora	0.4155	7.065	3.087	0.005191	0.03063	-3.225	<a href=https://www.ncbi.nlm.nih.gov/gene/?term=Rora target='_blank'>link<a>
Ppp6r2	-0.3371	4.596	-2.96	0.006999	0.03764	-3.225	<a href=https://www.ncbi.nlm.nih.gov/gene/?term=Ppp6r2 target='_blank'>link<a>
Cox20	0.3257	4.192	2.926	0.007575	0.03945	-3.226	<a href=https://www.ncbi.nlm.nih.gov/gene/?term=Cox20 target='_blank'>link<a>
Ocel1	-0.3832	2.909	-2.783	0.01056	0.04959	-3.228	<a href=https://www.ncbi.nlm.nih.gov/gene/?term=Ocel1 target='_blank'>link<a>
Rnf8	-0.272	2.803	-2.772	0.01082	0.05033	-3.228	<a href=https://www.ncbi.nlm.nih.gov/gene/?term=Rnf8 target='_blank'>link<a>
Prr14	-0.5518	3.255	-2.818	0.009727	0.04681	-3.229	<a href=https://www.ncbi.nlm.nih.gov/gene/?term=Prr14 target='_blank'>link<a>
Sim1	-1.165	0.1919	-2.497	0.02012	0.07723	-3.23	<a href=https://www.ncbi.nlm.nih.gov/gene/?term=Sim1 target='_blank'>link<a>
Atp6v1h	0.4526	4.473	2.948	0.007201	0.03833	-3.237	<a href=https://www.ncbi.nlm.nih.gov/gene/?term=Atp6v1h target='_blank'>link<a>
[truncated: 7,928 more rows]

## Sheet: C2KO Old TA muscle
Gene	logFC	AveExpr	t	P.Value	adj.P.Val	B
B230312C02Rik	2.856	1.885	2.465	0.03281	0.03281	-3.568
Myh13	2.451	0.401	4.69	0.0007966	0.0007966	-2.505
Scn2a1	2.439	-0.6174	6.321	7.74e-05	7.74e-05	-2.368
Cilp2	2.37	0.3046	3.04	0.01212	0.01212	-3.394
Nnat	2.33	0.8411	2.484	0.03177	0.03177	-3.677
Nxpe4	1.935	0.7176	3.688	0.004017	0.004017	-2.842
Prg4	1.831	4.453	2.429	0.03493	0.03493	-3.449
Fez1	1.782	0.4455	3.715	0.003834	0.003834	-2.913
Col12a1	1.69	0.7857	2.221	0.04994	0.04994	-3.863
Dclk1	1.617	-0.0176	3.221	0.008869	0.008869	-3.338
Gm4841	1.599	3.559	3.096	0.011	0.011	-2.625
Tnmd	1.581	0.3269	2.638	0.02431	0.02431	-3.623
Myh3	1.569	1.862	3.371	0.006866	0.006866	-2.661
Nfkbie	1.554	-0.4153	2.888	0.01576	0.01576	-3.62
Col3a1	1.55	5.819	3.207	0.009094	0.009094	-2.398
Aplnr	1.461	3.066	2.817	0.01783	0.01783	-2.998
Pdzd3	1.402	0.364	2.874	0.01615	0.01615	-3.451
Itgbl1	1.365	0.8581	3.196	0.009259	0.009259	-3.089
Epb4.1l3	1.361	-0.06873	2.227	0.04947	0.04947	-3.957
Col1a1	1.332	6.298	3.696	0.003962	0.003962	-1.743
Actc1	1.321	4.712	3.808	0.003287	0.003287	-1.648
Lrrc48	1.303	0.398	4.882	0.000594	0.000594	-2.33
Robo1	1.291	-0.01763	2.453	0.0335	0.0335	-3.8
Col1a2	1.275	6.188	3.363	0.006956	0.006956	-2.183
Cyfip2	1.251	2.521	2.514	0.03017	0.03017	-3.389
Lrrk1	1.186	2.062	4.797	0.0006764	0.0006764	-1.381
Slc26a11	1.173	1.2	2.294	0.04405	0.04405	-3.745
Fn1	1.171	5.427	3.006	0.01286	0.01286	-2.672
Anln	1.168	0.2616	2.675	0.02282	0.02282	-3.6
Ifi27l2a	1.133	0.7719	2.988	0.01326	0.01326	-3.262
Lum	1.129	4.16	3.059	0.01173	0.01173	-2.627
Cyp1b1	1.129	-0.06487	2.601	0.02594	0.02594	-3.713
Cyp2f2	1.117	0.6427	2.36	0.03936	0.03936	-3.765
2810032G03Rik	1.105	-0.2853	3.458	0.005913	0.005913	-3.277
Csdc2	1.098	0.2028	3.473	0.005763	0.005763	-3.111
Asap3	1.093	0.733	3.638	0.004361	0.004361	-2.812
Postn	1.084	0.9019	2.95	0.01416	0.01416	-3.259
Ttc23	1.08	1.824	3.968	0.002521	0.002521	-2.151
Ube2t	1.078	0.3097	2.768	0.01943	0.01943	-3.526
Col6a3	1.072	4.594	3.632	0.004412	0.004412	-1.873
Olfml3	1.069	2.17	3.452	0.005976	0.005976	-2.465
Olfr78	1.069	-0.01215	2.501	0.03083	0.03083	-3.765
Reep4	1.064	0.9715	3.307	0.007655	0.007655	-2.969
Rasl12	1.062	1.892	4.172	0.001807	0.001807	-1.917
Fgf7	1.053	0.2801	2.449	0.03376	0.03376	-3.755
5430431A17Rik	1.05	1.167	3.598	0.004672	0.004672	-2.679
Olfml2b	1.049	0.4697	2.629	0.02472	0.02472	-3.592
Gpc6	1.049	0.4479	2.233	0.04892	0.04892	-3.884
Bmf	1.023	1.02	3.301	0.007728	0.007728	-2.951
Radil	1.018	0.05761	3.333	0.007317	0.007317	-3.237
Serpinb1a	1.016	1.58	2.726	0.02088	0.02088	-3.289
Deptor	1.008	5.437	4.481	0.001105	0.001105	-0.8007
Ndn	0.9958	1.814	4.106	0.002013	0.002013	-2.018
Fbln7	0.9952	1.538	2.536	0.02901	0.02901	-3.476
Fkbp10	0.9932	2.116	3.976	0.00249	0.00249	-1.997
Gpnmb	0.9928	1.855	2.744	0.02024	0.02024	-3.23
Pold1	0.9833	2.914	5.201	0.0003685	0.0003685	-0.6293
Col6a2	0.9787	5.451	3.581	0.004802	0.004802	-1.902
2810468N07Rik	0.9732	0.8235	2.302	0.04345	0.04345	-3.785
9330102E08Rik	0.9652	0.8841	2.396	0.03698	0.03698	-3.697
Fam149a	0.9624	0.5036	2.432	0.03478	0.03478	-3.73
Tsku	0.9558	0.6396	3.253	0.008403	0.008403	-3.102
Podn	0.9542	3.818	4.033	0.002266	0.002266	-1.474
Ppl	0.95	1.439	2.935	0.01454	0.01454	-3.128
Thy1	0.9409	2.816	2.701	0.02181	0.02181	-3.148
Col5a2	0.9404	3.137	4.217	0.001681	0.001681	-1.433
Ctsk	0.935	1.22	3.481	0.005686	0.005686	-2.736
Ret	0.9313	1.669	2.531	0.02928	0.02928	-3.459
C77080	0.9306	2.042	3.296	0.007802	0.007802	-2.638
Aldh1a2	0.9274	0.9106	2.684	0.02245	0.02245	-3.458
Ptpn13	0.927	0.6973	2.244	0.04802	0.04802	-3.843
Mfap2	0.9269	0.9615	3.372	0.006846	0.006846	-2.91
Basp1	0.9217	0.9048	2.673	0.0229	0.0229	-3.468
Rtn4rl1	0.9199	0.2792	3.652	0.004262	0.004262	-2.978
Hvcn1	0.9121	0.8136	3.323	0.00745	0.00745	-2.995
Arsi	0.9099	-0.0407	2.578	0.02698	0.02698	-3.72
Fgf9	0.9093	0.2113	3.363	0.006955	0.006955	-3.169
Mthfd1l	0.9059	0.08746	2.607	0.02569	0.02569	-3.678
Ptgir	0.9038	1.081	2.759	0.01972	0.01972	-3.366
Armc7	0.9008	0.5678	3.035	0.01223	0.01223	-3.275
Pcp4l1	0.9005	4.181	3.212	0.009016	0.009016	-2.428
Timeless	0.9004	1.041	3.209	0.009049	0.009049	-3.009
Phlda3	0.8987	7.233	3.254	0.008378	0.008378	-2.326
Pi16	0.8983	3.825	2.586	0.02663	0.02663	-3.247
Cspg4	0.888	3.333	3.721	0.003795	0.003795	-1.908
Fndc4	0.887	-0.1912	3.036	0.01221	0.01221	-3.475
Rcn3	0.8818	3.221	4.314	0.00144	0.00144	-1.306
Has3	0.8749	0.3629	2.231	0.04908	0.04908	-3.894
Cercam	0.8735	1.116	2.667	0.02315	0.02315	-3.43
Col6a1	0.8727	5.228	3.923	0.002717	0.002717	-1.474
Ccdc80	0.8656	3.605	3.559	0.004988	0.004988	-2.052
Ssc5d	0.8624	3.386	2.893	0.01563	0.01563	-2.876
Sec23b	0.857	3.132	5.042	0.000467	0.000467	-0.666
Foxo6	0.853	3.784	2.408	0.03625	0.03625	-3.476
Fbn1	0.8528	4.11	2.642	0.02417	0.02417	-3.171
Ttc9	0.8516	1.03	2.654	0.02368	0.02368	-3.456
Arhgap22	0.85	0.06179	2.291	0.04433	0.04433	-3.892
Ccdc3	0.8475	2.817	2.746	0.02016	0.02016	-3.093
Opcml	0.8453	0.5591	2.366	0.03892	0.03892	-3.766
Pcolce	0.8439	4.588	4.63	0.0008748	0.0008748	-0.699
Slc26a10	0.8418	3.182	2.924	0.01482	0.01482	-2.852
Iglon5	0.8396	-0.05222	2.734	0.02059	0.02059	-3.623
Dsel	0.8385	0.4132	2.681	0.02258	0.02258	-3.562
Lrrc75a	0.834	2.667	4.108	0.002005	0.002005	-1.67
Bmper	0.8338	0.7267	3.245	0.008508	0.008508	-3.079
Il17rd	0.8334	1.598	2.948	0.0142	0.0142	-3.073
Abi3bp	0.83	3.099	2.771	0.01933	0.01933	-3.045
Zfp934	0.826	-0.08272	2.972	0.01363	0.01363	-3.485
Nrip2	0.8259	1.42	3.578	0.004831	0.004831	-2.587
Zfp90	0.825	0.1149	2.522	0.02973	0.02973	-3.728
Scin	0.8192	0.09432	2.321	0.0421	0.0421	-3.868
Abhd2	0.8125	0.9303	2.681	0.0226	0.0226	-3.453
Fndc1	0.8107	4.343	2.428	0.03498	0.03498	-3.452
Lpar1	0.7999	1.921	3.385	0.006699	0.006699	-2.581
Trim2	0.7981	0.1539	2.253	0.0473	0.0473	-3.905
Metap1d	0.7963	3.63	3.592	0.00472	0.00472	-2.009
Rnf24	0.7934	1.32	3.621	0.004489	0.004489	-2.583
Igf1	0.7859	3.228	3.585	0.004772	0.004772	-2.074
Fstl1	0.7827	4.232	3.706	0.003895	0.003895	-1.803
Myof	0.7824	2.132	3.127	0.01042	0.01042	-2.78
Thnsl1	0.7811	1.921	3.223	0.008841	0.008841	-2.732
Fign	0.7793	1.444	2.268	0.04611	0.04611	-3.735
Plscr4	0.7785	1.904	3.227	0.008787	0.008787	-2.728
Etv4	0.774	1.143	2.404	0.03649	0.03649	-3.647
Casc4	0.7704	3.056	3.36	0.006994	0.006994	-2.353
Apobec3	0.7598	0.4144	2.353	0.03982	0.03982	-3.798
Mxra7	0.7589	2.066	2.775	0.01918	0.01918	-3.15
Mmp2	0.7583	5.201	4.995	0.0005006	0.0005006	-0.2462
Osbpl10	0.7564	0.8411	2.601	0.02594	0.02594	-3.536
Mrc2	0.756	2.731	3.78	0.003443	0.003443	-1.971
Adcyap1r1	0.7511	1.371	2.638	0.02435	0.02435	-3.403
Ano5	0.7499	7.1	4.15	0.001873	0.001873	-1.16
Fblim1	0.7499	1.123	3.324	0.00744	0.00744	-2.889
Cers4	0.7482	1.227	3.024	0.01246	0.01246	-3.098
Cys1	0.7476	0.9139	2.227	0.04941	0.04941	-3.829
Tcaf1	0.746	0.8648	2.929	0.01468	0.01468	-3.271
Rab3d	0.7439	2.095	3.152	0.009984	0.009984	-2.758
Klhl25	0.7437	1.088	2.786	0.01883	0.01883	-3.332
Lyrm7	0.7425	2.109	2.381	0.03797	0.03797	-3.558
Col5a1	0.7415	4.448	3.602	0.004637	0.004637	-1.914
Col27a1	0.7385	-0.01559	2.633	0.02452	0.02452	-3.679
Olfml2a	0.7366	1.185	2.624	0.02494	0.02494	-3.451
Thbs2	0.7361	2.792	3.051	0.01189	0.01189	-2.746
Efhd1	0.7351	2.04	2.298	0.04375	0.04375	-3.653
Adal	0.7331	3.615	4.622	0.0008854	0.0008854	-0.8889
Col15a1	0.7324	4.653	2.662	0.02335	0.02335	-3.142
Prkar2b	0.7279	0.3401	2.603	0.02583	0.02583	-3.63
Aspn	0.7267	3.192	2.793	0.01861	0.01861	-3.01
Akr1b8	0.7229	1.099	3.351	0.007095	0.007095	-2.874
2310015D24Rik	0.7218	4.096	2.547	0.0285	0.0285	-3.296
Dap	0.7154	3.059	3.032	0.01229	0.01229	-2.734
Usp18	0.7126	0.2362	2.273	0.04574	0.04574	-3.88
Bmp5	0.7082	2.137	2.305	0.04325	0.04325	-3.637
Loxl2	0.7081	2.431	2.538	0.02894	0.02894	-3.363
Pde5a	0.7078	1.45	2.552	0.02823	0.02823	-3.468
Serpinf1	0.7055	5.502	3.456	0.005942	0.005942	-2.064
Mrgpre	0.7038	0.717	2.377	0.03822	0.03822	-3.734
Col18a1	0.7021	2.95	3.06	0.0117	0.0117	-2.715
Col6a6	0.7021	1.369	2.77	0.01933	0.01933	-3.283
Igsf8	0.6991	2.076	3.683	0.004049	0.004049	-2.255
Prrg3	0.699	1.565	2.909	0.0152	0.0152	-3.113
Fat1	0.6943	1.691	2.241	0.04824	0.04824	-3.737
Gprc5c	0.6941	5.923	2.718	0.02119	0.02119	-3.066
Gpx8	0.6917	1.072	2.992	0.01318	0.01318	-3.163
Irgm2	0.6906	4.091	2.696	0.022	0.022	-3.1
Tcf7	0.6903	0.5404	2.312	0.04274	0.04274	-3.809
Cilp	0.6885	4.615	2.258	0.04691	0.04691	-3.682
Pid1	0.6884	1.375	3.112	0.01071	0.01071	-2.981
Ampd2	0.6876	2.649	4.705	0.0007786	0.0007786	-1.127
Slc9a9	0.6792	0.8121	2.437	0.03446	0.03446	-3.67
Napb	0.6767	2.615	2.42	0.03546	0.03546	-3.484
Adgra3	0.6735	1.696	3.064	0.01163	0.01163	-2.942
Gpatch3	0.6719	1.101	2.599	0.02604	0.02604	-3.485
Exoc7	0.6708	5.649	4.051	0.002201	0.002201	-1.298
Gadl1	0.6703	3.135	2.535	0.02908	0.02908	-3.327
Cyth4	0.669	1.255	2.851	0.0168	0.0168	-3.235
Cd248	0.6676	3.639	3.436	0.006138	0.006138	-2.188
Fchsd2	0.6657	2.726	2.307	0.0431	0.0431	-3.609
Cdk5rap1	0.6649	3.3	3.804	0.003305	0.003305	-1.815
Zfp950	0.6631	0.5603	2.721	0.02106	0.02106	-3.499
Cacna1h	0.6606	1.399	2.739	0.02043	0.02043	-3.309
S100a6	0.6602	4.294	2.978	0.01348	0.01348	-2.725
Tnfaip2	0.6598	6.234	2.304	0.04332	0.04332	-3.638
Atp9a	0.6549	4.954	3.43	0.006208	0.006208	-2.111
Incenp	0.6549	0.9766	2.752	0.01996	0.01996	-3.383
Myo7a	0.6469	0.702	2.595	0.0262	0.0262	-3.564
Cep250	0.6434	2.277	3.615	0.004534	0.004534	-2.247
Pcsk6	0.6416	4.037	2.663	0.02329	0.02329	-3.143
Cnn1	0.6413	0.1628	2.411	0.03607	0.03607	-3.794
Impa2	0.6411	0.8952	2.383	0.03786	0.03786	-3.701
Pdlim2	0.6371	0.7942	2.994	0.01312	0.01312	-3.238
Marcks	0.6327	4.338	3.186	0.009416	0.009416	-2.449
Scara3	0.632	2.961	2.41	0.03613	0.03613	-3.483
F13a1	0.6303	2.981	2.372	0.03857	0.03857	-3.528
Fam58b	0.6286	2.824	3.263	0.008254	0.008254	-2.498
Abcg2	0.6283	3.878	3.569	0.004903	0.004903	-2.003
Timp2	0.6271	7.076	3.395	0.006587	0.006587	-2.135
Ift122	0.6221	4.832	2.525	0.02959	0.02959	-3.327
Camkk2	0.6202	1.367	2.497	0.03107	0.03107	-3.532
Def6	0.6178	0.565	2.559	0.02788	0.02788	-3.618
Slc25a40	0.6166	2.167	2.723	0.021	0.021	-3.188
Creb3l1	0.6162	3.22	2.452	0.03358	0.03358	-3.425
Adcy5	0.6156	1.071	2.503	0.03076	0.03076	-3.573
Cdr2l	0.6155	1.105	2.301	0.04355	0.04355	-3.741
Kdelr3	0.6121	0.7395	2.321	0.04212	0.04212	-3.774
Dbn1	0.6106	2.26	3.075	0.0114	0.0114	-2.795
3110039I08Rik	0.6098	1.56	2.513	0.0302	0.0302	-3.485
Lrp1	0.6097	5.74	3.877	0.002931	0.002931	-1.513
Chp1	0.6078	6.371	5.05	0.0004614	0.0004614	-0.1332
Il16	0.6076	1.62	2.282	0.045	0.045	-3.701
P3h3	0.6058	1.738	3.075	0.01142	0.01142	-2.913
Gstt2	0.6052	1.784	2.38	0.03805	0.03805	-3.587
Dnm1	0.6047	3.186	4.073	0.002126	0.002126	-1.546
Loxl3	0.6016	1.084	3.007	0.01283	0.01283	-3.147
Itga6	0.6009	3.989	2.337	0.04097	0.04097	-3.569
Colec12	0.5997	2.183	2.717	0.02122	0.02122	-3.192
Sdc2	0.5995	3.528	2.706	0.02162	0.02162	-3.1
Ahcy	0.5993	4.384	4.444	0.00117	0.00117	-0.9233
Clec3b	0.5984	3.561	3.878	0.002925	0.002925	-1.683
Map1a	0.5976	4.752	2.976	0.01354	0.01354	-2.718
Col16a1	0.5975	1.487	2.469	0.03259	0.03259	-3.538
Ap5b1	0.5972	0.9863	2.491	0.03137	0.03137	-3.596
Rap2b	0.5965	1.326	2.925	0.01478	0.01478	-3.155
Prelp	0.5942	5.555	3.439	0.006112	0.006112	-2.085
Numbl	0.5892	2.61	3.26	0.008295	0.008295	-2.536
Lgi4	0.5869	1.147	2.992	0.01316	0.01316	-3.142
Tmem52	-0.586	7.183	-3.897	0.002834	0.002834	-1.472
Plekhf1	-0.587	4.094	-3.769	0.003508	0.003508	-1.728
Rap1gap2	-0.5991	2.641	-3.082	0.01126	0.01126	-2.718
Penk	-0.6004	2.25	-3.008	0.01281	0.01281	-2.861
Dph6	-0.6059	2.538	-3.322	0.007455	0.007455	-2.471
Chrnd	-0.6282	2.188	-2.243	0.04808	0.04808	-3.698
Acsl6	-0.6313	5.607	-3.011	0.01274	0.01274	-2.661
Spry4	-0.633	2.74	-2.74	0.02039	0.02039	-3.1
Hmga2-ps1	-0.6399	5.962	-2.26	0.04674	0.04674	-3.7
Slc12a5	-0.6513	0.4443	-2.267	0.04614	0.04614	-3.856
Plekha7	-0.6599	0.4882	-2.408	0.0362	0.0362	-3.744
Irak1bp1	-0.66	1.692	-2.503	0.03073	0.03073	-3.47
Gm4737	-0.6619	3.741	-5.108	0.0004233	0.0004233	-0.3637
Zfp189	-0.6629	1.628	-2.254	0.04723	0.04723	-3.724
Zfp809	-0.6636	1.697	-3.225	0.008813	0.008813	-2.775
Rabif	-0.6648	4.011	-2.924	0.01482	0.01482	-2.801
Sctr	-0.6688	4.541	-3.215	0.008964	0.008964	-2.401
Fgfr3	-0.6902	1.671	-2.975	0.01355	0.01355	-3.014
Ttll11	-0.6938	1.943	-3.163	0.009806	0.009806	-2.766
Fam78b	-0.7028	2.707	-3.946	0.002613	0.002613	-1.783
Phyhd1	-0.7039	2.675	-3.563	0.004951	0.004951	-2.186
Ube4a	-0.7044	5.873	-2.643	0.02412	0.02412	-3.171
Klf15	-0.705	5.411	-3.217	0.008934	0.008934	-2.381
Rbm4b	-0.713	0.4932	-2.497	0.03105	0.03105	-3.678
Gpr137c	-0.7186	1.174	-2.951	0.01415	0.01415	-3.165
Map2k3os	-0.7234	1.673	-2.438	0.03439	0.03439	-3.537
Shroom3	-0.7256	1.447	-2.23	0.0492	0.0492	-3.764
Ssc4d	-0.7348	1.303	-2.631	0.02461	0.02461	-3.415
Angpt2	-0.739	1.778	-2.224	0.04967	0.04967	-3.741
Gpr19	-0.7509	0.292	-2.692	0.02214	0.02214	-3.578
Malt1	-0.7525	2.15	-3.611	0.004565	0.004565	-2.273
1700112E06Rik	-0.7537	0.9266	-2.875	0.01612	0.01612	-3.293
Spata24	-0.7583	1.148	-3.29	0.007881	0.007881	-2.894
Shc2	-0.7638	2.381	-3.443	0.006066	0.006066	-2.38
Rbp7	-0.7739	2.258	-2.618	0.0252	0.0252	-3.285
Tob2	-0.7837	7.157	-2.444	0.03404	0.03404	-3.449
Prkd1	-0.7874	2.263	-3.161	0.009835	0.009835	-2.699
Lta	-0.7885	0.6734	-2.643	0.02413	0.02413	-3.532
Pnp	-0.7981	2.559	-3	0.01298	0.01298	-2.824
Klhl38	-0.8161	5.98	-3.173	0.009627	0.009627	-2.436
Ifrd1	-0.8184	5.399	-3.375	0.00681	0.00681	-2.168
Gm6498	-0.8202	0.6509	-2.589	0.02648	0.02648	-3.579
Amigo2	-0.8423	1.672	-2.509	0.03041	0.03041	-3.47
Hsd17b14	-0.8531	0.4013	-2.405	0.0364	0.0364	-3.763
2310068J16Rik	-0.8537	0.1433	-2.664	0.02325	0.02325	-3.63
Zc2hc1c	-0.89	1.349	-2.314	0.04262	0.04262	-3.697
Pla2g4e	-0.8921	6.267	-2.959	0.01395	0.01395	-2.732
Mafb	-0.9088	5.824	-2.271	0.04585	0.04585	-3.684
Ppp1r3c	-0.9521	8.264	-2.308	0.04307	0.04307	-3.635
Icam1	-0.9624	2.406	-2.714	0.02132	0.02132	-3.162
Tmem37	-0.9813	6.575	-3.487	0.005632	0.005632	-2.008
Mettl21e	-0.9823	2.004	-4.291	0.001494	0.001494	-1.734
Depdc7	-0.9825	1.488	-3.49	0.005604	0.005604	-2.617
Klf2	-0.9841	5.798	-2.75	0.02004	0.02004	-3.022
4931440P22Rik	-1.008	0.2021	-2.975	0.01356	0.01356	-3.418
Gm1821	-1.011	6.723	-4.199	0.00173	0.00173	-1.092
Id1	-1.023	3.698	-2.523	0.02967	0.02967	-3.328
Nfil3	-1.041	4.677	-2.716	0.02125	0.02125	-3.068
Atp8a2	-1.108	0.5026	-2.802	0.01829	0.01829	-3.461
Igfbp3	-1.119	3.307	-3.486	0.00564	0.00564	-2.164
Prkcz	-1.181	3.283	-4.727	0.0007527	0.0007527	-0.8666
Arhgap26	-1.199	2.165	-2.377	0.0382	0.0382	-3.556
Fam46b	-1.204	0.4242	-2.404	0.03647	0.03647	-3.762
Arrdc2	-1.245	5.202	-2.543	0.02871	0.02871	-3.306
2900079G21Rik	-1.275	2.912	-2.76	0.01969	0.01969	-3.067
Irx5	-1.286	0.313	-2.89	0.01572	0.01572	-3.45
Gprc5a	-1.334	0.438	-3.621	0.004493	0.004493	-2.949
Maff	-1.431	2.145	-2.559	0.02792	0.02792	-3.364
Plk3	-1.467	1.484	-2.844	0.017	0.017	-3.193
Kcnab1	-1.475	4.154	-2.476	0.0322	0.0322	-3.388
Ddit4	-1.536	4.498	-2.433	0.03471	0.03471	-3.448
Myl2	-1.666	0.3534	-3.805	0.003304	0.003304	-2.896
Stc1	-1.669	0.2294	-3.177	0.009567	0.009567	-3.308
Rnd1	-1.73	0.3693	-2.665	0.0232	0.0232	-3.597
8430408G22Rik	-1.74	4.913	-2.998	0.01304	0.01304	-2.687
Erc2	-1.87	2.448	-9.383	2.35e-06	2.35e-06	0.9467
Erdr1	-1.932	3.577	-5.1	0.0004281	0.0004281	-0.478
Plekhd1	-1.948	0.3833	-3.716	0.003831	0.003831	-2.928
Gm14085	-1.979	-0.01755	-2.743	0.02028	0.02028	-3.655
Dkk3	-2.078	5.537	-4.349	0.001362	0.001362	-0.944
Odf3l2	-2.254	3.207	-3.965	0.002534	0.002534	-1.685
Apold1	-2.278	2.525	-2.45	0.0337	0.0337	-3.463
Fam174b	-2.781	1.362	-5.579	0.0002134	0.0002134	-1.585
Mybpc2	-9.434	7.819	-16.96	7.72e-09	7.72e-09	3.903

## Sheet: C2KO Young TA muscle
	logFC	AveExpr	t	P.Value	adj.P.Val	B	OutLink
Pgk1	-1.976	8.816	-13.51	1.186e-08	2.761e-05	10.43	<a href=https://www.ncbi.nlm.nih.gov/gene/?term=Pgk1 target='_blank'>link<a>
Myoz1	-2.611	10.02	-13.41	1.293e-08	2.761e-05	10.36	<a href=https://www.ncbi.nlm.nih.gov/gene/?term=Myoz1 target='_blank'>link<a>
Psap	-2.111	9.103	-13.41	1.296e-08	2.761e-05	10.35	<a href=https://www.ncbi.nlm.nih.gov/gene/?term=Psap target='_blank'>link<a>
Napepld	2.371	5.332	13.35	1.354e-08	2.761e-05	10.21	<a href=https://www.ncbi.nlm.nih.gov/gene/?term=Napepld target='_blank'>link<a>
Bola3	2.407	7.27	13.11	1.663e-08	2.876e-05	10.1	<a href=https://www.ncbi.nlm.nih.gov/gene/?term=Bola3 target='_blank'>link<a>
Pnrc1	2.223	7.4	12.93	1.955e-08	2.876e-05	9.948	<a href=https://www.ncbi.nlm.nih.gov/gene/?term=Pnrc1 target='_blank'>link<a>
Dcn	1.953	8.914	12.81	2.173e-08	2.876e-05	9.855	<a href=https://www.ncbi.nlm.nih.gov/gene/?term=Dcn target='_blank'>link<a>
Snhg6	3.965	3.172	13.93	8.403e-09	2.761e-05	9.761	<a href=https://www.ncbi.nlm.nih.gov/gene/?term=Snhg6 target='_blank'>link<a>
Scn4b	-2.096	8.492	-12.71	2.378e-08	2.876e-05	9.757	<a href=https://www.ncbi.nlm.nih.gov/gene/?term=Scn4b target='_blank'>link<a>
Acta1	-2.016	14.39	-12.61	2.585e-08	2.876e-05	9.679	<a href=https://www.ncbi.nlm.nih.gov/gene/?term=Acta1 target='_blank'>link<a>
Sgpp1	2.289	5.422	12.48	2.917e-08	2.975e-05	9.5	<a href=https://www.ncbi.nlm.nih.gov/gene/?term=Sgpp1 target='_blank'>link<a>
Fcho2	1.985	6.255	12.28	3.485e-08	3.211e-05	9.369	<a href=https://www.ncbi.nlm.nih.gov/gene/?term=Fcho2 target='_blank'>link<a>
Gpc1	-2.659	7.578	-12.23	3.673e-08	3.211e-05	9.305	<a href=https://www.ncbi.nlm.nih.gov/gene/?term=Gpc1 target='_blank'>link<a>
A930016O22Rik	-3.026	11.69	-11.91	4.947e-08	3.839e-05	9.039	<a href=https://www.ncbi.nlm.nih.gov/gene/?term=A930016O22Rik target='_blank'>link<a>
Fam120a	2.175	8.629	11.85	5.219e-08	3.839e-05	8.991	<a href=https://www.ncbi.nlm.nih.gov/gene/?term=Fam120a target='_blank'>link<a>
Arhgap20	1.792	6.206	11.8	5.447e-08	3.839e-05	8.937	<a href=https://www.ncbi.nlm.nih.gov/gene/?term=Arhgap20 target='_blank'>link<a>
Srl	-1.545	10.33	-11.6	6.626e-08	3.839e-05	8.751	<a href=https://www.ncbi.nlm.nih.gov/gene/?term=Srl target='_blank'>link<a>
Aqp1	-2.279	7.837	-11.58	6.725e-08	3.839e-05	8.736	<a href=https://www.ncbi.nlm.nih.gov/gene/?term=Aqp1 target='_blank'>link<a>
Trim54	-2.394	7.485	-11.56	6.9e-08	3.839e-05	8.703	<a href=https://www.ncbi.nlm.nih.gov/gene/?term=Trim54 target='_blank'>link<a>
Slc16a3	-3.027	6.97	-11.59	6.664e-08	3.839e-05	8.684	<a href=https://www.ncbi.nlm.nih.gov/gene/?term=Slc16a3 target='_blank'>link<a>
Mybpc2	-11.96	7.544	-19.47	1.733e-10	2.121e-06	8.643	<a href=https://www.ncbi.nlm.nih.gov/gene/?term=Mybpc2 target='_blank'>link<a>
Plec	-2.383	8.862	-11.43	7.767e-08	4.124e-05	8.6	<a href=https://www.ncbi.nlm.nih.gov/gene/?term=Plec target='_blank'>link<a>
Ppapdc3	-3.102	6.07	-11.67	6.2e-08	3.839e-05	8.573	<a href=https://www.ncbi.nlm.nih.gov/gene/?term=Ppapdc3 target='_blank'>link<a>
Obscn	-2.423	9.845	-11.37	8.272e-08	4.124e-05	8.534	<a href=https://www.ncbi.nlm.nih.gov/gene/?term=Obscn target='_blank'>link<a>
Fam174a	2.128	6.733	11.35	8.424e-08	4.124e-05	8.519	<a href=https://www.ncbi.nlm.nih.gov/gene/?term=Fam174a target='_blank'>link<a>
Jade1	2.111	5.635	11.19	9.89e-08	4.606e-05	8.348	<a href=https://www.ncbi.nlm.nih.gov/gene/?term=Jade1 target='_blank'>link<a>
Cpeb4	1.974	7.764	11.16	1.016e-07	4.606e-05	8.333	<a href=https://www.ncbi.nlm.nih.gov/gene/?term=Cpeb4 target='_blank'>link<a>
Tmem38a	-1.846	9.622	-11.03	1.162e-07	4.68e-05	8.194	<a href=https://www.ncbi.nlm.nih.gov/gene/?term=Tmem38a target='_blank'>link<a>
Tank	2.391	5.704	10.99	1.204e-07	4.68e-05	8.161	<a href=https://www.ncbi.nlm.nih.gov/gene/?term=Tank target='_blank'>link<a>
Lrp2bp	2.899	5.635	10.99	1.208e-07	4.68e-05	8.156	<a href=https://www.ncbi.nlm.nih.gov/gene/?term=Lrp2bp target='_blank'>link<a>
Rpl39	3.383	6.475	10.88	1.342e-07	4.831e-05	8.061	<a href=https://www.ncbi.nlm.nih.gov/gene/?term=Rpl39 target='_blank'>link<a>
2610305D13Rik	2.921	3.751	11.1	1.078e-07	4.68e-05	8.036	<a href=https://www.ncbi.nlm.nih.gov/gene/?term=2610305D13Rik target='_blank'>link<a>
Jph2	-3.011	8.468	-10.83	1.42e-07	4.831e-05	8.005	<a href=https://www.ncbi.nlm.nih.gov/gene/?term=Jph2 target='_blank'>link<a>
Rtn2	-2.13	8.672	-10.82	1.437e-07	4.831e-05	7.99	<a href=https://www.ncbi.nlm.nih.gov/gene/?term=Rtn2 target='_blank'>link<a>
Mtx2	2.081	5.819	10.8	1.464e-07	4.831e-05	7.972	<a href=https://www.ncbi.nlm.nih.gov/gene/?term=Mtx2 target='_blank'>link<a>
Camta1	2.221	5.683	10.77	1.509e-07	4.831e-05	7.941	<a href=https://www.ncbi.nlm.nih.gov/gene/?term=Camta1 target='_blank'>link<a>
Map1lc3a	-2.274	5.998	-10.82	1.428e-07	4.831e-05	7.904	<a href=https://www.ncbi.nlm.nih.gov/gene/?term=Map1lc3a target='_blank'>link<a>
Slc37a4	-2.384	6.483	-10.75	1.539e-07	4.831e-05	7.881	<a href=https://www.ncbi.nlm.nih.gov/gene/?term=Slc37a4 target='_blank'>link<a>
Sqstm1	-1.784	8.33	-10.7	1.615e-07	4.837e-05	7.875	<a href=https://www.ncbi.nlm.nih.gov/gene/?term=Sqstm1 target='_blank'>link<a>
Ythdc2	2.273	4.576	10.7	1.62e-07	4.837e-05	7.818	<a href=https://www.ncbi.nlm.nih.gov/gene/?term=Ythdc2 target='_blank'>link<a>
Lin7c	1.8	6.025	10.6	1.797e-07	5.037e-05	7.773	<a href=https://www.ncbi.nlm.nih.gov/gene/?term=Lin7c target='_blank'>link<a>
Ctsd	-1.769	8.634	-10.59	1.811e-07	5.037e-05	7.759	<a href=https://www.ncbi.nlm.nih.gov/gene/?term=Ctsd target='_blank'>link<a>
Snta1	-2.874	6.541	-10.63	1.732e-07	5.037e-05	7.752	<a href=https://www.ncbi.nlm.nih.gov/gene/?term=Snta1 target='_blank'>link<a>
Ckm	-1.857	13.62	-10.47	2.052e-07	5.459e-05	7.588	<a href=https://www.ncbi.nlm.nih.gov/gene/?term=Ckm target='_blank'>link<a>
Obsl1	-3.582	5.207	-10.98	1.224e-07	4.68e-05	7.584	<a href=https://www.ncbi.nlm.nih.gov/gene/?term=Obsl1 target='_blank'>link<a>
Rps14	-3.124	5.91	-10.55	1.885e-07	5.128e-05	7.549	<a href=https://www.ncbi.nlm.nih.gov/gene/?term=Rps14 target='_blank'>link<a>
Mrpl52	2.064	4.865	10.36	2.315e-07	6.028e-05	7.502	<a href=https://www.ncbi.nlm.nih.gov/gene/?term=Mrpl52 target='_blank'>link<a>
Cnep1r1	2.439	6.872	10.3	2.449e-07	6.118e-05	7.464	<a href=https://www.ncbi.nlm.nih.gov/gene/?term=Cnep1r1 target='_blank'>link<a>
Eef1a2	-1.579	9.859	-10.32	2.413e-07	6.118e-05	7.458	<a href=https://www.ncbi.nlm.nih.gov/gene/?term=Eef1a2 target='_blank'>link<a>
Bsg	-1.772	8.238	-10.27	2.551e-07	6.245e-05	7.421	<a href=https://www.ncbi.nlm.nih.gov/gene/?term=Bsg target='_blank'>link<a>
Aasdhppt	1.92	5.173	10.23	2.648e-07	6.355e-05	7.384	<a href=https://www.ncbi.nlm.nih.gov/gene/?term=Aasdhppt target='_blank'>link<a>
Gm14326	2.592	4.84	10.09	3.066e-07	7.168e-05	7.234	<a href=https://www.ncbi.nlm.nih.gov/gene/?term=Gm14326 target='_blank'>link<a>
Lrrc20	-1.966	7.651	-10.03	3.271e-07	7.168e-05	7.181	<a href=https://www.ncbi.nlm.nih.gov/gene/?term=Lrrc20 target='_blank'>link<a>
Rpl8	-2.136	6.715	-10.02	3.314e-07	7.168e-05	7.168	<a href=https://www.ncbi.nlm.nih.gov/gene/?term=Rpl8 target='_blank'>link<a>
Cacna1s	-1.615	9.807	-10.04	3.264e-07	7.168e-05	7.154	<a href=https://www.ncbi.nlm.nih.gov/gene/?term=Cacna1s target='_blank'>link<a>
Arfgap2	-2.72	6.53	-9.999	3.396e-07	7.168e-05	7.122	<a href=https://www.ncbi.nlm.nih.gov/gene/?term=Arfgap2 target='_blank'>link<a>
Zfp943	1.817	5.841	9.964	3.529e-07	7.168e-05	7.11	<a href=https://www.ncbi.nlm.nih.gov/gene/?term=Zfp943 target='_blank'>link<a>
Eif4g1	-1.661	8.895	-9.966	3.519e-07	7.168e-05	7.089	<a href=https://www.ncbi.nlm.nih.gov/gene/?term=Eif4g1 target='_blank'>link<a>
Strn3	1.731	8.977	9.975	3.486e-07	7.168e-05	7.087	<a href=https://www.ncbi.nlm.nih.gov/gene/?term=Strn3 target='_blank'>link<a>
Dnajb5	-1.838	7.229	-9.938	3.631e-07	7.168e-05	7.081	<a href=https://www.ncbi.nlm.nih.gov/gene/?term=Dnajb5 target='_blank'>link<a>
Tpi1	-1.488	10.36	-9.952	3.577e-07	7.168e-05	7.054	<a href=https://www.ncbi.nlm.nih.gov/gene/?term=Tpi1 target='_blank'>link<a>
1810026B05Rik	2.275	4.026	9.987	3.442e-07	7.168e-05	7.048	<a href=https://www.ncbi.nlm.nih.gov/gene/?term=1810026B05Rik target='_blank'>link<a>
Fmo1	2.212	5.707	9.897	3.798e-07	7.357e-05	7.038	<a href=https://www.ncbi.nlm.nih.gov/gene/?term=Fmo1 target='_blank'>link<a>
Rpsa	-1.621	7.721	-9.857	3.968e-07	7.419e-05	6.986	<a href=https://www.ncbi.nlm.nih.gov/gene/?term=Rpsa target='_blank'>link<a>
Fam131a	-2.073	6.281	-9.832	4.077e-07	7.419e-05	6.954	<a href=https://www.ncbi.nlm.nih.gov/gene/?term=Fam131a target='_blank'>link<a>
Vps26a	1.585	6.608	9.821	4.127e-07	7.419e-05	6.948	<a href=https://www.ncbi.nlm.nih.gov/gene/?term=Vps26a target='_blank'>link<a>
Fem1a	-1.735	8.454	-9.809	4.183e-07	7.419e-05	6.923	<a href=https://www.ncbi.nlm.nih.gov/gene/?term=Fem1a target='_blank'>link<a>
Gm10033	2.269	3.847	9.885	3.847e-07	7.357e-05	6.917	<a href=https://www.ncbi.nlm.nih.gov/gene/?term=Gm10033 target='_blank'>link<a>
Serinc4	-2.349	5.625	-9.814	4.161e-07	7.419e-05	6.857	<a href=https://www.ncbi.nlm.nih.gov/gene/?term=Serinc4 target='_blank'>link<a>
Erlec1	1.772	5.871	9.718	4.624e-07	7.874e-05	6.843	<a href=https://www.ncbi.nlm.nih.gov/gene/?term=Erlec1 target='_blank'>link<a>
Mphosph10	2.16	5.05	9.663	4.917e-07	7.874e-05	6.783	<a href=https://www.ncbi.nlm.nih.gov/gene/?term=Mphosph10 target='_blank'>link<a>
Scn1b	-1.45	8.395	-9.682	4.816e-07	7.874e-05	6.78	<a href=https://www.ncbi.nlm.nih.gov/gene/?term=Scn1b target='_blank'>link<a>
Slc2a4	-2.101	8.581	-9.675	4.851e-07	7.874e-05	6.774	<a href=https://www.ncbi.nlm.nih.gov/gene/?term=Slc2a4 target='_blank'>link<a>
Tcap	-2.238	10.06	-9.683	4.812e-07	7.874e-05	6.76	<a href=https://www.ncbi.nlm.nih.gov/gene/?term=Tcap target='_blank'>link<a>
Arl6ip6	2.066	4.449	9.664	4.915e-07	7.874e-05	6.76	<a href=https://www.ncbi.nlm.nih.gov/gene/?term=Arl6ip6 target='_blank'>link<a>
Neurl1a	-2.47	6.624	-9.645	5.018e-07	7.874e-05	6.759	<a href=https://www.ncbi.nlm.nih.gov/gene/?term=Neurl1a target='_blank'>link<a>
Gpi1	-1.356	9.701	-9.679	4.83e-07	7.874e-05	6.758	<a href=https://www.ncbi.nlm.nih.gov/gene/?term=Gpi1 target='_blank'>link<a>
Pten	1.521	6.448	9.56	5.52e-07	8.445e-05	6.66	<a href=https://www.ncbi.nlm.nih.gov/gene/?term=Pten target='_blank'>link<a>
6820431F20Rik	3.071	3.625	9.653	4.974e-07	7.874e-05	6.645	<a href=https://www.ncbi.nlm.nih.gov/gene/?term=6820431F20Rik target='_blank'>link<a>
Atp5d	-2.443	7.416	-9.535	5.677e-07	8.473e-05	6.641	<a href=https://www.ncbi.nlm.nih.gov/gene/?term=Atp5d target='_blank'>link<a>
Fam134b	1.656	8.194	9.564	5.495e-07	8.445e-05	6.637	<a href=https://www.ncbi.nlm.nih.gov/gene/?term=Fam134b target='_blank'>link<a>
Pxn	-1.991	6.391	-9.497	5.925e-07	8.579e-05	6.599	<a href=https://www.ncbi.nlm.nih.gov/gene/?term=Pxn target='_blank'>link<a>
Uqcrc1	-2.035	8.969	-9.524	5.752e-07	8.482e-05	6.595	<a href=https://www.ncbi.nlm.nih.gov/gene/?term=Uqcrc1 target='_blank'>link<a>
Phf20l1	2.025	7.202	9.492	5.958e-07	8.579e-05	6.57	<a href=https://www.ncbi.nlm.nih.gov/gene/?term=Phf20l1 target='_blank'>link<a>
Cpox	1.921	6.036	9.472	6.095e-07	8.663e-05	6.567	<a href=https://www.ncbi.nlm.nih.gov/gene/?term=Cpox target='_blank'>link<a>
Hif1a	1.636	5.213	9.455	6.219e-07	8.663e-05	6.555	<a href=https://www.ncbi.nlm.nih.gov/gene/?term=Hif1a target='_blank'>link<a>
Hif1an	-1.954	7.158	-9.453	6.229e-07	8.663e-05	6.549	<a href=https://www.ncbi.nlm.nih.gov/gene/?term=Hif1an target='_blank'>link<a>
Mief2	-2.943	5.613	-9.542	5.633e-07	8.473e-05	6.528	<a href=https://www.ncbi.nlm.nih.gov/gene/?term=Mief2 target='_blank'>link<a>
Mpp6	1.666	6.67	9.409	6.549e-07	8.89e-05	6.485	<a href=https://www.ncbi.nlm.nih.gov/gene/?term=Mpp6 target='_blank'>link<a>
Camk2d	1.624	6.377	9.395	6.653e-07	8.89e-05	6.474	<a href=https://www.ncbi.nlm.nih.gov/gene/?term=Camk2d target='_blank'>link<a>
B2m	2.787	8.13	9.409	6.547e-07	8.89e-05	6.459	<a href=https://www.ncbi.nlm.nih.gov/gene/?term=B2m target='_blank'>link<a>
Flnc	-2.056	8.485	-9.383	6.745e-07	8.89e-05	6.443	<a href=https://www.ncbi.nlm.nih.gov/gene/?term=Flnc target='_blank'>link<a>
Emc2	2.004	7.393	9.373	6.828e-07	8.89e-05	6.43	<a href=https://www.ncbi.nlm.nih.gov/gene/?term=Emc2 target='_blank'>link<a>
Tubb4b	-1.618	6.687	-9.343	7.063e-07	8.92e-05	6.429	<a href=https://www.ncbi.nlm.nih.gov/gene/?term=Tubb4b target='_blank'>link<a>
Eml5	1.774	5.323	9.33	7.172e-07	8.92e-05	6.415	<a href=https://www.ncbi.nlm.nih.gov/gene/?term=Eml5 target='_blank'>link<a>
Mapkapk2	-1.704	7.594	-9.334	7.137e-07	8.92e-05	6.402	<a href=https://www.ncbi.nlm.nih.gov/gene/?term=Mapkapk2 target='_blank'>link<a>
Rnft1	1.74	6.058	9.325	7.213e-07	8.92e-05	6.399	<a href=https://www.ncbi.nlm.nih.gov/gene/?term=Rnft1 target='_blank'>link<a>
Pfkm	-1.509	11.52	-9.381	6.761e-07	8.89e-05	6.392	<a href=https://www.ncbi.nlm.nih.gov/gene/?term=Pfkm target='_blank'>link<a>
Srsf11	1.841	6.833	9.325	7.215e-07	8.92e-05	6.384	<a href=https://www.ncbi.nlm.nih.gov/gene/?term=Srsf11 target='_blank'>link<a>
Tmf1	1.664	6.279	9.288	7.522e-07	9.115e-05	6.354	<a href=https://www.ncbi.nlm.nih.gov/gene/?term=Tmf1 target='_blank'>link<a>
Skil	2.217	5.311	9.261	7.765e-07	9.317e-05	6.336	<a href=https://www.ncbi.nlm.nih.gov/gene/?term=Skil target='_blank'>link<a>
Eef2	-1.977	9.678	-9.294	7.478e-07	9.115e-05	6.317	<a href=https://www.ncbi.nlm.nih.gov/gene/?term=Eef2 target='_blank'>link<a>
Sun2	-2.188	6.699	-9.218	8.159e-07	9.408e-05	6.289	<a href=https://www.ncbi.nlm.nih.gov/gene/?term=Sun2 target='_blank'>link<a>
Myoz3	-1.552	8.101	-9.235	8e-07	9.408e-05	6.275	<a href=https://www.ncbi.nlm.nih.gov/gene/?term=Myoz3 target='_blank'>link<a>
Srgn	2.381	5.003	9.202	8.312e-07	9.411e-05	6.271	<a href=https://www.ncbi.nlm.nih.gov/gene/?term=Srgn target='_blank'>link<a>
Hspa4	1.482	7.782	9.237	7.98e-07	9.408e-05	6.267	<a href=https://www.ncbi.nlm.nih.gov/gene/?term=Hspa4 target='_blank'>link<a>
Zc3h14	1.477	6.859	9.215	8.188e-07	9.408e-05	6.258	<a href=https://www.ncbi.nlm.nih.gov/gene/?term=Zc3h14 target='_blank'>link<a>
Ptp4a3	-2.1	8.693	-9.211	8.225e-07	9.408e-05	6.239	<a href=https://www.ncbi.nlm.nih.gov/gene/?term=Ptp4a3 target='_blank'>link<a>
Dhrs7c	-1.69	6.942	-9.176	8.564e-07	9.436e-05	6.235	<a href=https://www.ncbi.nlm.nih.gov/gene/?term=Dhrs7c target='_blank'>link<a>
Oaz2	-1.895	6.566	-9.155	8.777e-07	9.436e-05	6.217	<a href=https://www.ncbi.nlm.nih.gov/gene/?term=Oaz2 target='_blank'>link<a>
Prg4	2.533	5.573	9.154	8.789e-07	9.436e-05	6.211	<a href=https://www.ncbi.nlm.nih.gov/gene/?term=Prg4 target='_blank'>link<a>
Asb2	-2.164	8.693	-9.172	8.602e-07	9.436e-05	6.194	<a href=https://www.ncbi.nlm.nih.gov/gene/?term=Asb2 target='_blank'>link<a>
Cystm1	-2.432	5.417	-9.195	8.382e-07	9.411e-05	6.183	<a href=https://www.ncbi.nlm.nih.gov/gene/?term=Cystm1 target='_blank'>link<a>
Ubl3	1.505	7.857	9.158	8.752e-07	9.436e-05	6.172	<a href=https://www.ncbi.nlm.nih.gov/gene/?term=Ubl3 target='_blank'>link<a>
Ogn	2.322	5.523	9.112	9.233e-07	9.586e-05	6.163	<a href=https://www.ncbi.nlm.nih.gov/gene/?term=Ogn target='_blank'>link<a>
Lamp2	1.605	7.208	9.122	9.127e-07	9.586e-05	6.141	<a href=https://www.ncbi.nlm.nih.gov/gene/?term=Lamp2 target='_blank'>link<a>
Ift74	2.348	3.896	9.127	9.071e-07	9.586e-05	6.134	<a href=https://www.ncbi.nlm.nih.gov/gene/?term=Ift74 target='_blank'>link<a>
Med13	2.023	7	9.111	9.242e-07	9.586e-05	6.132	<a href=https://www.ncbi.nlm.nih.gov/gene/?term=Med13 target='_blank'>link<a>
Usp19	-1.507	7.722	-9.103	9.324e-07	9.589e-05	6.129	<a href=https://www.ncbi.nlm.nih.gov/gene/?term=Usp19 target='_blank'>link<a>
1500017E21Rik	2.485	4.926	9.045	9.984e-07	0.0001002	6.092	<a href=https://www.ncbi.nlm.nih.gov/gene/?term=1500017E21Rik target='_blank'>link<a>
Grina	-2.227	6.625	-9.042	1.002e-06	0.0001002	6.088	<a href=https://www.ncbi.nlm.nih.gov/gene/?term=Grina target='_blank'>link<a>
Tgfb2	1.851	6.07	9.023	1.025e-06	0.0001002	6.049	<a href=https://www.ncbi.nlm.nih.gov/gene/?term=Tgfb2 target='_blank'>link<a>
Atg3	1.923	5.629	9.014	1.035e-06	0.0001002	6.048	<a href=https://www.ncbi.nlm.nih.gov/gene/?term=Atg3 target='_blank'>link<a>
Simc1	2.443	4.158	9.009	1.041e-06	0.0001002	6.029	<a href=https://www.ncbi.nlm.nih.gov/gene/?term=Simc1 target='_blank'>link<a>
Ergic2	1.651	6.92	9.016	1.034e-06	0.0001002	6.021	<a href=https://www.ncbi.nlm.nih.gov/gene/?term=Ergic2 target='_blank'>link<a>
Dusp13	-2.501	6.485	-8.984	1.073e-06	0.0001002	6.02	<a href=https://www.ncbi.nlm.nih.gov/gene/?term=Dusp13 target='_blank'>link<a>
Wwp1	1.366	9.337	9.041	1.003e-06	0.0001002	6.01	<a href=https://www.ncbi.nlm.nih.gov/gene/?term=Wwp1 target='_blank'>link<a>
Rp2h	2.083	3.895	9.004	1.047e-06	0.0001002	5.997	<a href=https://www.ncbi.nlm.nih.gov/gene/?term=Rp2h target='_blank'>link<a>
Fsd1l	2.343	3.846	9.003	1.049e-06	0.0001002	5.992	<a href=https://www.ncbi.nlm.nih.gov/gene/?term=Fsd1l target='_blank'>link<a>
Rpf2	2.18	4.641	8.954	1.111e-06	0.0001011	5.985	<a href=https://www.ncbi.nlm.nih.gov/gene/?term=Rpf2 target='_blank'>link<a>
Aspn	2.901	5.689	8.953	1.113e-06	0.0001011	5.974	<a href=https://www.ncbi.nlm.nih.gov/gene/?term=Aspn target='_blank'>link<a>
Paip2	2.306	8.198	8.988	1.067e-06	0.0001002	5.963	<a href=https://www.ncbi.nlm.nih.gov/gene/?term=Paip2 target='_blank'>link<a>
Gys1	-1.269	9.086	-8.986	1.07e-06	0.0001002	5.959	<a href=https://www.ncbi.nlm.nih.gov/gene/?term=Gys1 target='_blank'>link<a>
Col4a3bp	1.531	6.666	8.954	1.111e-06	0.0001011	5.954	<a href=https://www.ncbi.nlm.nih.gov/gene/?term=Col4a3bp target='_blank'>link<a>
Rab9	1.593	4.977	8.925	1.15e-06	0.0001013	5.953	<a href=https://www.ncbi.nlm.nih.gov/gene/?term=Rab9 target='_blank'>link<a>
Mknk2	-1.834	7.761	-8.938	1.132e-06	0.0001011	5.936	<a href=https://www.ncbi.nlm.nih.gov/gene/?term=Mknk2 target='_blank'>link<a>
Snrpd1	2.103	4.011	8.937	1.135e-06	0.0001011	5.934	<a href=https://www.ncbi.nlm.nih.gov/gene/?term=Snrpd1 target='_blank'>link<a>
Cnot7	1.489	6.763	8.933	1.139e-06	0.0001011	5.927	<a href=https://www.ncbi.nlm.nih.gov/gene/?term=Cnot7 target='_blank'>link<a>
Fitm1	-2.251	6.087	-8.905	1.178e-06	0.0001024	5.923	<a href=https://www.ncbi.nlm.nih.gov/gene/?term=Fitm1 target='_blank'>link<a>
Sec24c	-1.641	6.129	-8.895	1.192e-06	0.0001024	5.918	<a href=https://www.ncbi.nlm.nih.gov/gene/?term=Sec24c target='_blank'>link<a>
Dgkz	-2.036	6.321	-8.892	1.196e-06	0.0001024	5.915	<a href=https://www.ncbi.nlm.nih.gov/gene/?term=Dgkz target='_blank'>link<a>
Cwf19l2	1.605	5.502	8.896	1.191e-06	0.0001024	5.912	<a href=https://www.ncbi.nlm.nih.gov/gene/?term=Cwf19l2 target='_blank'>link<a>
Tmem201	-2.184	5.912	-8.863	1.239e-06	0.0001045	5.872	<a href=https://www.ncbi.nlm.nih.gov/gene/?term=Tmem201 target='_blank'>link<a>
Arl4a	1.654	5.654	8.857	1.247e-06	0.0001045	5.863	<a href=https://www.ncbi.nlm.nih.gov/gene/?term=Arl4a target='_blank'>link<a>
Pygm	-1.272	12.68	-8.942	1.127e-06	0.0001011	5.853	<a href=https://www.ncbi.nlm.nih.gov/gene/?term=Pygm target='_blank'>link<a>
Myo18b	-1.876	7.91	-8.844	1.267e-06	0.0001055	5.82	<a href=https://www.ncbi.nlm.nih.gov/gene/?term=Myo18b target='_blank'>link<a>
Thrb	1.691	5.059	8.811	1.319e-06	0.0001062	5.819	<a href=https://www.ncbi.nlm.nih.gov/gene/?term=Thrb target='_blank'>link<a>
2310067B10Rik	-1.779	6.676	-8.814	1.313e-06	0.0001062	5.818	<a href=https://www.ncbi.nlm.nih.gov/gene/?term=2310067B10Rik target='_blank'>link<a>
Zfp62	1.592	5.626	8.817	1.309e-06	0.0001062	5.816	<a href=https://www.ncbi.nlm.nih.gov/gene/?term=Zfp62 target='_blank'>link<a>
Cript	2.272	6.604	8.838	1.276e-06	0.0001055	5.815	<a href=https://www.ncbi.nlm.nih.gov/gene/?term=Cript target='_blank'>link<a>
Szrd1	-1.62	6.431	-8.781	1.367e-06	0.0001073	5.782	<a href=https://www.ncbi.nlm.nih.gov/gene/?term=Szrd1 target='_blank'>link<a>
Extl1	-2.261	5.087	-8.857	1.247e-06	0.0001045	5.782	<a href=https://www.ncbi.nlm.nih.gov/gene/?term=Extl1 target='_blank'>link<a>
Atp5g1	-1.434	8.232	-8.818	1.307e-06	0.0001062	5.775	<a href=https://www.ncbi.nlm.nih.gov/gene/?term=Atp5g1 target='_blank'>link<a>
Dysf	-1.695	6.71	-8.768	1.388e-06	0.0001073	5.761	<a href=https://www.ncbi.nlm.nih.gov/gene/?term=Dysf target='_blank'>link<a>
Atp5g2	-1.992	5.653	-8.773	1.38e-06	0.0001073	5.76	<a href=https://www.ncbi.nlm.nih.gov/gene/?term=Atp5g2 target='_blank'>link<a>
Wwtr1	1.663	6.033	8.777	1.374e-06	0.0001073	5.756	<a href=https://www.ncbi.nlm.nih.gov/gene/?term=Wwtr1 target='_blank'>link<a>
Ppp1ca	-1.9	6.543	-8.757	1.406e-06	0.0001073	5.754	<a href=https://www.ncbi.nlm.nih.gov/gene/?term=Ppp1ca target='_blank'>link<a>
Prdx2	-1.63	6.373	-8.749	1.42e-06	0.0001073	5.745	<a href=https://www.ncbi.nlm.nih.gov/gene/?term=Prdx2 target='_blank'>link<a>
Scn4a	-1.407	8.434	-8.79	1.352e-06	0.0001073	5.736	<a href=https://www.ncbi.nlm.nih.gov/gene/?term=Scn4a target='_blank'>link<a>
Nab1	1.8	5.187	8.726	1.46e-06	0.0001096	5.717	<a href=https://www.ncbi.nlm.nih.gov/gene/?term=Nab1 target='_blank'>link<a>
Scoc	2.503	6.357	8.75	1.419e-06	0.0001073	5.714	<a href=https://www.ncbi.nlm.nih.gov/gene/?term=Scoc target='_blank'>link<a>
Fgfr1op2	1.526	7.081	8.752	1.416e-06	0.0001073	5.701	<a href=https://www.ncbi.nlm.nih.gov/gene/?term=Fgfr1op2 target='_blank'>link<a>
Agpat1	-1.625	6.272	-8.704	1.499e-06	0.0001112	5.693	<a href=https://www.ncbi.nlm.nih.gov/gene/?term=Agpat1 target='_blank'>link<a>
Mapk12	-1.716	6.661	-8.699	1.509e-06	0.0001113	5.68	<a href=https://www.ncbi.nlm.nih.gov/gene/?term=Mapk12 target='_blank'>link<a>
Gas1	2.371	4.501	8.689	1.526e-06	0.0001119	5.676	<a href=https://www.ncbi.nlm.nih.gov/gene/?term=Gas1 target='_blank'>link<a>
Aldoa	-1.413	13.71	-8.793	1.347e-06	0.0001073	5.656	<a href=https://www.ncbi.nlm.nih.gov/gene/?term=Aldoa target='_blank'>link<a>
Smarcd3	-1.871	7.152	-8.671	1.561e-06	0.0001124	5.634	<a href=https://www.ncbi.nlm.nih.gov/gene/?term=Smarcd3 target='_blank'>link<a>
Acacb	-1.983	7.18	-8.655	1.592e-06	0.0001139	5.615	<a href=https://www.ncbi.nlm.nih.gov/gene/?term=Acacb target='_blank'>link<a>
Rabep2	-1.739	8.343	-8.678	1.547e-06	0.000112	5.604	<a href=https://www.ncbi.nlm.nih.gov/gene/?term=Rabep2 target='_blank'>link<a>
Fkbp3	1.49	7.774	8.68	1.543e-06	0.000112	5.598	<a href=https://www.ncbi.nlm.nih.gov/gene/?term=Fkbp3 target='_blank'>link<a>
Thoc2	2.096	5.592	8.632	1.637e-06	0.0001158	5.593	<a href=https://www.ncbi.nlm.nih.gov/gene/?term=Thoc2 target='_blank'>link<a>
Cdkn1c	1.816	4.957	8.619	1.662e-06	0.0001169	5.592	<a href=https://www.ncbi.nlm.nih.gov/gene/?term=Cdkn1c target='_blank'>link<a>
Fbxo31	-2.054	6.719	-8.603	1.695e-06	0.0001186	5.568	<a href=https://www.ncbi.nlm.nih.gov/gene/?term=Fbxo31 target='_blank'>link<a>
Epc2	1.453	5.497	8.553	1.801e-06	0.0001239	5.502	<a href=https://www.ncbi.nlm.nih.gov/gene/?term=Epc2 target='_blank'>link<a>
Eri3	-1.895	5.864	-8.54	1.83e-06	0.0001246	5.498	<a href=https://www.ncbi.nlm.nih.gov/gene/?term=Eri3 target='_blank'>link<a>
Ginm1	1.637	7.184	8.584	1.735e-06	0.00012	5.492	<a href=https://www.ncbi.nlm.nih.gov/gene/?term=Ginm1 target='_blank'>link<a>
Ebag9	1.721	5.416	8.534	1.844e-06	0.0001246	5.48	<a href=https://www.ncbi.nlm.nih.gov/gene/?term=Ebag9 target='_blank'>link<a>
Sec11c	2.134	4.352	8.516	1.887e-06	0.0001255	5.468	<a href=https://www.ncbi.nlm.nih.gov/gene/?term=Sec11c target='_blank'>link<a>
Rnls	2.259	3.897	8.533	1.848e-06	0.0001246	5.466	<a href=https://www.ncbi.nlm.nih.gov/gene/?term=Rnls target='_blank'>link<a>
Far2	1.771	5.746	8.53	1.853e-06	0.0001246	5.465	<a href=https://www.ncbi.nlm.nih.gov/gene/?term=Far2 target='_blank'>link<a>
Pgam2	-1.192	10.38	-8.595	1.711e-06	0.000119	5.457	<a href=https://www.ncbi.nlm.nih.gov/gene/?term=Pgam2 target='_blank'>link<a>
Rabac1	-3.428	4.988	-8.709	1.491e-06	0.0001112	5.456	<a href=https://www.ncbi.nlm.nih.gov/gene/?term=Rabac1 target='_blank'>link<a>
Lyar	1.564	5.049	8.498	1.929e-06	0.0001265	5.445	<a href=https://www.ncbi.nlm.nih.gov/gene/?term=Lyar target='_blank'>link<a>
Dpm1	3.247	2.924	8.634	1.632e-06	0.0001158	5.425	<a href=https://www.ncbi.nlm.nih.gov/gene/?term=Dpm1 target='_blank'>link<a>
Zfp770	1.881	5.926	8.496	1.932e-06	0.0001265	5.417	<a href=https://www.ncbi.nlm.nih.gov/gene/?term=Zfp770 target='_blank'>link<a>
Naa16	1.694	5.126	8.465	2.009e-06	0.0001301	5.403	<a href=https://www.ncbi.nlm.nih.gov/gene/?term=Naa16 target='_blank'>link<a>
Gm7120	2.469	5.321	8.463	2.014e-06	0.0001301	5.393	<a href=https://www.ncbi.nlm.nih.gov/gene/?term=Gm7120 target='_blank'>link<a>
Uqcr11	-1.81	6.543	-8.434	2.088e-06	0.0001338	5.362	<a href=https://www.ncbi.nlm.nih.gov/gene/?term=Uqcr11 target='_blank'>link<a>
Cyc1	-1.813	7.973	-8.46	2.02e-06	0.0001301	5.346	<a href=https://www.ncbi.nlm.nih.gov/gene/?term=Cyc1 target='_blank'>link<a>
Asb10	-2.246	5.985	-8.406	2.162e-06	0.000134	5.336	<a href=https://www.ncbi.nlm.nih.gov/gene/?term=Asb10 target='_blank'>link<a>
Cuedc1	-1.823	7.073	-8.418	2.128e-06	0.0001339	5.326	<a href=https://www.ncbi.nlm.nih.gov/gene/?term=Cuedc1 target='_blank'>link<a>
Eno3	-1.232	11.78	-8.501	1.92e-06	0.0001265	5.318	<a href=https://www.ncbi.nlm.nih.gov/gene/?term=Eno3 target='_blank'>link<a>
Akr1a1	-1.432	6.659	-8.404	2.165e-06	0.000134	5.317	<a href=https://www.ncbi.nlm.nih.gov/gene/?term=Akr1a1 target='_blank'>link<a>
Sdc2	1.718	4.582	8.376	2.243e-06	0.0001361	5.302	<a href=https://www.ncbi.nlm.nih.gov/gene/?term=Sdc2 target='_blank'>link<a>
Pik3ca	1.684	7.041	8.423	2.117e-06	0.0001339	5.294	<a href=https://www.ncbi.nlm.nih.gov/gene/?term=Pik3ca target='_blank'>link<a>
Bckdha	-2.538	6.148	-8.368	2.266e-06	0.0001363	5.291	<a href=https://www.ncbi.nlm.nih.gov/gene/?term=Bckdha target='_blank'>link<a>
Ccne2	1.632	4.654	8.364	2.277e-06	0.0001363	5.287	<a href=https://www.ncbi.nlm.nih.gov/gene/?term=Ccne2 target='_blank'>link<a>
Stk24	1.49	5.446	8.375	2.247e-06	0.0001361	5.284	<a href=https://www.ncbi.nlm.nih.gov/gene/?term=Stk24 target='_blank'>link<a>
Col1a2	1.968	7.823	8.428	2.103e-06	0.0001339	5.281	<a href=https://www.ncbi.nlm.nih.gov/gene/?term=Col1a2 target='_blank'>link<a>
Ube3b	-2.059	7.369	-8.376	2.242e-06	0.0001361	5.266	<a href=https://www.ncbi.nlm.nih.gov/gene/?term=Ube3b target='_blank'>link<a>
Gng5	1.799	8.144	8.416	2.133e-06	0.0001339	5.26	<a href=https://www.ncbi.nlm.nih.gov/gene/?term=Gng5 target='_blank'>link<a>
Gpt2	-2.042	7.282	-8.362	2.282e-06	0.0001363	5.253	<a href=https://www.ncbi.nlm.nih.gov/gene/?term=Gpt2 target='_blank'>link<a>
Gulp1	2.757	2.702	8.525	1.866e-06	0.0001248	5.246	<a href=https://www.ncbi.nlm.nih.gov/gene/?term=Gulp1 target='_blank'>link<a>
Lrif1	2.141	5.115	8.333	2.367e-06	0.0001386	5.239	<a href=https://www.ncbi.nlm.nih.gov/gene/?term=Lrif1 target='_blank'>link<a>
Cilp	3.42	5.31	8.334	2.365e-06	0.0001386	5.235	<a href=https://www.ncbi.nlm.nih.gov/gene/?term=Cilp target='_blank'>link<a>
Dnajc21	1.459	7.692	8.386	2.214e-06	0.0001361	5.233	<a href=https://www.ncbi.nlm.nih.gov/gene/?term=Dnajc21 target='_blank'>link<a>
Fhl1	1.435	10.51	8.403	2.168e-06	0.000134	5.205	<a href=https://www.ncbi.nlm.nih.gov/gene/?term=Fhl1 target='_blank'>link<a>
Smg5	-2.343	5.454	-8.308	2.443e-06	0.0001424	5.197	<a href=https://www.ncbi.nlm.nih.gov/gene/?term=Smg5 target='_blank'>link<a>
Rap1a	2.075	7.256	8.35	2.315e-06	0.0001369	5.196	<a href=https://www.ncbi.nlm.nih.gov/gene/?term=Rap1a target='_blank'>link<a>
Zcchc11	1.46	5.168	8.295	2.481e-06	0.0001439	5.194	<a href=https://www.ncbi.nlm.nih.gov/gene/?term=Zcchc11 target='_blank'>link<a>
Mylk2	-1.556	10.23	-8.351	2.314e-06	0.0001369	5.152	<a href=https://www.ncbi.nlm.nih.gov/gene/?term=Mylk2 target='_blank'>link<a>
Smpd1	-1.951	5.751	-8.253	2.617e-06	0.0001465	5.15	<a href=https://www.ncbi.nlm.nih.gov/gene/?term=Smpd1 target='_blank'>link<a>
Enah	1.397	6.047	8.282	2.523e-06	0.0001457	5.147	<a href=https://www.ncbi.nlm.nih.gov/gene/?term=Enah target='_blank'>link<a>
Cenpb	-1.903	6.819	-8.246	2.639e-06	0.0001465	5.121	<a href=https://www.ncbi.nlm.nih.gov/gene/?term=Cenpb target='_blank'>link<a>
Sfpq	1.412	6.246	8.266	2.574e-06	0.0001465	5.12	<a href=https://www.ncbi.nlm.nih.gov/gene/?term=Sfpq target='_blank'>link<a>
Atrx	1.581	6.259	8.253	2.615e-06	0.0001465	5.103	<a href=https://www.ncbi.nlm.nih.gov/gene/?term=Atrx target='_blank'>link<a>
Ftl1	-2.048	5.546	-8.218	2.734e-06	0.00015	5.1	<a href=https://www.ncbi.nlm.nih.gov/gene/?term=Ftl1 target='_blank'>link<a>
Rdh14	1.73	6.382	8.249	2.629e-06	0.0001465	5.093	<a href=https://www.ncbi.nlm.nih.gov/gene/?term=Rdh14 target='_blank'>link<a>
Rps6ka2	-1.717	6.793	-8.207	2.773e-06	0.0001503	5.071	<a href=https://www.ncbi.nlm.nih.gov/gene/?term=Rps6ka2 target='_blank'>link<a>
Dnajb9	2.97	7.079	8.246	2.638e-06	0.0001465	5.067	<a href=https://www.ncbi.nlm.nih.gov/gene/?term=Dnajb9 target='_blank'>link<a>
Cmpk1	1.746	5.194	8.191	2.828e-06	0.0001503	5.062	<a href=https://www.ncbi.nlm.nih.gov/gene/?term=Cmpk1 target='_blank'>link<a>
Kif1c	-1.724	9.505	-8.266	2.574e-06	0.0001465	5.059	<a href=https://www.ncbi.nlm.nih.gov/gene/?term=Kif1c target='_blank'>link<a>
Gm13157	2.642	3.483	8.212	2.755e-06	0.0001503	5.055	<a href=https://www.ncbi.nlm.nih.gov/gene/?term=Gm13157 target='_blank'>link<a>
Rab11fip2	1.628	4.689	8.172	2.898e-06	0.0001509	5.051	<a href=https://www.ncbi.nlm.nih.gov/gene/?term=Rab11fip2 target='_blank'>link<a>
Hectd2	2.281	5.081	8.181	2.864e-06	0.0001505	5.05	<a href=https://www.ncbi.nlm.nih.gov/gene/?term=Hectd2 target='_blank'>link<a>
Pcm1	1.516	6.927	8.225	2.708e-06	0.0001493	5.047	<a href=https://www.ncbi.nlm.nih.gov/gene/?term=Pcm1 target='_blank'>link<a>
Fbxw5	-1.921	5.806	-8.161	2.939e-06	0.0001512	5.038	<a href=https://www.ncbi.nlm.nih.gov/gene/?term=Fbxw5 target='_blank'>link<a>
Zfp944	2.266	4.497	8.16	2.941e-06	0.0001512	5.038	<a href=https://www.ncbi.nlm.nih.gov/gene/?term=Zfp944 target='_blank'>link<a>
Tmem123	1.359	6.122	8.196	2.812e-06	0.0001503	5.036	<a href=https://www.ncbi.nlm.nih.gov/gene/?term=Tmem123 target='_blank'>link<a>
Col8a1	2.261	3.094	8.245	2.643e-06	0.0001465	5.031	<a href=https://www.ncbi.nlm.nih.gov/gene/?term=Col8a1 target='_blank'>link<a>
Pkn2	1.337	6.387	8.196	2.81e-06	0.0001503	5.027	<a href=https://www.ncbi.nlm.nih.gov/gene/?term=Pkn2 target='_blank'>link<a>
Akt1s1	-2.467	6	-8.15	2.979e-06	0.0001515	5.024	<a href=https://www.ncbi.nlm.nih.gov/gene/?term=Akt1s1 target='_blank'>link<a>
Cited2	1.459	6.136	8.182	2.863e-06	0.0001505	5.016	<a href=https://www.ncbi.nlm.nih.gov/gene/?term=Cited2 target='_blank'>link<a>
Syngr2	-1.759	7.339	-8.174	2.889e-06	0.0001509	5.006	<a href=https://www.ncbi.nlm.nih.gov/gene/?term=Syngr2 target='_blank'>link<a>
Lysmd3	2.04	3.828	8.143	3.004e-06	0.0001519	5.001	<a href=https://www.ncbi.nlm.nih.gov/gene/?term=Lysmd3 target='_blank'>link<a>
Nme7	3.103	5.348	8.149	2.983e-06	0.0001515	5	<a href=https://www.ncbi.nlm.nih.gov/gene/?term=Nme7 target='_blank'>link<a>
Hfe2	-1.606	8.526	-8.199	2.8e-06	0.0001503	4.995	<a href=https://www.ncbi.nlm.nih.gov/gene/?term=Hfe2 target='_blank'>link<a>
Trim72	-2.167	6.389	-8.12	3.094e-06	0.0001533	4.983	<a href=https://www.ncbi.nlm.nih.gov/gene/?term=Trim72 target='_blank'>link<a>
Wdr44	1.477	5.273	8.126	3.073e-06	0.0001533	4.978	<a href=https://www.ncbi.nlm.nih.gov/gene/?term=Wdr44 target='_blank'>link<a>
Mtch1	-2.656	4.644	-8.244	2.645e-06	0.0001465	4.974	<a href=https://www.ncbi.nlm.nih.gov/gene/?term=Mtch1 target='_blank'>link<a>
Ktn1	1.478	9.053	8.203	2.785e-06	0.0001503	4.971	<a href=https://www.ncbi.nlm.nih.gov/gene/?term=Ktn1 target='_blank'>link<a>
Kcnq1ot1	3.046	3.779	8.11	3.134e-06	0.0001541	4.96	<a href=https://www.ncbi.nlm.nih.gov/gene/?term=Kcnq1ot1 target='_blank'>link<a>
Sycp3	2.792	5.803	8.112	3.128e-06	0.0001541	4.936	<a href=https://www.ncbi.nlm.nih.gov/gene/?term=Sycp3 target='_blank'>link<a>
Zhx1	1.422	6.539	8.122	3.086e-06	0.0001533	4.927	<a href=https://www.ncbi.nlm.nih.gov/gene/?term=Zhx1 target='_blank'>link<a>
Pnpla8	1.198	8.246	8.15	2.978e-06	0.0001515	4.919	<a href=https://www.ncbi.nlm.nih.gov/gene/?term=Pnpla8 target='_blank'>link<a>
Sec61b	2.095	3.805	8.075	3.279e-06	0.000157	4.916	<a href=https://www.ncbi.nlm.nih.gov/gene/?term=Sec61b target='_blank'>link<a>
Mbnl1	1.12	9.308	8.163	2.93e-06	0.0001512	4.915	<a href=https://www.ncbi.nlm.nih.gov/gene/?term=Mbnl1 target='_blank'>link<a>
Nomo1	-1.624	6.609	-8.076	3.274e-06	0.000157	4.909	<a href=https://www.ncbi.nlm.nih.gov/gene/?term=Nomo1 target='_blank'>link<a>
Mfap3l	2.276	5.312	8.068	3.309e-06	0.000157	4.899	<a href=https://www.ncbi.nlm.nih.gov/gene/?term=Mfap3l target='_blank'>link<a>
Uchl5	2.423	5.844	8.081	3.254e-06	0.000157	4.895	<a href=https://www.ncbi.nlm.nih.gov/gene/?term=Uchl5 target='_blank'>link<a>
Aes	-1.274	8.889	-8.13	3.056e-06	0.0001533	4.894	<a href=https://www.ncbi.nlm.nih.gov/gene/?term=Aes target='_blank'>link<a>
Tufm	-2.81	5.962	-8.045	3.408e-06	0.000161	4.89	<a href=https://www.ncbi.nlm.nih.gov/gene/?term=Tufm target='_blank'>link<a>
Samm50	-1.517	7.041	-8.076	3.274e-06	0.000157	4.888	<a href=https://www.ncbi.nlm.nih.gov/gene/?term=Samm50 target='_blank'>link<a>
Fundc1	1.545	5.975	8.072	3.291e-06	0.000157	4.882	<a href=https://www.ncbi.nlm.nih.gov/gene/?term=Fundc1 target='_blank'>link<a>
Mapkapk3	-1.793	5.36	-8.035	3.449e-06	0.0001612	4.877	<a href=https://www.ncbi.nlm.nih.gov/gene/?term=Mapkapk3 target='_blank'>link<a>
Ankrd9	-3.265	4.919	-8.189	2.837e-06	0.0001503	4.874	<a href=https://www.ncbi.nlm.nih.gov/gene/?term=Ankrd9 target='_blank'>link<a>
Hnrnpdl	1.611	7.444	8.088	3.223e-06	0.000157	4.856	<a href=https://www.ncbi.nlm.nih.gov/gene/?term=Hnrnpdl target='_blank'>link<a>
Sh3bgrl	1.67	4.847	8.019	3.523e-06	0.000163	4.855	<a href=https://www.ncbi.nlm.nih.gov/gene/?term=Sh3bgrl target='_blank'>link<a>
5031439G07Rik	-2.005	6.284	-8.018	3.529e-06	0.000163	4.854	<a href=https://www.ncbi.nlm.nih.gov/gene/?term=5031439G07Rik target='_blank'>link<a>
Myom2	-1.186	10.41	-8.122	3.089e-06	0.0001533	4.851	<a href=https://www.ncbi.nlm.nih.gov/gene/?term=Myom2 target='_blank'>link<a>
Zfp68	1.53	5.797	8.041	3.422e-06	0.0001611	4.849	<a href=https://www.ncbi.nlm.nih.gov/gene/?term=Zfp68 target='_blank'>link<a>
Bag1	1.252	7.763	8.073	3.286e-06	0.000157	4.829	<a href=https://www.ncbi.nlm.nih.gov/gene/?term=Bag1 target='_blank'>link<a>
Rac1	1.554	8.683	8.068	3.306e-06	0.000157	4.802	<a href=https://www.ncbi.nlm.nih.gov/gene/?term=Rac1 target='_blank'>link<a>
Rb1	1.782	5.533	7.996	3.627e-06	0.0001656	4.8	<a href=https://www.ncbi.nlm.nih.gov/gene/?term=Rb1 target='_blank'>link<a>
Aamp	-2.363	5.46	-7.972	3.742e-06	0.0001684	4.793	<a href=https://www.ncbi.nlm.nih.gov/gene/?term=Aamp target='_blank'>link<a>
Zc2hc1a	2.138	3.824	7.96	3.801e-06	0.0001687	4.777	<a href=https://www.ncbi.nlm.nih.gov/gene/?term=Zc2hc1a target='_blank'>link<a>
Cisd2	1.347	6.383	8	3.607e-06	0.0001654	4.775	<a href=https://www.ncbi.nlm.nih.gov/gene/?term=Cisd2 target='_blank'>link<a>
Gstp1	-1.782	5.785	-7.946	3.867e-06	0.0001708	4.771	<a href=https://www.ncbi.nlm.nih.gov/gene/?term=Gstp1 target='_blank'>link<a>
Pnrc2	1.839	6.692	8.005	3.586e-06	0.000165	4.768	<a href=https://www.ncbi.nlm.nih.gov/gene/?term=Pnrc2 target='_blank'>link<a>
Slc38a3	-1.362	6.372	-7.959	3.805e-06	0.0001687	4.764	<a href=https://www.ncbi.nlm.nih.gov/gene/?term=Slc38a3 target='_blank'>link<a>
Ddb1	-1.632	7.07	-7.975	3.727e-06	0.0001684	4.758	<a href=https://www.ncbi.nlm.nih.gov/gene/?term=Ddb1 target='_blank'>link<a>
Neat1	-1.241	9.722	-8.035	3.452e-06	0.0001612	4.751	<a href=https://www.ncbi.nlm.nih.gov/gene/?term=Neat1 target='_blank'>link<a>
Mlec	-1.468	7.234	-7.974	3.731e-06	0.0001684	4.747	<a href=https://www.ncbi.nlm.nih.gov/gene/?term=Mlec target='_blank'>link<a>
Polr2m	1.571	8.752	8.022	3.508e-06	0.000163	4.739	<a href=https://www.ncbi.nlm.nih.gov/gene/?term=Polr2m target='_blank'>link<a>
Pfkp	2.748	5.047	7.923	3.987e-06	0.0001719	4.722	<a href=https://www.ncbi.nlm.nih.gov/gene/?term=Pfkp target='_blank'>link<a>
Dynll1	2.014	5.21	7.924	3.982e-06	0.0001719	4.718	<a href=https://www.ncbi.nlm.nih.gov/gene/?term=Dynll1 target='_blank'>link<a>
Fastk	-1.764	7.148	-7.939	3.907e-06	0.0001708	4.71	<a href=https://www.ncbi.nlm.nih.gov/gene/?term=Fastk target='_blank'>link<a>
Ddx50	1.296	6.175	7.939	3.905e-06	0.0001708	4.703	<a href=https://www.ncbi.nlm.nih.gov/gene/?term=Ddx50 target='_blank'>link<a>
Macrod1	-1.995	6.075	-7.884	4.194e-06	0.0001751	4.689	<a href=https://www.ncbi.nlm.nih.gov/gene/?term=Macrod1 target='_blank'>link<a>
Ap2a1	-2.695	5.559	-7.894	4.138e-06	0.0001751	4.687	<a href=https://www.ncbi.nlm.nih.gov/gene/?term=Ap2a1 target='_blank'>link<a>
Klhdc3	-1.88	6.073	-7.882	4.205e-06	0.0001751	4.686	<a href=https://www.ncbi.nlm.nih.gov/gene/?term=Klhdc3 target='_blank'>link<a>
Ppp2r4	-2.702	4.735	-7.962	3.793e-06	0.0001687	4.676	<a href=https://www.ncbi.nlm.nih.gov/gene/?term=Ppp2r4 target='_blank'>link<a>
Zfp654	1.588	5.775	7.903	4.094e-06	0.0001746	4.67	<a href=https://www.ncbi.nlm.nih.gov/gene/?term=Zfp654 target='_blank'>link<a>
Vbp1	1.638	6.233	7.916	4.025e-06	0.0001728	4.668	<a href=https://www.ncbi.nlm.nih.gov/gene/?term=Vbp1 target='_blank'>link<a>
Ube2g1	2.057	8.275	7.961	3.796e-06	0.0001687	4.667	<a href=https://www.ncbi.nlm.nih.gov/gene/?term=Ube2g1 target='_blank'>link<a>
Hrsp12	2.011	3.799	7.871	4.263e-06	0.0001751	4.667	<a href=https://www.ncbi.nlm.nih.gov/gene/?term=Hrsp12 target='_blank'>link<a>
Rnf10	-1.798	7.994	-7.926	3.972e-06	0.0001719	4.658	<a href=https://www.ncbi.nlm.nih.gov/gene/?term=Rnf10 target='_blank'>link<a>
Txnl1	2.596	7.826	7.941	3.893e-06	0.0001708	4.651	<a href=https://www.ncbi.nlm.nih.gov/gene/?term=Txnl1 target='_blank'>link<a>
Prrc2a	-1.856	6.858	-7.873	4.251e-06	0.0001751	4.641	<a href=https://www.ncbi.nlm.nih.gov/gene/?term=Prrc2a target='_blank'>link<a>
Irak1bp1	3.022	3.31	7.878	4.228e-06	0.0001751	4.639	<a href=https://www.ncbi.nlm.nih.gov/gene/?term=Irak1bp1 target='_blank'>link<a>
Dyrk1b	-2.396	4.689	-7.913	4.038e-06	0.0001728	4.628	<a href=https://www.ncbi.nlm.nih.gov/gene/?term=Dyrk1b target='_blank'>link<a>
Gaa	-1.852	7.336	-7.878	4.226e-06	0.0001751	4.624	<a href=https://www.ncbi.nlm.nih.gov/gene/?term=Gaa target='_blank'>link<a>
Dnttip2	1.848	6.038	7.876	4.236e-06	0.0001751	4.623	<a href=https://www.ncbi.nlm.nih.gov/gene/?term=Dnttip2 target='_blank'>link<a>
Xiap	1.371	5.784	7.862	4.313e-06	0.000176	4.618	<a href=https://www.ncbi.nlm.nih.gov/gene/?term=Xiap target='_blank'>link<a>
Egln2	-2.14	5.651	-7.825	4.529e-06	0.00018	4.618	<a href=https://www.ncbi.nlm.nih.gov/gene/?term=Egln2 target='_blank'>link<a>
Zfp959	2.467	3.214	7.871	4.264e-06	0.0001751	4.617	<a href=https://www.ncbi.nlm.nih.gov/gene/?term=Zfp959 target='_blank'>link<a>
Clcn1	-1.408	7.131	-7.867	4.286e-06	0.0001754	4.61	<a href=https://www.ncbi.nlm.nih.gov/gene/?term=Clcn1 target='_blank'>link<a>
Lmo4	1.946	5.793	7.858	4.335e-06	0.000176	4.609	<a href=https://www.ncbi.nlm.nih.gov/gene/?term=Lmo4 target='_blank'>link<a>
Ndufv1	-2.146	7.792	-7.876	4.236e-06	0.0001751	4.607	<a href=https://www.ncbi.nlm.nih.gov/gene/?term=Ndufv1 target='_blank'>link<a>
2310009A05Rik	2.333	3.479	7.839	4.444e-06	0.0001783	4.606	<a href=https://www.ncbi.nlm.nih.gov/gene/?term=2310009A05Rik target='_blank'>link<a>
Stac3	-2.235	6.781	-7.83	4.498e-06	0.0001799	4.599	<a href=https://www.ncbi.nlm.nih.gov/gene/?term=Stac3 target='_blank'>link<a>
Dek	1.639	6.776	7.875	4.244e-06	0.0001751	4.595	<a href=https://www.ncbi.nlm.nih.gov/gene/?term=Dek target='_blank'>link<a>
Git2	1.461	5.209	7.815	4.589e-06	0.00018	4.581	<a href=https://www.ncbi.nlm.nih.gov/gene/?term=Git2 target='_blank'>link<a>
Epn1	-1.965	6.712	-7.812	4.606e-06	0.00018	4.57	<a href=https://www.ncbi.nlm.nih.gov/gene/?term=Epn1 target='_blank'>link<a>
Maz	-2.259	5.16	-7.798	4.69e-06	0.0001811	4.565	<a href=https://www.ncbi.nlm.nih.gov/gene/?term=Maz target='_blank'>link<a>
Pcx	-2.84	4.945	-7.857	4.342e-06	0.000176	4.564	<a href=https://www.ncbi.nlm.nih.gov/gene/?term=Pcx target='_blank'>link<a>
Atg9a	-1.809	6.805	-7.81	4.617e-06	0.00018	4.561	<a href=https://www.ncbi.nlm.nih.gov/gene/?term=Atg9a target='_blank'>link<a>
Slmap	1.577	7.139	7.845	4.411e-06	0.000178	4.545	<a href=https://www.ncbi.nlm.nih.gov/gene/?term=Slmap target='_blank'>link<a>
Pcf11	1.496	5.181	7.784	4.777e-06	0.0001834	4.542	<a href=https://www.ncbi.nlm.nih.gov/gene/?term=Pcf11 target='_blank'>link<a>
Nol6	-2.718	4.097	-7.99	3.656e-06	0.0001663	4.539	<a href=https://www.ncbi.nlm.nih.gov/gene/?term=Nol6 target='_blank'>link<a>
Mgst3	-2.263	6.192	-7.766	4.893e-06	0.0001845	4.538	<a href=https://www.ncbi.nlm.nih.gov/gene/?term=Mgst3 target='_blank'>link<a>
Eef1g	-1.122	8.176	-7.844	4.42e-06	0.000178	4.534	<a href=https://www.ncbi.nlm.nih.gov/gene/?term=Eef1g target='_blank'>link<a>
Cmc1	1.842	4.669	7.764	4.908e-06	0.0001845	4.533	<a href=https://www.ncbi.nlm.nih.gov/gene/?term=Cmc1 target='_blank'>link<a>
Apoo	2.866	6.983	7.816	4.58e-06	0.00018	4.509	<a href=https://www.ncbi.nlm.nih.gov/gene/?term=Apoo target='_blank'>link<a>
Tfeb	-2.831	5.194	-7.763	4.914e-06	0.0001845	4.498	<a href=https://www.ncbi.nlm.nih.gov/gene/?term=Tfeb target='_blank'>link<a>
Def8	-2.148	4.855	-7.766	4.896e-06	0.0001845	4.496	<a href=https://www.ncbi.nlm.nih.gov/gene/?term=Def8 target='_blank'>link<a>
Ano5	1.402	7.873	7.819	4.564e-06	0.00018	4.49	<a href=https://www.ncbi.nlm.nih.gov/gene/?term=Ano5 target='_blank'>link<a>
Cmc4	3.588	4.099	7.722	5.182e-06	0.0001916	4.488	<a href=https://www.ncbi.nlm.nih.gov/gene/?term=Cmc4 target='_blank'>link<a>
Slc18a2	2.477	2.837	7.813	4.6e-06	0.00018	4.487	<a href=https://www.ncbi.nlm.nih.gov/gene/?term=Slc18a2 target='_blank'>link<a>
Bin1	-1.526	8.734	-7.813	4.6e-06	0.00018	4.482	<a href=https://www.ncbi.nlm.nih.gov/gene/?term=Bin1 target='_blank'>link<a>
Ubr5	1.294	7.571	7.806	4.644e-06	0.0001804	4.481	<a href=https://www.ncbi.nlm.nih.gov/gene/?term=Ubr5 target='_blank'>link<a>
Nae1	1.86	5.759	7.752	4.981e-06	0.0001859	4.471	<a href=https://www.ncbi.nlm.nih.gov/gene/?term=Nae1 target='_blank'>link<a>
Popdc3	2.069	6.577	7.773	4.845e-06	0.0001845	4.465	<a href=https://www.ncbi.nlm.nih.gov/gene/?term=Popdc3 target='_blank'>link<a>
Dynlt3	1.225	6.325	7.756	4.958e-06	0.0001856	4.456	<a href=https://www.ncbi.nlm.nih.gov/gene/?term=Dynlt3 target='_blank'>link<a>
Cdc73	1.542	4.961	7.708	5.281e-06	0.0001934	4.451	<a href=https://www.ncbi.nlm.nih.gov/gene/?term=Cdc73 target='_blank'>link<a>
Ypel3	-1.991	4.956	-7.707	5.288e-06	0.0001934	4.444	<a href=https://www.ncbi.nlm.nih.gov/gene/?term=Ypel3 target='_blank'>link<a>
45907	2.384	7.881	7.784	4.78e-06	0.0001834	4.44	<a href=https://www.ncbi.nlm.nih.gov/gene/?term=Sept7 target='_blank'>link<a>
Nmd3	1.664	5.347	7.704	5.311e-06	0.0001934	4.427	<a href=https://www.ncbi.nlm.nih.gov/gene/?term=Nmd3 target='_blank'>link<a>
Ipo13	-2.233	7.28	-7.711	5.261e-06	0.0001934	4.416	<a href=https://www.ncbi.nlm.nih.gov/gene/?term=Ipo13 target='_blank'>link<a>
Pkm	-1.171	11.73	-7.803	4.659e-06	0.0001804	4.406	<a href=https://www.ncbi.nlm.nih.gov/gene/?term=Pkm target='_blank'>link<a>
Toporsos	2.817	3.106	7.705	5.305e-06	0.0001934	4.404	<a href=https://www.ncbi.nlm.nih.gov/gene/?term=Toporsos target='_blank'>link<a>
Msrb1	-1.746	5.816	-7.658	5.639e-06	0.0002012	4.402	<a href=https://www.ncbi.nlm.nih.gov/gene/?term=Msrb1 target='_blank'>link<a>
Tyw5	2.681	2.675	7.764	4.908e-06	0.0001845	4.395	<a href=https://www.ncbi.nlm.nih.gov/gene/?term=Tyw5 target='_blank'>link<a>
Ube2d3	1.682	9.476	7.771	4.863e-06	0.0001845	4.391	<a href=https://www.ncbi.nlm.nih.gov/gene/?term=Ube2d3 target='_blank'>link<a>
Tbc1d19	1.96	5.648	7.688	5.423e-06	0.0001964	4.39	<a href=https://www.ncbi.nlm.nih.gov/gene/?term=Tbc1d19 target='_blank'>link<a>
Uba52	-1.473	6.688	-7.673	5.529e-06	0.0001991	4.378	<a href=https://www.ncbi.nlm.nih.gov/gene/?term=Uba52 target='_blank'>link<a>
Eif2s2	1.425	8.48	7.744	5.038e-06	0.0001874	4.375	<a href=https://www.ncbi.nlm.nih.gov/gene/?term=Eif2s2 target='_blank'>link<a>
Ppp1r2	1.112	7.902	7.729	5.138e-06	0.0001906	4.37	<a href=https://www.ncbi.nlm.nih.gov/gene/?term=Ppp1r2 target='_blank'>link<a>
Fbxo40	-1.583	6.704	-7.662	5.611e-06	0.0002008	4.365	<a href=https://www.ncbi.nlm.nih.gov/gene/?term=Fbxo40 target='_blank'>link<a>
Acap2	2.251	5.17	7.652	5.684e-06	0.0002018	4.364	<a href=https://www.ncbi.nlm.nih.gov/gene/?term=Acap2 target='_blank'>link<a>
Adhfe1	1.704	5.314	7.649	5.711e-06	0.0002018	4.356	<a href=https://www.ncbi.nlm.nih.gov/gene/?term=Adhfe1 target='_blank'>link<a>
Snrpf	2.079	3.881	7.619	5.943e-06	0.0002034	4.352	<a href=https://www.ncbi.nlm.nih.gov/gene/?term=Snrpf target='_blank'>link<a>
Mtrf1l	2.238	3.441	7.634	5.823e-06	0.0002031	4.351	<a href=https://www.ncbi.nlm.nih.gov/gene/?term=Mtrf1l target='_blank'>link<a>
Tmem47	2.217	4.078	7.614	5.982e-06	0.0002034	4.349	<a href=https://www.ncbi.nlm.nih.gov/gene/?term=Tmem47 target='_blank'>link<a>
Dbt	1.481	5.557	7.644	5.746e-06	0.0002021	4.34	<a href=https://www.ncbi.nlm.nih.gov/gene/?term=Dbt target='_blank'>link<a>
Orc4	2.211	6.201	7.668	5.568e-06	0.0001998	4.338	<a href=https://www.ncbi.nlm.nih.gov/gene/?term=Orc4 target='_blank'>link<a>
Abhd16a	-2.494	5.038	-7.626	5.886e-06	0.0002034	4.331	<a href=https://www.ncbi.nlm.nih.gov/gene/?term=Abhd16a target='_blank'>link<a>
Lrrcc1	1.93	4.478	7.604	6.066e-06	0.000204	4.329	<a href=https://www.ncbi.nlm.nih.gov/gene/?term=Lrrcc1 target='_blank'>link<a>
Rnf13	1.379	5.915	7.639	5.787e-06	0.0002026	4.316	<a href=https://www.ncbi.nlm.nih.gov/gene/?term=Rnf13 target='_blank'>link<a>
Rps6kb1	1.397	6.298	7.647	5.722e-06	0.0002018	4.311	<a href=https://www.ncbi.nlm.nih.gov/gene/?term=Rps6kb1 target='_blank'>link<a>
Ccdc88a	2.405	2.675	7.693	5.384e-06	0.0001955	4.31	<a href=https://www.ncbi.nlm.nih.gov/gene/?term=Ccdc88a target='_blank'>link<a>
1110032A03Rik	2.689	5.283	7.615	5.97e-06	0.0002034	4.308	<a href=https://www.ncbi.nlm.nih.gov/gene/?term=1110032A03Rik target='_blank'>link<a>
Chmp2b	1.308	5.887	7.626	5.89e-06	0.0002034	4.3	<a href=https://www.ncbi.nlm.nih.gov/gene/?term=Chmp2b target='_blank'>link<a>
Shfm1	2.415	6.771	7.65	5.702e-06	0.0002018	4.292	<a href=https://www.ncbi.nlm.nih.gov/gene/?term=Shfm1 target='_blank'>link<a>
Minos1	1.997	7.884	7.673	5.53e-06	0.0001991	4.292	<a href=https://www.ncbi.nlm.nih.gov/gene/?term=Minos1 target='_blank'>link<a>
Ireb2	1.381	5.847	7.616	5.965e-06	0.0002034	4.288	<a href=https://www.ncbi.nlm.nih.gov/gene/?term=Ireb2 target='_blank'>link<a>
Gm15421	5.419	3.391	7.597	6.117e-06	0.0002045	4.279	<a href=https://www.ncbi.nlm.nih.gov/gene/?term=Gm15421 target='_blank'>link<a>
Ccdc122	3.345	1.815	7.923	3.988e-06	0.0001719	4.275	<a href=https://www.ncbi.nlm.nih.gov/gene/?term=Ccdc122 target='_blank'>link<a>
Sema6c	-3.584	5.628	-7.585	6.218e-06	0.0002057	4.274	<a href=https://www.ncbi.nlm.nih.gov/gene/?term=Sema6c target='_blank'>link<a>
R3hdm4	-1.481	6.305	-7.58	6.261e-06	0.0002062	4.272	<a href=https://www.ncbi.nlm.nih.gov/gene/?term=R3hdm4 target='_blank'>link<a>
Tmed5	2.168	6.944	7.638	5.793e-06	0.0002026	4.271	<a href=https://www.ncbi.nlm.nih.gov/gene/?term=Tmed5 target='_blank'>link<a>
Rxra	-1.738	7.255	-7.611	6.004e-06	0.0002036	4.271	<a href=https://www.ncbi.nlm.nih.gov/gene/?term=Rxra target='_blank'>link<a>
Acadvl	-2.075	7.583	-7.618	5.949e-06	0.0002034	4.271	<a href=https://www.ncbi.nlm.nih.gov/gene/?term=Acadvl target='_blank'>link<a>
Coa6	2.599	4.746	7.556	6.465e-06	0.0002075	4.255	<a href=https://www.ncbi.nlm.nih.gov/gene/?term=Coa6 target='_blank'>link<a>
Nol7	2.128	7.02	7.627	5.876e-06	0.0002034	4.254	<a href=https://www.ncbi.nlm.nih.gov/gene/?term=Nol7 target='_blank'>link<a>
Dync1h1	-1.492	6.727	-7.579	6.266e-06	0.0002062	4.25	<a href=https://www.ncbi.nlm.nih.gov/gene/?term=Dync1h1 target='_blank'>link<a>
Zfp758	1.708	4.103	7.53	6.696e-06	0.0002112	4.239	<a href=https://www.ncbi.nlm.nih.gov/gene/?term=Zfp758 target='_blank'>link<a>
Med14	1.474	6.042	7.586	6.209e-06	0.0002057	4.238	<a href=https://www.ncbi.nlm.nih.gov/gene/?term=Med14 target='_blank'>link<a>
Rab1b	-2.328	5.84	-7.525	6.741e-06	0.0002116	4.232	<a href=https://www.ncbi.nlm.nih.gov/gene/?term=Rab1b target='_blank'>link<a>
Pdlim7	-2.29	7.031	-7.561	6.422e-06	0.0002075	4.232	<a href=https://www.ncbi.nlm.nih.gov/gene/?term=Pdlim7 target='_blank'>link<a>
Esf1	1.779	5.419	7.56	6.425e-06	0.0002075	4.232	<a href=https://www.ncbi.nlm.nih.gov/gene/?term=Esf1 target='_blank'>link<a>
Wnk2	-1.443	6.274	-7.544	6.572e-06	0.0002089	4.226	<a href=https://www.ncbi.nlm.nih.gov/gene/?term=Wnk2 target='_blank'>link<a>
Ufl1	1.259	5.947	7.569	6.355e-06	0.0002074	4.221	<a href=https://www.ncbi.nlm.nih.gov/gene/?term=Ufl1 target='_blank'>link<a>
Dcaf8	-1.497	7.881	-7.598	6.109e-06	0.0002045	4.219	<a href=https://www.ncbi.nlm.nih.gov/gene/?term=Dcaf8 target='_blank'>link<a>
Atad1	1.31	7.253	7.605	6.055e-06	0.000204	4.219	<a href=https://www.ncbi.nlm.nih.gov/gene/?term=Atad1 target='_blank'>link<a>
Vps37a	1.151	7.301	7.595	6.136e-06	0.0002046	4.205	<a href=https://www.ncbi.nlm.nih.gov/gene/?term=Vps37a target='_blank'>link<a>
Smap1	1.493	5.045	7.525	6.738e-06	0.0002116	4.205	<a href=https://www.ncbi.nlm.nih.gov/gene/?term=Smap1 target='_blank'>link<a>
Rb1cc1	2.066	7.69	7.604	6.064e-06	0.000204	4.202	<a href=https://www.ncbi.nlm.nih.gov/gene/?term=Rb1cc1 target='_blank'>link<a>
Ndufb7	-1.894	5.933	-7.499	6.978e-06	0.0002157	4.191	<a href=https://www.ncbi.nlm.nih.gov/gene/?term=Ndufb7 target='_blank'>link<a>
Cul4b	1.61	4.638	7.5	6.967e-06	0.0002157	4.188	<a href=https://www.ncbi.nlm.nih.gov/gene/?term=Cul4b target='_blank'>link<a>
Mettl5	2.072	4.717	7.5	6.972e-06	0.0002157	4.183	<a href=https://www.ncbi.nlm.nih.gov/gene/?term=Mettl5 target='_blank'>link<a>
Cfl2	1.56	9.679	7.618	5.949e-06	0.0002034	4.181	<a href=https://www.ncbi.nlm.nih.gov/gene/?term=Cfl2 target='_blank'>link<a>
Rplp0	-1.513	8.308	-7.574	6.306e-06	0.0002069	4.172	<a href=https://www.ncbi.nlm.nih.gov/gene/?term=Rplp0 target='_blank'>link<a>
Smpdl3a	1.28	7.045	7.565	6.389e-06	0.0002074	4.171	<a href=https://www.ncbi.nlm.nih.gov/gene/?term=Smpdl3a target='_blank'>link<a>
Psmd2	-1.449	7.727	-7.557	6.454e-06	0.0002075	4.169	<a href=https://www.ncbi.nlm.nih.gov/gene/?term=Psmd2 target='_blank'>link<a>
Gm20300	1.817	6.594	7.553	6.491e-06	0.0002075	4.168	<a href=https://www.ncbi.nlm.nih.gov/gene/?term=Gm20300 target='_blank'>link<a>
Eif5a	-2.729	7.184	-7.51	6.878e-06	0.0002147	4.167	<a href=https://www.ncbi.nlm.nih.gov/gene/?term=Eif5a target='_blank'>link<a>
Snap23	1.443	6.23	7.538	6.62e-06	0.0002099	4.165	<a href=https://www.ncbi.nlm.nih.gov/gene/?term=Snap23 target='_blank'>link<a>
Mapk8ip3	-2.538	4.303	-7.588	6.191e-06	0.0002057	4.156	<a href=https://www.ncbi.nlm.nih.gov/gene/?term=Mapk8ip3 target='_blank'>link<a>
Map3k12	1.22	6.944	7.551	6.509e-06	0.0002075	4.156	<a href=https://www.ncbi.nlm.nih.gov/gene/?term=Map3k12 target='_blank'>link<a>
Cops2	1.43	7.811	7.566	6.374e-06	0.0002074	4.15	<a href=https://www.ncbi.nlm.nih.gov/gene/?term=Cops2 target='_blank'>link<a>
Rabgap1l	1.745	3.655	7.467	7.28e-06	0.0002233	4.15	<a href=https://www.ncbi.nlm.nih.gov/gene/?term=Rabgap1l target='_blank'>link<a>
Cetn3	1.952	4.528	7.459	7.362e-06	0.0002252	4.137	<a href=https://www.ncbi.nlm.nih.gov/gene/?term=Cetn3 target='_blank'>link<a>
Acadl	1.542	9.02	7.569	6.356e-06	0.0002074	4.124	<a href=https://www.ncbi.nlm.nih.gov/gene/?term=Acadl target='_blank'>link<a>
Kbtbd3	2.002	3.485	7.452	7.434e-06	0.0002258	4.124	<a href=https://www.ncbi.nlm.nih.gov/gene/?term=Kbtbd3 target='_blank'>link<a>
Dynll2	-1.272	7.482	-7.515	6.827e-06	0.0002137	4.119	<a href=https://www.ncbi.nlm.nih.gov/gene/?term=Dynll2 target='_blank'>link<a>
Erg	1.792	4.943	7.453	7.428e-06	0.0002258	4.111	<a href=https://www.ncbi.nlm.nih.gov/gene/?term=Erg target='_blank'>link<a>
Cdc34	-1.486	7.216	-7.486	7.102e-06	0.0002189	4.097	<a href=https://www.ncbi.nlm.nih.gov/gene/?term=Cdc34 target='_blank'>link<a>
Fam63b	1.331	5.477	7.454	7.414e-06	0.0002258	4.089	<a href=https://www.ncbi.nlm.nih.gov/gene/?term=Fam63b target='_blank'>link<a>
Irs1	1.459	6.92	7.501	6.954e-06	0.0002157	4.088	<a href=https://www.ncbi.nlm.nih.gov/gene/?term=Irs1 target='_blank'>link<a>
Kctd12	1.787	4.693	7.419	7.777e-06	0.0002311	4.077	<a href=https://www.ncbi.nlm.nih.gov/gene/?term=Kctd12 target='_blank'>link<a>
Ccdc59	2.245	4.654	7.417	7.797e-06	0.0002311	4.074	<a href=https://www.ncbi.nlm.nih.gov/gene/?term=Ccdc59 target='_blank'>link<a>
Serbp1	1.513	9.096	7.533	6.669e-06	0.0002109	4.074	<a href=https://www.ncbi.nlm.nih.gov/gene/?term=Serbp1 target='_blank'>link<a>
Gmpr	-1.957	6.229	-7.406	7.913e-06	0.0002314	4.058	<a href=https://www.ncbi.nlm.nih.gov/gene/?term=Gmpr target='_blank'>link<a>
Angptl1	2.102	3.345	7.408	7.89e-06	0.0002314	4.058	<a href=https://www.ncbi.nlm.nih.gov/gene/?term=Angptl1 target='_blank'>link<a>
Cdc37	-1.688	6.304	-7.405	7.919e-06	0.0002314	4.043	<a href=https://www.ncbi.nlm.nih.gov/gene/?term=Cdc37 target='_blank'>link<a>
Cluh	-1.877	7.066	-7.431	7.647e-06	0.0002311	4.039	<a href=https://www.ncbi.nlm.nih.gov/gene/?term=Cluh target='_blank'>link<a>
Pacs2	-1.714	5.84	-7.373	8.269e-06	0.000237	4.025	<a href=https://www.ncbi.nlm.nih.gov/gene/?term=Pacs2 target='_blank'>link<a>
Coro6	-1.804	6.293	-7.387	8.121e-06	0.0002349	4.022	<a href=https://www.ncbi.nlm.nih.gov/gene/?term=Coro6 target='_blank'>link<a>
Wac	1.434	6.003	7.419	7.774e-06	0.0002311	4.013	<a href=https://www.ncbi.nlm.nih.gov/gene/?term=Wac target='_blank'>link<a>
Srf	-1.316	6.193	-7.384	8.148e-06	0.0002349	4.011	<a href=https://www.ncbi.nlm.nih.gov/gene/?term=Srf target='_blank'>link<a>
Usp8	1.537	5.689	7.407	7.902e-06	0.0002314	4.01	<a href=https://www.ncbi.nlm.nih.gov/gene/?term=Usp8 target='_blank'>link<a>
Rrm2b	1.863	6.309	7.429	7.671e-06	0.0002311	4.01	<a href=https://www.ncbi.nlm.nih.gov/gene/?term=Rrm2b target='_blank'>link<a>
Nr2c2	1.342	5.708	7.402	7.956e-06	0.0002318	4.005	<a href=https://www.ncbi.nlm.nih.gov/gene/?term=Nr2c2 target='_blank'>link<a>
Wdtc1	-2.056	6.317	-7.367	8.341e-06	0.0002385	4.002	<a href=https://www.ncbi.nlm.nih.gov/gene/?term=Wdtc1 target='_blank'>link<a>
Rexo2	2.167	6.97	7.425	7.71e-06	0.0002311	3.979	<a href=https://www.ncbi.nlm.nih.gov/gene/?term=Rexo2 target='_blank'>link<a>
Gucy1a2	2.539	3.258	7.346	8.584e-06	0.0002438	3.975	<a href=https://www.ncbi.nlm.nih.gov/gene/?term=Gucy1a2 target='_blank'>link<a>
Phtf2	1.051	8.297	7.442	7.537e-06	0.0002283	3.968	<a href=https://www.ncbi.nlm.nih.gov/gene/?term=Phtf2 target='_blank'>link<a>
Ddx3y	1.29	7.287	7.42	7.762e-06	0.0002311	3.965	<a href=https://www.ncbi.nlm.nih.gov/gene/?term=Ddx3y target='_blank'>link<a>
Rnpc3	1.581	4.525	7.328	8.796e-06	0.0002458	3.964	<a href=https://www.ncbi.nlm.nih.gov/gene/?term=Rnpc3 target='_blank'>link<a>
Sema3c	1.756	6.693	7.405	7.922e-06	0.0002314	3.962	<a href=https://www.ncbi.nlm.nih.gov/gene/?term=Sema3c target='_blank'>link<a>
Wbp1l	-1.517	6.056	-7.338	8.68e-06	0.0002449	3.962	<a href=https://www.ncbi.nlm.nih.gov/gene/?term=Wbp1l target='_blank'>link<a>
Mlxip	-1.562	6.116	-7.335	8.717e-06	0.0002449	3.956	<a href=https://www.ncbi.nlm.nih.gov/gene/?term=Mlxip target='_blank'>link<a>
Tmtc3	2.86	5.589	7.36	8.422e-06	0.0002403	3.947	<a href=https://www.ncbi.nlm.nih.gov/gene/?term=Tmtc3 target='_blank'>link<a>
Ptov1	-1.491	5.925	-7.317	8.934e-06	0.0002483	3.939	<a href=https://www.ncbi.nlm.nih.gov/gene/?term=Ptov1 target='_blank'>link<a>
Acvr2a	1.703	6.634	7.384	8.156e-06	0.0002349	3.935	<a href=https://www.ncbi.nlm.nih.gov/gene/?term=Acvr2a target='_blank'>link<a>
Bdp1	1.58	4.532	7.301	9.133e-06	0.0002512	3.927	<a href=https://www.ncbi.nlm.nih.gov/gene/?term=Bdp1 target='_blank'>link<a>
Ak1	-1.069	9.829	-7.419	7.773e-06	0.0002311	3.913	<a href=https://www.ncbi.nlm.nih.gov/gene/?term=Ak1 target='_blank'>link<a>
Sptb	-1.563	8.109	-7.38	8.194e-06	0.0002354	3.912	<a href=https://www.ncbi.nlm.nih.gov/gene/?term=Sptb target='_blank'>link<a>
Vamp5	-2.343	5.147	-7.283	9.355e-06	0.0002533	3.906	<a href=https://www.ncbi.nlm.nih.gov/gene/?term=Vamp5 target='_blank'>link<a>
Taf5	3.986	8.118	7.396	8.015e-06	0.0002325	3.905	<a href=https://www.ncbi.nlm.nih.gov/gene/?term=Taf5 target='_blank'>link<a>
Mecp2	1.349	6.153	7.334	8.725e-06	0.0002449	3.89	<a href=https://www.ncbi.nlm.nih.gov/gene/?term=Mecp2 target='_blank'>link<a>
Phb	-1.703	6.389	-7.295	9.209e-06	0.0002522	3.888	<a href=https://www.ncbi.nlm.nih.gov/gene/?term=Phb target='_blank'>link<a>
Klra9	2.816	2.354	7.396	8.018e-06	0.0002325	3.887	<a href=https://www.ncbi.nlm.nih.gov/gene/?term=Klra9 target='_blank'>link<a>
Sgca	-1.107	7.219	-7.338	8.684e-06	0.0002449	3.883	<a href=https://www.ncbi.nlm.nih.gov/gene/?term=Sgca target='_blank'>link<a>
Rbm38	-1.237	6.636	-7.311	9.009e-06	0.0002489	3.882	<a href=https://www.ncbi.nlm.nih.gov/gene/?term=Rbm38 target='_blank'>link<a>
Des	-1.126	11.38	-7.417	7.797e-06	0.0002311	3.88	<a href=https://www.ncbi.nlm.nih.gov/gene/?term=Des target='_blank'>link<a>
Extl3	-1.522	5.812	-7.265	9.593e-06	0.000258	3.874	<a href=https://www.ncbi.nlm.nih.gov/gene/?term=Extl3 target='_blank'>link<a>
Dab2ip	-1.848	5.959	-7.258	9.683e-06	0.0002588	3.864	<a href=https://www.ncbi.nlm.nih.gov/gene/?term=Dab2ip target='_blank'>link<a>
Actn3	-1.363	12.36	-7.414	7.824e-06	0.0002313	3.861	<a href=https://www.ncbi.nlm.nih.gov/gene/?term=Actn3 target='_blank'>link<a>
U2surp	1.315	5.748	7.296	9.195e-06	0.0002522	3.858	<a href=https://www.ncbi.nlm.nih.gov/gene/?term=U2surp target='_blank'>link<a>
Arhgdia	-1.852	5.828	-7.244	9.866e-06	0.000261	3.853	<a href=https://www.ncbi.nlm.nih.gov/gene/?term=Arhgdia target='_blank'>link<a>
Rbm25	1.431	7.16	7.336	8.697e-06	0.0002449	3.852	<a href=https://www.ncbi.nlm.nih.gov/gene/?term=Rbm25 target='_blank'>link<a>
Slirp	2.754	6.241	7.314	8.968e-06	0.0002483	3.852	<a href=https://www.ncbi.nlm.nih.gov/gene/?term=Slirp target='_blank'>link<a>
Ankib1	1.506	5.038	7.259	9.666e-06	0.0002588	3.845	<a href=https://www.ncbi.nlm.nih.gov/gene/?term=Ankib1 target='_blank'>link<a>
Usp45	1.404	5.395	7.271	9.513e-06	0.0002565	3.842	<a href=https://www.ncbi.nlm.nih.gov/gene/?term=Usp45 target='_blank'>link<a>
Vimp	1.546	4.669	7.241	9.91e-06	0.000261	3.84	<a href=https://www.ncbi.nlm.nih.gov/gene/?term=Vimp target='_blank'>link<a>
Abcb7	1.295	7.246	7.329	8.789e-06	0.0002458	3.839	<a href=https://www.ncbi.nlm.nih.gov/gene/?term=Abcb7 target='_blank'>link<a>
Fam57b	-2.201	5.949	-7.228	1.009e-05	0.0002634	3.831	<a href=https://www.ncbi.nlm.nih.gov/gene/?term=Fam57b target='_blank'>link<a>
Zdhhc8	-2.674	4.31	-7.325	8.829e-06	0.0002462	3.828	<a href=https://www.ncbi.nlm.nih.gov/gene/?term=Zdhhc8 target='_blank'>link<a>
Fam120aos	1.862	3.653	7.219	1.022e-05	0.0002642	3.827	<a href=https://www.ncbi.nlm.nih.gov/gene/?term=Fam120aos target='_blank'>link<a>
Ahr	2.289	3.294	7.228	1.009e-05	0.0002634	3.826	<a href=https://www.ncbi.nlm.nih.gov/gene/?term=Ahr target='_blank'>link<a>
Foxn2	1.6	4.936	7.241	9.919e-06	0.000261	3.824	<a href=https://www.ncbi.nlm.nih.gov/gene/?term=Foxn2 target='_blank'>link<a>
Sec63	1.26	6.361	7.289	9.287e-06	0.0002527	3.817	<a href=https://www.ncbi.nlm.nih.gov/gene/?term=Sec63 target='_blank'>link<a>
Tom1l2	-2.05	6.149	-7.225	1.013e-05	0.0002639	3.817	<a href=https://www.ncbi.nlm.nih.gov/gene/?term=Tom1l2 target='_blank'>link<a>
Mbnl2	2.157	9.165	7.348	8.566e-06	0.0002438	3.813	<a href=https://www.ncbi.nlm.nih.gov/gene/?term=Mbnl2 target='_blank'>link<a>
Fbxo11	1.452	6.314	7.284	9.351e-06	0.0002533	3.811	<a href=https://www.ncbi.nlm.nih.gov/gene/?term=Fbxo11 target='_blank'>link<a>
Brd7	1.086	6.771	7.288	9.291e-06	0.0002527	3.801	<a href=https://www.ncbi.nlm.nih.gov/gene/?term=Brd7 target='_blank'>link<a>
Mysm1	1.872	3.899	7.196	1.055e-05	0.0002685	3.8	<a href=https://www.ncbi.nlm.nih.gov/gene/?term=Mysm1 target='_blank'>link<a>
Ebf3	1.498	4.714	7.208	1.038e-05	0.0002662	3.793	<a href=https://www.ncbi.nlm.nih.gov/gene/?term=Ebf3 target='_blank'>link<a>
Spata6	2.201	2.821	7.243	9.885e-06	0.000261	3.791	<a href=https://www.ncbi.nlm.nih.gov/gene/?term=Spata6 target='_blank'>link<a>
Agtpbp1	1.146	6.955	7.279	9.412e-06	0.0002543	3.78	<a href=https://www.ncbi.nlm.nih.gov/gene/?term=Agtpbp1 target='_blank'>link<a>
Mrpl47	1.371	5.397	7.222	1.018e-05	0.0002641	3.775	<a href=https://www.ncbi.nlm.nih.gov/gene/?term=Mrpl47 target='_blank'>link<a>
0610009B22Rik	2.23	5.881	7.239	9.937e-06	0.000261	3.766	<a href=https://www.ncbi.nlm.nih.gov/gene/?term=0610009B22Rik target='_blank'>link<a>
Rrp7a	-2.339	4.501	-7.214	1.028e-05	0.0002649	3.762	<a href=https://www.ncbi.nlm.nih.gov/gene/?term=Rrp7a target='_blank'>link<a>
Hnrnpd	1.315	6.277	7.243	9.88e-06	0.000261	3.757	<a href=https://www.ncbi.nlm.nih.gov/gene/?term=Hnrnpd target='_blank'>link<a>
Chm	1.457	5.673	7.221	1.019e-05	0.0002641	3.757	<a href=https://www.ncbi.nlm.nih.gov/gene/?term=Chm target='_blank'>link<a>
Ddr1	-2.579	4.272	-7.252	9.759e-06	0.0002602	3.746	<a href=https://www.ncbi.nlm.nih.gov/gene/?term=Ddr1 target='_blank'>link<a>
Tceal7	3.605	5.188	7.196	1.055e-05	0.0002685	3.745	<a href=https://www.ncbi.nlm.nih.gov/gene/?term=Tceal7 target='_blank'>link<a>
Sympk	-2.251	5.926	-7.161	1.107e-05	0.0002759	3.744	<a href=https://www.ncbi.nlm.nih.gov/gene/?term=Sympk target='_blank'>link<a>
Jkamp	1.677	4.02	7.154	1.118e-05	0.0002768	3.744	<a href=https://www.ncbi.nlm.nih.gov/gene/?term=Jkamp target='_blank'>link<a>
Mospd1	1.186	7.375	7.26	9.662e-06	0.0002588	3.738	<a href=https://www.ncbi.nlm.nih.gov/gene/?term=Mospd1 target='_blank'>link<a>
Gabarapl2	-1.727	5.079	-7.148	1.127e-05	0.0002781	3.736	<a href=https://www.ncbi.nlm.nih.gov/gene/?term=Gabarapl2 target='_blank'>link<a>
Ptp4a2	1.409	10.66	7.307	9.052e-06	0.0002495	3.732	<a href=https://www.ncbi.nlm.nih.gov/gene/?term=Ptp4a2 target='_blank'>link<a>
Tmx3	1.27	5.395	7.183	1.074e-05	0.0002726	3.722	<a href=https://www.ncbi.nlm.nih.gov/gene/?term=Tmx3 target='_blank'>link<a>
Zfp51	1.758	4.791	7.16	1.109e-05	0.0002759	3.72	<a href=https://www.ncbi.nlm.nih.gov/gene/?term=Zfp51 target='_blank'>link<a>
Dcun1d5	1.327	6.226	7.213	1.03e-05	0.0002649	3.717	<a href=https://www.ncbi.nlm.nih.gov/gene/?term=Dcun1d5 target='_blank'>link<a>
Col5a2	1.984	5.248	7.174	1.088e-05	0.0002735	3.71	<a href=https://www.ncbi.nlm.nih.gov/gene/?term=Col5a2 target='_blank'>link<a>
Papola	1.545	7.067	7.233	1.002e-05	0.0002626	3.71	<a href=https://www.ncbi.nlm.nih.gov/gene/?term=Papola target='_blank'>link<a>
Tmem252	1.807	3.641	7.129	1.157e-05	0.0002827	3.709	<a href=https://www.ncbi.nlm.nih.gov/gene/?term=Tmem252 target='_blank'>link<a>
Hoxa10	1.348	5.132	7.158	1.111e-05	0.0002759	3.702	<a href=https://www.ncbi.nlm.nih.gov/gene/?term=Hoxa10 target='_blank'>link<a>
Tstd3	1.716	5.485	7.175	1.087e-05	0.0002735	3.7	<a href=https://www.ncbi.nlm.nih.gov/gene/?term=Tstd3 target='_blank'>link<a>
Myot	1.184	11.08	7.289	9.285e-06	0.0002527	3.699	<a href=https://www.ncbi.nlm.nih.gov/gene/?term=Myot target='_blank'>link<a>
Nampt	1.211	8.083	7.243	9.889e-06	0.000261	3.694	<a href=https://www.ncbi.nlm.nih.gov/gene/?term=Nampt target='_blank'>link<a>
Ssbp1	2.073	5.399	7.164	1.102e-05	0.0002754	3.688	<a href=https://www.ncbi.nlm.nih.gov/gene/?term=Ssbp1 target='_blank'>link<a>
Slc6a8	-1.418	6.84	-7.175	1.085e-05	0.0002735	3.686	<a href=https://www.ncbi.nlm.nih.gov/gene/?term=Slc6a8 target='_blank'>link<a>
4930453N24Rik	1.521	6.749	7.206	1.04e-05	0.0002664	3.683	<a href=https://www.ncbi.nlm.nih.gov/gene/?term=4930453N24Rik target='_blank'>link<a>
Map2k2	-2.203	6.2	-7.124	1.166e-05	0.0002827	3.679	<a href=https://www.ncbi.nlm.nih.gov/gene/?term=Map2k2 target='_blank'>link<a>
Ky	-1.406	8.283	-7.218	1.023e-05	0.0002642	3.676	<a href=https://www.ncbi.nlm.nih.gov/gene/?term=Ky target='_blank'>link<a>
Gpx4	-2.852	6.118	-7.107	1.193e-05	0.0002852	3.676	<a href=https://www.ncbi.nlm.nih.gov/gene/?term=Gpx4 target='_blank'>link<a>
Vps13b	1.757	4.591	7.119	1.173e-05	0.0002827	3.674	<a href=https://www.ncbi.nlm.nih.gov/gene/?term=Vps13b target='_blank'>link<a>
Pias2	1.395	7.096	7.197	1.053e-05	0.0002685	3.659	<a href=https://www.ncbi.nlm.nih.gov/gene/?term=Pias2 target='_blank'>link<a>
Ccdc38	2.459	3.517	7.093	1.217e-05	0.000288	3.659	<a href=https://www.ncbi.nlm.nih.gov/gene/?term=Ccdc38 target='_blank'>link<a>
Rmdn1	1.307	6.594	7.179	1.08e-05	0.0002735	3.653	<a href=https://www.ncbi.nlm.nih.gov/gene/?term=Rmdn1 target='_blank'>link<a>
Azi2	1.188	6.262	7.167	1.097e-05	0.000275	3.653	<a href=https://www.ncbi.nlm.nih.gov/gene/?term=Azi2 target='_blank'>link<a>
Dennd2d	4.16	1.479	7.471	7.242e-06	0.0002227	3.649	<a href=https://www.ncbi.nlm.nih.gov/gene/?term=Dennd2d target='_blank'>link<a>
Slc35a1	1.48	4.989	7.108	1.191e-05	0.0002852	3.64	<a href=https://www.ncbi.nlm.nih.gov/gene/?term=Slc35a1 target='_blank'>link<a>
Atp13a2	-2.463	4.162	-7.167	1.099e-05	0.000275	3.64	<a href=https://www.ncbi.nlm.nih.gov/gene/?term=Atp13a2 target='_blank'>link<a>
Ubb	-1.694	6.619	-7.125	1.164e-05	0.0002827	3.639	<a href=https://www.ncbi.nlm.nih.gov/gene/?term=Ubb target='_blank'>link<a>
Golim4	2.546	4.731	7.101	1.203e-05	0.000287	3.638	<a href=https://www.ncbi.nlm.nih.gov/gene/?term=Golim4 target='_blank'>link<a>
Rec114	4.338	1.276	7.553	6.494e-06	0.0002075	3.638	<a href=https://www.ncbi.nlm.nih.gov/gene/?term=Rec114 target='_blank'>link<a>
Arid4b	1.6	4.745	7.094	1.215e-05	0.000288	3.634	<a href=https://www.ncbi.nlm.nih.gov/gene/?term=Arid4b target='_blank'>link<a>
Wbp5	2.043	4.889	7.099	1.206e-05	0.0002873	3.628	<a href=https://www.ncbi.nlm.nih.gov/gene/?term=Wbp5 target='_blank'>link<a>
Mr1	1.357	5.732	7.129	1.157e-05	0.0002827	3.626	<a href=https://www.ncbi.nlm.nih.gov/gene/?term=Mr1 target='_blank'>link<a>
Haus3	2.023	3.208	7.08	1.239e-05	0.000291	3.624	<a href=https://www.ncbi.nlm.nih.gov/gene/?term=Haus3 target='_blank'>link<a>
Phospho1	-1.561	7.129	-7.137	1.145e-05	0.0002813	3.619	<a href=https://www.ncbi.nlm.nih.gov/gene/?term=Phospho1 target='_blank'>link<a>
Rmdn2	1.639	4.432	7.063	1.269e-05	0.0002947	3.606	<a href=https://www.ncbi.nlm.nih.gov/gene/?term=Rmdn2 target='_blank'>link<a>
Tcf25	-1.166	6.793	-7.12	1.172e-05	0.0002827	3.604	<a href=https://www.ncbi.nlm.nih.gov/gene/?term=Tcf25 target='_blank'>link<a>
Gls2	3.091	2.983	7.076	1.247e-05	0.0002923	3.603	<a href=https://www.ncbi.nlm.nih.gov/gene/?term=Gls2 target='_blank'>link<a>
Stim1	-1.312	7.521	-7.145	1.133e-05	0.0002789	3.602	<a href=https://www.ncbi.nlm.nih.gov/gene/?term=Stim1 target='_blank'>link<a>
Nrp1	1.293	7.173	7.153	1.12e-05	0.0002768	3.594	<a href=https://www.ncbi.nlm.nih.gov/gene/?term=Nrp1 target='_blank'>link<a>
Chchd1	1.324	6.119	7.12	1.172e-05	0.0002827	3.592	<a href=https://www.ncbi.nlm.nih.gov/gene/?term=Chchd1 target='_blank'>link<a>
Lrrc58	1.541	6.343	7.126	1.162e-05	0.0002827	3.587	<a href=https://www.ncbi.nlm.nih.gov/gene/?term=Lrrc58 target='_blank'>link<a>
Pacsin3	-1.965	6.977	-7.098	1.209e-05	0.0002874	3.584	<a href=https://www.ncbi.nlm.nih.gov/gene/?term=Pacsin3 target='_blank'>link<a>
Zfp54	2.815	1.707	7.315	8.951e-06	0.0002483	3.58	<a href=https://www.ncbi.nlm.nih.gov/gene/?term=Zfp54 target='_blank'>link<a>
Ctdsp1	-1.569	6.448	-7.073	1.252e-05	0.000293	3.573	<a href=https://www.ncbi.nlm.nih.gov/gene/?term=Ctdsp1 target='_blank'>link<a>
Ccar1	2.007	6.233	7.113	1.183e-05	0.0002845	3.572	<a href=https://www.ncbi.nlm.nih.gov/gene/?term=Ccar1 target='_blank'>link<a>
Gnpda2	2.035	3.141	7.042	1.307e-05	0.0003	3.569	<a href=https://www.ncbi.nlm.nih.gov/gene/?term=Gnpda2 target='_blank'>link<a>
Shisa4	-1.349	6.31	-7.064	1.267e-05	0.0002947	3.564	<a href=https://www.ncbi.nlm.nih.gov/gene/?term=Shisa4 target='_blank'>link<a>
Zcchc7	1.493	5.089	7.052	1.289e-05	0.0002984	3.555	<a href=https://www.ncbi.nlm.nih.gov/gene/?term=Zcchc7 target='_blank'>link<a>
Rufy2	1.34	5.528	7.065	1.266e-05	0.0002947	3.547	<a href=https://www.ncbi.nlm.nih.gov/gene/?term=Rufy2 target='_blank'>link<a>
Eef2k	-1.589	6.013	-7.033	1.323e-05	0.0003033	3.546	<a href=https://www.ncbi.nlm.nih.gov/gene/?term=Eef2k target='_blank'>link<a>
Fam213a	1.997	5.948	7.085	1.23e-05	0.0002895	3.546	<a href=https://www.ncbi.nlm.nih.gov/gene/?term=Fam213a target='_blank'>link<a>
Papss2	2.043	4.551	7.025	1.338e-05	0.000305	3.545	<a href=https://www.ncbi.nlm.nih.gov/gene/?term=Papss2 target='_blank'>link<a>
Synpo	-1.406	7.209	-7.092	1.219e-05	0.000288	3.545	<a href=https://www.ncbi.nlm.nih.gov/gene/?term=Synpo target='_blank'>link<a>
Speg	-1.232	8.03	-7.12	1.172e-05	0.0002827	3.543	<a href=https://www.ncbi.nlm.nih.gov/gene/?term=Speg target='_blank'>link<a>
Yme1l1	1.734	7.284	7.119	1.173e-05	0.0002827	3.54	<a href=https://www.ncbi.nlm.nih.gov/gene/?term=Yme1l1 target='_blank'>link<a>
Zfp326	1.556	4.516	7.017	1.354e-05	0.000307	3.539	<a href=https://www.ncbi.nlm.nih.gov/gene/?term=Zfp326 target='_blank'>link<a>
Micu3	1.26	5.596	7.052	1.29e-05	0.0002984	3.525	<a href=https://www.ncbi.nlm.nih.gov/gene/?term=Micu3 target='_blank'>link<a>
Krcc1	2.142	5.827	7.064	1.268e-05	0.0002947	3.521	<a href=https://www.ncbi.nlm.nih.gov/gene/?term=Krcc1 target='_blank'>link<a>
Tmem233	-2.458	5.449	-6.977	1.433e-05	0.0003184	3.505	<a href=https://www.ncbi.nlm.nih.gov/gene/?term=Tmem233 target='_blank'>link<a>
Nt5dc3	-1.522	6.377	-7.02	1.348e-05	0.0003067	3.501	<a href=https://www.ncbi.nlm.nih.gov/gene/?term=Nt5dc3 target='_blank'>link<a>
Nfia	1.223	6.216	7.048	1.296e-05	0.0002987	3.486	<a href=https://www.ncbi.nlm.nih.gov/gene/?term=Nfia target='_blank'>link<a>
2310022A10Rik	-1.66	5.522	-6.97	1.447e-05	0.0003202	3.485	<a href=https://www.ncbi.nlm.nih.gov/gene/?term=2310022A10Rik target='_blank'>link<a>
Rpl36a	1.457	5.451	7.017	1.355e-05	0.000307	3.481	<a href=https://www.ncbi.nlm.nih.gov/gene/?term=Rpl36a target='_blank'>link<a>
Gm10432	2.468	4.504	6.979	1.429e-05	0.0003179	3.48	<a href=https://www.ncbi.nlm.nih.gov/gene/?term=Gm10432 target='_blank'>link<a>
Btbd2	-2.781	4.305	-7.027	1.336e-05	0.000305	3.471	<a href=https://www.ncbi.nlm.nih.gov/gene/?term=Btbd2 target='_blank'>link<a>
Slc44a2	-1.584	7.622	-7.048	1.296e-05	0.0002987	3.465	<a href=https://www.ncbi.nlm.nih.gov/gene/?term=Slc44a2 target='_blank'>link<a>
Smim8	1.905	4.28	6.957	1.473e-05	0.0003226	3.465	<a href=https://www.ncbi.nlm.nih.gov/gene/?term=Smim8 target='_blank'>link<a>
Snx2	1.309	5.008	6.98	1.426e-05	0.0003179	3.461	<a href=https://www.ncbi.nlm.nih.gov/gene/?term=Snx2 target='_blank'>link<a>
Uri1	1.398	6.568	7.043	1.305e-05	0.0003	3.46	<a href=https://www.ncbi.nlm.nih.gov/gene/?term=Uri1 target='_blank'>link<a>
6430571L13Rik	-2.153	5.401	-6.942	1.506e-05	0.0003255	3.456	<a href=https://www.ncbi.nlm.nih.gov/gene/?term=6430571L13Rik target='_blank'>link<a>
Hsf2	1.366	5.347	6.992	1.402e-05	0.000316	3.454	<a href=https://www.ncbi.nlm.nih.gov/gene/?term=Hsf2 target='_blank'>link<a>
Atp6v0b	-2.003	4.576	-6.953	1.482e-05	0.0003228	3.451	<a href=https://www.ncbi.nlm.nih.gov/gene/?term=Atp6v0b target='_blank'>link<a>
Bap1	-1.66	5.445	-6.932	1.527e-05	0.0003274	3.434	<a href=https://www.ncbi.nlm.nih.gov/gene/?term=Bap1 target='_blank'>link<a>
Scfd1	1.763	4.513	6.938	1.513e-05	0.000326	3.427	<a href=https://www.ncbi.nlm.nih.gov/gene/?term=Scfd1 target='_blank'>link<a>
Rsrc2	1.325	6.249	6.997	1.392e-05	0.000315	3.41	<a href=https://www.ncbi.nlm.nih.gov/gene/?term=Rsrc2 target='_blank'>link<a>
Neurl4	-2.49	4.707	-6.926	1.54e-05	0.0003278	3.41	<a href=https://www.ncbi.nlm.nih.gov/gene/?term=Neurl4 target='_blank'>link<a>
Actr1b	-1.772	5.944	-6.926	1.54e-05	0.0003278	3.404	<a href=https://www.ncbi.nlm.nih.gov/gene/?term=Actr1b target='_blank'>link<a>
Cenpq	2.557	2.597	6.956	1.476e-05	0.0003226	3.397	<a href=https://www.ncbi.nlm.nih.gov/gene/?term=Cenpq target='_blank'>link<a>
Plgrkt	1.832	4.709	6.922	1.549e-05	0.0003287	3.392	<a href=https://www.ncbi.nlm.nih.gov/gene/?term=Plgrkt target='_blank'>link<a>
Snrnp27	1.37	6.392	6.987	1.412e-05	0.0003166	3.388	<a href=https://www.ncbi.nlm.nih.gov/gene/?term=Snrnp27 target='_blank'>link<a>
Mterf3	1.63	4.852	6.921	1.55e-05	0.0003287	3.384	<a href=https://www.ncbi.nlm.nih.gov/gene/?term=Mterf3 target='_blank'>link<a>
Chrnb1	1.322	6.14	6.971	1.445e-05	0.0003202	3.378	<a href=https://www.ncbi.nlm.nih.gov/gene/?term=Chrnb1 target='_blank'>link<a>
Slc24a5	2.976	1.837	7.087	1.227e-05	0.0002893	3.371	<a href=https://www.ncbi.nlm.nih.gov/gene/?term=Slc24a5 target='_blank'>link<a>
Ptbp2	1.548	5.245	6.927	1.538e-05	0.0003278	3.367	<a href=https://www.ncbi.nlm.nih.gov/gene/?term=Ptbp2 target='_blank'>link<a>
1810022K09Rik	3.559	6.001	6.96	1.467e-05	0.0003226	3.365	<a href=https://www.ncbi.nlm.nih.gov/gene/?term=1810022K09Rik target='_blank'>link<a>
Adgrl4	1.388	5.822	6.95	1.488e-05	0.0003235	3.364	<a href=https://www.ncbi.nlm.nih.gov/gene/?term=Adgrl4 target='_blank'>link<a>
Rpl21	1.996	6.916	6.984	1.418e-05	0.0003172	3.359	<a href=https://www.ncbi.nlm.nih.gov/gene/?term=Rpl21 target='_blank'>link<a>
Gbf1	-1.51	5.886	-6.894	1.611e-05	0.0003383	3.354	<a href=https://www.ncbi.nlm.nih.gov/gene/?term=Gbf1 target='_blank'>link<a>
Trmt13	1.542	5.491	6.927	1.537e-05	0.0003278	3.352	<a href=https://www.ncbi.nlm.nih.gov/gene/?term=Trmt13 target='_blank'>link<a>
Mrps22	1.521	4.887	6.898	1.601e-05	0.0003381	3.349	<a href=https://www.ncbi.nlm.nih.gov/gene/?term=Mrps22 target='_blank'>link<a>
Zmiz2	-1.515	6.129	-6.897	1.605e-05	0.0003381	3.342	<a href=https://www.ncbi.nlm.nih.gov/gene/?term=Zmiz2 target='_blank'>link<a>
D17Wsu92e	-1.608	8.278	-6.98	1.427e-05	0.0003179	3.338	<a href=https://www.ncbi.nlm.nih.gov/gene/?term=D17Wsu92e target='_blank'>link<a>
Ndufb8	-1.059	8.579	-6.989	1.409e-05	0.0003165	3.334	<a href=https://www.ncbi.nlm.nih.gov/gene/?term=Ndufb8 target='_blank'>link<a>
Pde4dip	-1.098	11.31	-7.031	1.328e-05	0.0003037	3.332	<a href=https://www.ncbi.nlm.nih.gov/gene/?term=Pde4dip target='_blank'>link<a>
Tmem170b	1.45	6.49	6.948	1.493e-05	0.0003235	3.326	<a href=https://www.ncbi.nlm.nih.gov/gene/?term=Tmem170b target='_blank'>link<a>
Slc18b1	2.153	3.11	6.857	1.697e-05	0.0003503	3.324	<a href=https://www.ncbi.nlm.nih.gov/gene/?term=Slc18b1 target='_blank'>link<a>
Eif5	0.9939	8.561	6.989	1.408e-05	0.0003165	3.319	<a href=https://www.ncbi.nlm.nih.gov/gene/?term=Eif5 target='_blank'>link<a>
B230118H07Rik	1.988	7.283	6.965	1.457e-05	0.0003217	3.318	<a href=https://www.ncbi.nlm.nih.gov/gene/?term=B230118H07Rik target='_blank'>link<a>
Calm3	-1.519	8.215	-6.964	1.459e-05	0.0003217	3.317	<a href=https://www.ncbi.nlm.nih.gov/gene/?term=Calm3 target='_blank'>link<a>
Echdc1	1.163	5.588	6.904	1.587e-05	0.0003361	3.317	<a href=https://www.ncbi.nlm.nih.gov/gene/?term=Echdc1 target='_blank'>link<a>
Prpf8	-1.132	7.135	-6.932	1.527e-05	0.0003274	3.314	<a href=https://www.ncbi.nlm.nih.gov/gene/?term=Prpf8 target='_blank'>link<a>
Pfkfb4	-1.714	5.401	-6.838	1.745e-05	0.0003552	3.308	<a href=https://www.ncbi.nlm.nih.gov/gene/?term=Pfkfb4 target='_blank'>link<a>
Spa17	2.28	2.739	6.872	1.663e-05	0.0003467	3.307	<a href=https://www.ncbi.nlm.nih.gov/gene/?term=Spa17 target='_blank'>link<a>
Sfr1	1.459	6.705	6.94	1.51e-05	0.0003259	3.305	<a href=https://www.ncbi.nlm.nih.gov/gene/?term=Sfr1 target='_blank'>link<a>
Ppp1r3a	1.581	9.613	6.995	1.397e-05	0.0003155	3.302	<a href=https://www.ncbi.nlm.nih.gov/gene/?term=Ppp1r3a target='_blank'>link<a>
Dennd1b	1.391	4.944	6.865	1.678e-05	0.0003476	3.3	<a href=https://www.ncbi.nlm.nih.gov/gene/?term=Dennd1b target='_blank'>link<a>
Gtf3c1	-1.835	4.846	-6.827	1.773e-05	0.0003559	3.299	<a href=https://www.ncbi.nlm.nih.gov/gene/?term=Gtf3c1 target='_blank'>link<a>
Mef2a	0.9722	8.156	6.956	1.476e-05	0.0003226	3.282	<a href=https://www.ncbi.nlm.nih.gov/gene/?term=Mef2a target='_blank'>link<a>
Stub1	-1.863	5.703	-6.826	1.774e-05	0.0003559	3.282	<a href=https://www.ncbi.nlm.nih.gov/gene/?term=Stub1 target='_blank'>link<a>
Rnf128	1.676	5.559	6.88	1.643e-05	0.0003432	3.276	<a href=https://www.ncbi.nlm.nih.gov/gene/?term=Rnf128 target='_blank'>link<a>
Krba1	-1.693	5.499	-6.819	1.793e-05	0.000358	3.276	<a href=https://www.ncbi.nlm.nih.gov/gene/?term=Krba1 target='_blank'>link<a>
5430416O09Rik	2.349	2.684	6.85	1.714e-05	0.0003514	3.276	<a href=https://www.ncbi.nlm.nih.gov/gene/?term=5430416O09Rik target='_blank'>link<a>
Rad23a	-1.192	6.96	-6.896	1.605e-05	0.0003381	3.276	<a href=https://www.ncbi.nlm.nih.gov/gene/?term=Rad23a target='_blank'>link<a>
Metrn	-3.189	3.235	-7.174	1.087e-05	0.0002735	3.272	<a href=https://www.ncbi.nlm.nih.gov/gene/?term=Metrn target='_blank'>link<a>
Cib2	-1.594	5.792	-6.828	1.769e-05	0.0003559	3.27	<a href=https://www.ncbi.nlm.nih.gov/gene/?term=Cib2 target='_blank'>link<a>
Mdga1	-1.908	4.929	-6.803	1.835e-05	0.0003634	3.267	<a href=https://www.ncbi.nlm.nih.gov/gene/?term=Mdga1 target='_blank'>link<a>
Ints6	1.734	3.948	6.804	1.831e-05	0.0003634	3.265	<a href=https://www.ncbi.nlm.nih.gov/gene/?term=Ints6 target='_blank'>link<a>
Lrrc39	1.128	7.545	6.932	1.527e-05	0.0003274	3.264	<a href=https://www.ncbi.nlm.nih.gov/gene/?term=Lrrc39 target='_blank'>link<a>
Usmg5	3.013	9.018	6.959	1.469e-05	0.0003226	3.26	<a href=https://www.ncbi.nlm.nih.gov/gene/?term=Usmg5 target='_blank'>link<a>
Mtm1	1.525	4.978	6.837	1.747e-05	0.0003552	3.258	<a href=https://www.ncbi.nlm.nih.gov/gene/?term=Mtm1 target='_blank'>link<a>
Upf2	1.13	6.453	6.895	1.61e-05	0.0003383	3.254	<a href=https://www.ncbi.nlm.nih.gov/gene/?term=Upf2 target='_blank'>link<a>
Zfp644	1.347	5.002	6.828	1.77e-05	0.0003559	3.243	<a href=https://www.ncbi.nlm.nih.gov/gene/?term=Zfp644 target='_blank'>link<a>
Kiz	1.478	5.916	6.869	1.669e-05	0.0003473	3.242	<a href=https://www.ncbi.nlm.nih.gov/gene/?term=Kiz target='_blank'>link<a>
Klhl21	-1.795	6.814	-6.852	1.711e-05	0.0003513	3.24	<a href=https://www.ncbi.nlm.nih.gov/gene/?term=Klhl21 target='_blank'>link<a>
Cox5a	1.303	9.388	6.947	1.494e-05	0.0003235	3.239	<a href=https://www.ncbi.nlm.nih.gov/gene/?term=Cox5a target='_blank'>link<a>
Tmem134	-2.256	4.853	-6.782	1.89e-05	0.0003697	3.231	<a href=https://www.ncbi.nlm.nih.gov/gene/?term=Tmem134 target='_blank'>link<a>
Phf3	1.551	6.034	6.865	1.678e-05	0.0003476	3.23	<a href=https://www.ncbi.nlm.nih.gov/gene/?term=Phf3 target='_blank'>link<a>
Ranbp9	1.693	6.678	6.886	1.63e-05	0.0003416	3.227	<a href=https://www.ncbi.nlm.nih.gov/gene/?term=Ranbp9 target='_blank'>link<a>
Snx4	1.369	4.847	6.805	1.83e-05	0.0003634	3.222	<a href=https://www.ncbi.nlm.nih.gov/gene/?term=Snx4 target='_blank'>link<a>
Csgalnact2	1.128	6.054	6.856	1.7e-05	0.0003503	3.22	<a href=https://www.ncbi.nlm.nih.gov/gene/?term=Csgalnact2 target='_blank'>link<a>
Dnajb2	-2.104	5.021	-6.766	1.935e-05	0.0003747	3.216	<a href=https://www.ncbi.nlm.nih.gov/gene/?term=Dnajb2 target='_blank'>link<a>
Ogfrl1	1.739	4.762	6.796	1.853e-05	0.0003657	3.211	<a href=https://www.ncbi.nlm.nih.gov/gene/?term=Ogfrl1 target='_blank'>link<a>
Serf2	-1.556	7.131	-6.852	1.709e-05	0.0003513	3.21	<a href=https://www.ncbi.nlm.nih.gov/gene/?term=Serf2 target='_blank'>link<a>
Ier3ip1	2.068	6.513	6.862	1.687e-05	0.0003487	3.197	<a href=https://www.ncbi.nlm.nih.gov/gene/?term=Ier3ip1 target='_blank'>link<a>
Ugcg	1.387	4.45	6.76	1.95e-05	0.0003758	3.184	<a href=https://www.ncbi.nlm.nih.gov/gene/?term=Ugcg target='_blank'>link<a>
Prkab2	-0.9993	8.494	-6.883	1.635e-05	0.0003422	3.183	<a href=https://www.ncbi.nlm.nih.gov/gene/?term=Prkab2 target='_blank'>link<a>
Bag6	-1.698	6.999	-6.824	1.779e-05	0.0003564	3.183	<a href=https://www.ncbi.nlm.nih.gov/gene/?term=Bag6 target='_blank'>link<a>
Mtfr1l	-1.301	6.635	-6.815	1.803e-05	0.0003594	3.182	<a href=https://www.ncbi.nlm.nih.gov/gene/?term=Mtfr1l target='_blank'>link<a>
Fitm2	-2.375	5.052	-6.742	2.003e-05	0.0003792	3.181	<a href=https://www.ncbi.nlm.nih.gov/gene/?term=Fitm2 target='_blank'>link<a>
Nckap1	1.23	6.571	6.847	1.722e-05	0.0003525	3.179	<a href=https://www.ncbi.nlm.nih.gov/gene/?term=Nckap1 target='_blank'>link<a>
Psma3	1.19	7.211	6.865	1.679e-05	0.0003476	3.179	<a href=https://www.ncbi.nlm.nih.gov/gene/?term=Psma3 target='_blank'>link<a>
Dusp18	2.107	2.992	6.751	1.977e-05	0.0003789	3.174	<a href=https://www.ncbi.nlm.nih.gov/gene/?term=Dusp18 target='_blank'>link<a>
Tcf4	1.085	6.358	6.832	1.759e-05	0.0003559	3.169	<a href=https://www.ncbi.nlm.nih.gov/gene/?term=Tcf4 target='_blank'>link<a>
Rangrf	-2.037	4.438	-6.742	2.003e-05	0.0003792	3.161	<a href=https://www.ncbi.nlm.nih.gov/gene/?term=Rangrf target='_blank'>link<a>
Gga1	-1.882	5.145	-6.725	2.052e-05	0.0003815	3.159	<a href=https://www.ncbi.nlm.nih.gov/gene/?term=Gga1 target='_blank'>link<a>
Kat6b	1.39	4.778	6.758	1.956e-05	0.0003765	3.158	<a href=https://www.ncbi.nlm.nih.gov/gene/?term=Kat6b target='_blank'>link<a>
Atp2a1	-0.9213	15.08	-6.954	1.479e-05	0.0003227	3.158	<a href=https://www.ncbi.nlm.nih.gov/gene/?term=Atp2a1 target='_blank'>link<a>
Pno1	1.511	6.833	6.841	1.738e-05	0.0003546	3.156	<a href=https://www.ncbi.nlm.nih.gov/gene/?term=Pno1 target='_blank'>link<a>
Zeb2	1.943	5.626	6.8	1.843e-05	0.0003643	3.155	<a href=https://www.ncbi.nlm.nih.gov/gene/?term=Zeb2 target='_blank'>link<a>
Kcng4	-1.727	6.592	-6.784	1.884e-05	0.0003697	3.154	<a href=https://www.ncbi.nlm.nih.gov/gene/?term=Kcng4 target='_blank'>link<a>
Slc48a1	-1.523	5.316	-6.728	2.043e-05	0.0003815	3.153	<a href=https://www.ncbi.nlm.nih.gov/gene/?term=Slc48a1 target='_blank'>link<a>
Exosc1	1.436	4.493	6.74	2.007e-05	0.0003792	3.152	<a href=https://www.ncbi.nlm.nih.gov/gene/?term=Exosc1 target='_blank'>link<a>
Ppm1d	1.83	3.576	6.719	2.071e-05	0.0003823	3.151	<a href=https://www.ncbi.nlm.nih.gov/gene/?term=Ppm1d target='_blank'>link<a>
Zfp942	1.857	4.525	6.745	1.993e-05	0.0003792	3.15	<a href=https://www.ncbi.nlm.nih.gov/gene/?term=Zfp942 target='_blank'>link<a>
Abi3bp	1.455	4.393	6.729	2.041e-05	0.0003815	3.141	<a href=https://www.ncbi.nlm.nih.gov/gene/?term=Abi3bp target='_blank'>link<a>
Eps15	1.148	6.826	6.827	1.772e-05	0.0003559	3.139	<a href=https://www.ncbi.nlm.nih.gov/gene/?term=Eps15 target='_blank'>link<a>
Synj2bp	1.368	7.016	6.827	1.773e-05	0.0003559	3.129	<a href=https://www.ncbi.nlm.nih.gov/gene/?term=Synj2bp target='_blank'>link<a>
Acyp1	2.851	4.73	6.742	2.004e-05	0.0003792	3.128	<a href=https://www.ncbi.nlm.nih.gov/gene/?term=Acyp1 target='_blank'>link<a>
Stoml2	-2.122	4.927	-6.701	2.123e-05	0.0003862	3.126	<a href=https://www.ncbi.nlm.nih.gov/gene/?term=Stoml2 target='_blank'>link<a>
Dnajc15	1.349	5.875	6.784	1.885e-05	0.0003697	3.123	<a href=https://www.ncbi.nlm.nih.gov/gene/?term=Dnajc15 target='_blank'>link<a>
Ppp2r5b	-3.096	4.428	-6.769	1.925e-05	0.0003734	3.117	<a href=https://www.ncbi.nlm.nih.gov/gene/?term=Ppp2r5b target='_blank'>link<a>
Tln2	-1.381	6.11	-6.736	2.019e-05	0.0003798	3.112	<a href=https://www.ncbi.nlm.nih.gov/gene/?term=Tln2 target='_blank'>link<a>
Ifi203	1.692	4.98	6.736	2.019e-05	0.0003798	3.109	<a href=https://www.ncbi.nlm.nih.gov/gene/?term=Ifi203 target='_blank'>link<a>
Rpl18	-2.228	5.803	-6.699	2.132e-05	0.0003871	3.106	<a href=https://www.ncbi.nlm.nih.gov/gene/?term=Rpl18 target='_blank'>link<a>
Poldip2	-1.594	6.265	-6.733	2.029e-05	0.0003809	3.101	<a href=https://www.ncbi.nlm.nih.gov/gene/?term=Poldip2 target='_blank'>link<a>
Dcbld2	1.698	3.86	6.685	2.173e-05	0.0003928	3.1	<a href=https://www.ncbi.nlm.nih.gov/gene/?term=Dcbld2 target='_blank'>link<a>
Mlf2	-1.278	7.063	-6.777	1.903e-05	0.0003709	3.098	<a href=https://www.ncbi.nlm.nih.gov/gene/?term=Mlf2 target='_blank'>link<a>
Zfp91	1.115	8.819	6.841	1.736e-05	0.0003546	3.097	<a href=https://www.ncbi.nlm.nih.gov/gene/?term=Zfp91 target='_blank'>link<a>
Nisch	-1.538	5.79	-6.707	2.107e-05	0.0003848	3.096	<a href=https://www.ncbi.nlm.nih.gov/gene/?term=Nisch target='_blank'>link<a>
Fxr2	-2.059	6.289	-6.715	2.081e-05	0.0003836	3.093	<a href=https://www.ncbi.nlm.nih.gov/gene/?term=Fxr2 target='_blank'>link<a>
Kbtbd7	1.691	4.006	6.679	2.193e-05	0.0003953	3.088	<a href=https://www.ncbi.nlm.nih.gov/gene/?term=Kbtbd7 target='_blank'>link<a>
2610044O15Rik8	2.133	5.335	6.74	2.007e-05	0.0003792	3.087	<a href=https://www.ncbi.nlm.nih.gov/gene/?term=2610044O15Rik8 target='_blank'>link<a>
Arpp19	1.279	6.899	6.793	1.86e-05	0.0003665	3.086	<a href=https://www.ncbi.nlm.nih.gov/gene/?term=Arpp19 target='_blank'>link<a>
Tbca	1.49	4.391	6.69	2.16e-05	0.0003912	3.085	<a href=https://www.ncbi.nlm.nih.gov/gene/?term=Tbca target='_blank'>link<a>
Gltscr2	-1.68	5.197	-6.675	2.207e-05	0.0003966	3.085	<a href=https://www.ncbi.nlm.nih.gov/gene/?term=Gltscr2 target='_blank'>link<a>
Ppp1r16a	-2.675	3.753	-6.804	1.832e-05	0.0003634	3.083	<a href=https://www.ncbi.nlm.nih.gov/gene/?term=Ppp1r16a target='_blank'>link<a>
Rapgef1	-1.704	7.222	-6.763	1.942e-05	0.0003752	3.08	<a href=https://www.ncbi.nlm.nih.gov/gene/?term=Rapgef1 target='_blank'>link<a>
Hspg2	-2.211	6.403	-6.708	2.103e-05	0.0003848	3.078	<a href=https://www.ncbi.nlm.nih.gov/gene/?term=Hspg2 target='_blank'>link<a>
Fkbp8	-2.342	5.251	-6.667	2.233e-05	0.0003996	3.078	<a href=https://www.ncbi.nlm.nih.gov/gene/?term=Fkbp8 target='_blank'>link<a>
Taf7	1.366	4.353	6.678	2.197e-05	0.0003955	3.071	<a href=https://www.ncbi.nlm.nih.gov/gene/?term=Taf7 target='_blank'>link<a>
Gtpbp1	-2.081	4.555	-6.667	2.233e-05	0.0003996	3.067	<a href=https://www.ncbi.nlm.nih.gov/gene/?term=Gtpbp1 target='_blank'>link<a>
Polk	1.815	4.004	6.663	2.245e-05	0.0004009	3.064	<a href=https://www.ncbi.nlm.nih.gov/gene/?term=Polk target='_blank'>link<a>
Ssb	1.969	6.904	6.781	1.893e-05	0.0003697	3.063	<a href=https://www.ncbi.nlm.nih.gov/gene/?term=Ssb target='_blank'>link<a>
S100a11	2.243	4.06	6.662	2.247e-05	0.0004009	3.059	<a href=https://www.ncbi.nlm.nih.gov/gene/?term=S100a11 target='_blank'>link<a>
Lamb2	-1.932	6.798	-6.723	2.057e-05	0.0003815	3.059	<a href=https://www.ncbi.nlm.nih.gov/gene/?term=Lamb2 target='_blank'>link<a>
Cpne1	1.321	5.106	6.703	2.118e-05	0.0003862	3.058	<a href=https://www.ncbi.nlm.nih.gov/gene/?term=Cpne1 target='_blank'>link<a>
Sh2b1	-2.557	5.575	-6.652	2.281e-05	0.000404	3.054	<a href=https://www.ncbi.nlm.nih.gov/gene/?term=Sh2b1 target='_blank'>link<a>
Tomm40l	-2.149	4.683	-6.654	2.274e-05	0.000404	3.054	<a href=https://www.ncbi.nlm.nih.gov/gene/?term=Tomm40l target='_blank'>link<a>
Slmo2	1.224	6.704	6.763	1.944e-05	0.0003752	3.049	<a href=https://www.ncbi.nlm.nih.gov/gene/?term=Slmo2 target='_blank'>link<a>
Rnf113a2	1.735	4.157	6.655	2.27e-05	0.000404	3.047	<a href=https://www.ncbi.nlm.nih.gov/gene/?term=Rnf113a2 target='_blank'>link<a>
Tln1	-1.316	6.551	-6.713	2.087e-05	0.0003841	3.04	<a href=https://www.ncbi.nlm.nih.gov/gene/?term=Tln1 target='_blank'>link<a>
Rnf130	1.294	6.584	6.751	1.978e-05	0.0003789	3.036	<a href=https://www.ncbi.nlm.nih.gov/gene/?term=Rnf130 target='_blank'>link<a>
Ddx10	1.402	4.379	6.65	2.286e-05	0.0004044	3.03	<a href=https://www.ncbi.nlm.nih.gov/gene/?term=Ddx10 target='_blank'>link<a>
Mir684-1	4.262	1.976	6.772	1.918e-05	0.0003725	3.023	<a href=https://www.ncbi.nlm.nih.gov/gene/?term=Mir684-1 target='_blank'>link<a>
Pwp1	1.207	5.093	6.673	2.214e-05	0.0003973	3.015	<a href=https://www.ncbi.nlm.nih.gov/gene/?term=Pwp1 target='_blank'>link<a>
Vim	1.343	6.909	6.744	1.996e-05	0.0003792	3.012	<a href=https://www.ncbi.nlm.nih.gov/gene/?term=Vim target='_blank'>link<a>
Tcerg1	1.314	5.832	6.702	2.121e-05	0.0003862	3.006	<a href=https://www.ncbi.nlm.nih.gov/gene/?term=Tcerg1 target='_blank'>link<a>
Srp19	2.064	6.24	6.712	2.09e-05	0.0003842	2.991	<a href=https://www.ncbi.nlm.nih.gov/gene/?term=Srp19 target='_blank'>link<a>
Txlng	1.398	4.21	6.616	2.405e-05	0.0004211	2.989	<a href=https://www.ncbi.nlm.nih.gov/gene/?term=Txlng target='_blank'>link<a>
Hccs	1.544	6.211	6.707	2.105e-05	0.0003848	2.989	<a href=https://www.ncbi.nlm.nih.gov/gene/?term=Hccs target='_blank'>link<a>
Sec31b	-2.336	4.971	-6.602	2.452e-05	0.0004242	2.988	<a href=https://www.ncbi.nlm.nih.gov/gene/?term=Sec31b target='_blank'>link<a>
Vma21	1.734	6.689	6.723	2.058e-05	0.0003815	2.988	<a href=https://www.ncbi.nlm.nih.gov/gene/?term=Vma21 target='_blank'>link<a>
Bmpr1a	1.348	7.529	6.741	2.005e-05	0.0003792	2.984	<a href=https://www.ncbi.nlm.nih.gov/gene/?term=Bmpr1a target='_blank'>link<a>
Mtmr7	1.553	4.33	6.607	2.436e-05	0.0004237	2.97	<a href=https://www.ncbi.nlm.nih.gov/gene/?term=Mtmr7 target='_blank'>link<a>
Myl6	-1.349	5.662	-6.617	2.402e-05	0.0004211	2.969	<a href=https://www.ncbi.nlm.nih.gov/gene/?term=Myl6 target='_blank'>link<a>
Rfesd	1.612	4.398	6.604	2.445e-05	0.0004239	2.961	<a href=https://www.ncbi.nlm.nih.gov/gene/?term=Rfesd target='_blank'>link<a>
Bmpr2	1.807	7.976	6.736	2.02e-05	0.0003798	2.96	<a href=https://www.ncbi.nlm.nih.gov/gene/?term=Bmpr2 target='_blank'>link<a>
Ctage5	1.182	6.918	6.707	2.106e-05	0.0003848	2.958	<a href=https://www.ncbi.nlm.nih.gov/gene/?term=Ctage5 target='_blank'>link<a>
Cfh	2.391	3.856	6.585	2.513e-05	0.0004308	2.958	<a href=https://www.ncbi.nlm.nih.gov/gene/?term=Cfh target='_blank'>link<a>
Arl8b	1.178	7.957	6.726	2.05e-05	0.0003815	2.949	<a href=https://www.ncbi.nlm.nih.gov/gene/?term=Arl8b target='_blank'>link<a>
Ppp1r27	-1.815	4.83	-6.573	2.558e-05	0.0004344	2.948	<a href=https://www.ncbi.nlm.nih.gov/gene/?term=Ppp1r27 target='_blank'>link<a>
Vps52	-1.521	5.308	-6.585	2.517e-05	0.0004308	2.947	<a href=https://www.ncbi.nlm.nih.gov/gene/?term=Vps52 target='_blank'>link<a>
Grcc10	-2.05	4.419	-6.587	2.509e-05	0.0004307	2.947	<a href=https://www.ncbi.nlm.nih.gov/gene/?term=Grcc10 target='_blank'>link<a>
Rock2	1.185	7.99	6.725	2.053e-05	0.0003815	2.946	<a href=https://www.ncbi.nlm.nih.gov/gene/?term=Rock2 target='_blank'>link<a>
Aspa	1.798	3.626	6.572	2.563e-05	0.0004345	2.945	<a href=https://www.ncbi.nlm.nih.gov/gene/?term=Aspa target='_blank'>link<a>
Trmt1	-2.357	4.324	-6.597	2.471e-05	0.000426	2.944	<a href=https://www.ncbi.nlm.nih.gov/gene/?term=Trmt1 target='_blank'>link<a>
Nlrx1	-2.947	3.438	-6.787	1.878e-05	0.0003695	2.941	<a href=https://www.ncbi.nlm.nih.gov/gene/?term=Nlrx1 target='_blank'>link<a>
Rps16	-1.505	5.239	-6.576	2.547e-05	0.0004344	2.94	<a href=https://www.ncbi.nlm.nih.gov/gene/?term=Rps16 target='_blank'>link<a>
Fam78a	-1.515	5.336	-6.573	2.559e-05	0.0004344	2.929	<a href=https://www.ncbi.nlm.nih.gov/gene/?term=Fam78a target='_blank'>link<a>
Mdm2	1.036	6.761	6.679	2.193e-05	0.0003953	2.925	<a href=https://www.ncbi.nlm.nih.gov/gene/?term=Mdm2 target='_blank'>link<a>
Klhl33	-3.177	4.201	-6.652	2.28e-05	0.000404	2.923	<a href=https://www.ncbi.nlm.nih.gov/gene/?term=Klhl33 target='_blank'>link<a>
Ltbp4	-1.815	5.772	-6.574	2.556e-05	0.0004344	2.915	<a href=https://www.ncbi.nlm.nih.gov/gene/?term=Ltbp4 target='_blank'>link<a>
Rock1	1.936	5.12	6.6	2.46e-05	0.0004247	2.899	<a href=https://www.ncbi.nlm.nih.gov/gene/?term=Rock1 target='_blank'>link<a>
Calm2	1.006	7.896	6.689	2.16e-05	0.0003912	2.898	<a href=https://www.ncbi.nlm.nih.gov/gene/?term=Calm2 target='_blank'>link<a>
Ppp1cb	1.227	9.764	6.72	2.066e-05	0.000382	2.897	<a href=https://www.ncbi.nlm.nih.gov/gene/?term=Ppp1cb target='_blank'>link<a>
Smarca5	1.101	5.999	6.632	2.347e-05	0.0004121	2.896	<a href=https://www.ncbi.nlm.nih.gov/gene/?term=Smarca5 target='_blank'>link<a>
AW549877	1.2	5.389	6.606	2.441e-05	0.0004237	2.896	<a href=https://www.ncbi.nlm.nih.gov/gene/?term=AW549877 target='_blank'>link<a>
Txlnb	1.077	10.23	6.724	2.056e-05	0.0003815	2.893	<a href=https://www.ncbi.nlm.nih.gov/gene/?term=Txlnb target='_blank'>link<a>
Rnpepl1	-1.87	5.358	-6.543	2.674e-05	0.0004453	2.892	<a href=https://www.ncbi.nlm.nih.gov/gene/?term=Rnpepl1 target='_blank'>link<a>
Rnf187	-2.124	5.493	-6.543	2.673e-05	0.0004453	2.892	<a href=https://www.ncbi.nlm.nih.gov/gene/?term=Rnf187 target='_blank'>link<a>
Shprh	1.51	4.316	6.552	2.639e-05	0.0004431	2.891	<a href=https://www.ncbi.nlm.nih.gov/gene/?term=Shprh target='_blank'>link<a>
Rpl36al	1.663	6.442	6.645	2.304e-05	0.0004058	2.884	<a href=https://www.ncbi.nlm.nih.gov/gene/?term=Rpl36al target='_blank'>link<a>
Ryr1	-1.353	11.38	-6.721	2.063e-05	0.000382	2.876	<a href=https://www.ncbi.nlm.nih.gov/gene/?term=Ryr1 target='_blank'>link<a>
Thoc7	1.553	6.716	6.637	2.33e-05	0.0004098	2.861	<a href=https://www.ncbi.nlm.nih.gov/gene/?term=Thoc7 target='_blank'>link<a>
Fgf7	2.615	2.066	6.611	2.42e-05	0.0004225	2.858	<a href=https://www.ncbi.nlm.nih.gov/gene/?term=Fgf7 target='_blank'>link<a>
Hsp90b1	0.9514	7.536	6.655	2.272e-05	0.000404	2.858	<a href=https://www.ncbi.nlm.nih.gov/gene/?term=Hsp90b1 target='_blank'>link<a>
Rp9	1.116	5.745	6.595	2.478e-05	0.0004265	2.856	<a href=https://www.ncbi.nlm.nih.gov/gene/?term=Rp9 target='_blank'>link<a>
Chac2	1.563	4.83	6.542	2.678e-05	0.0004453	2.84	<a href=https://www.ncbi.nlm.nih.gov/gene/?term=Chac2 target='_blank'>link<a>
Chmp1a	-2.731	4.584	-6.517	2.781e-05	0.0004587	2.839	<a href=https://www.ncbi.nlm.nih.gov/gene/?term=Chmp1a target='_blank'>link<a>
Dmxl1	1.539	6.264	6.606	2.44e-05	0.0004237	2.836	<a href=https://www.ncbi.nlm.nih.gov/gene/?term=Dmxl1 target='_blank'>link<a>
Abi3	-1.548	6.706	-6.576	2.55e-05	0.0004344	2.835	<a href=https://www.ncbi.nlm.nih.gov/gene/?term=Abi3 target='_blank'>link<a>
Apip	1.441	5.027	6.546	2.661e-05	0.0004453	2.833	<a href=https://www.ncbi.nlm.nih.gov/gene/?term=Apip target='_blank'>link<a>
Alg13	1.978	2.767	6.512	2.8e-05	0.0004599	2.831	<a href=https://www.ncbi.nlm.nih.gov/gene/?term=Alg13 target='_blank'>link<a>
Kantr	2.42	2.748	6.497	2.863e-05	0.0004679	2.813	<a href=https://www.ncbi.nlm.nih.gov/gene/?term=Kantr target='_blank'>link<a>
Slc41a3	-2.455	5.826	-6.489	2.894e-05	0.000471	2.806	<a href=https://www.ncbi.nlm.nih.gov/gene/?term=Slc41a3 target='_blank'>link<a>
Ints1	-3.458	3.95	-6.61	2.424e-05	0.0004225	2.804	<a href=https://www.ncbi.nlm.nih.gov/gene/?term=Ints1 target='_blank'>link<a>
Raly	-1.512	5.025	-6.468	2.987e-05	0.0004787	2.792	<a href=https://www.ncbi.nlm.nih.gov/gene/?term=Raly target='_blank'>link<a>
Dcun1d1	1.457	5.731	6.554	2.632e-05	0.0004431	2.792	<a href=https://www.ncbi.nlm.nih.gov/gene/?term=Dcun1d1 target='_blank'>link<a>
Glrx3	2.18	4.831	6.513	2.797e-05	0.0004599	2.79	<a href=https://www.ncbi.nlm.nih.gov/gene/?term=Glrx3 target='_blank'>link<a>
Fzr1	-2.784	3.369	-6.646	2.3e-05	0.0004056	2.785	<a href=https://www.ncbi.nlm.nih.gov/gene/?term=Fzr1 target='_blank'>link<a>
Gnb2l1	-1.118	7.592	-6.587	2.509e-05	0.0004307	2.782	<a href=https://www.ncbi.nlm.nih.gov/gene/?term=Gnb2l1 target='_blank'>link<a>
9930021J03Rik	1.281	5.398	6.526	2.744e-05	0.0004532	2.776	<a href=https://www.ncbi.nlm.nih.gov/gene/?term=9930021J03Rik target='_blank'>link<a>
Crybg3	1.255	5.774	6.543	2.676e-05	0.0004453	2.774	<a href=https://www.ncbi.nlm.nih.gov/gene/?term=Crybg3 target='_blank'>link<a>
Dnajc11	-1.41	5.354	-6.467	2.99e-05	0.0004787	2.774	<a href=https://www.ncbi.nlm.nih.gov/gene/?term=Dnajc11 target='_blank'>link<a>
Cox4i1	-1.139	8.871	-6.613	2.413e-05	0.0004219	2.773	<a href=https://www.ncbi.nlm.nih.gov/gene/?term=Cox4i1 target='_blank'>link<a>
C230091D08Rik	1.345	6.202	6.56	2.609e-05	0.0004411	2.773	<a href=https://www.ncbi.nlm.nih.gov/gene/?term=C230091D08Rik target='_blank'>link<a>
Jup	-1.62	6.067	-6.491	2.889e-05	0.000471	2.762	<a href=https://www.ncbi.nlm.nih.gov/gene/?term=Jup target='_blank'>link<a>
Tmem161a	-1.645	5.28	-6.453	3.056e-05	0.0004857	2.76	<a href=https://www.ncbi.nlm.nih.gov/gene/?term=Tmem161a target='_blank'>link<a>
Ing2	1.54	4.764	6.481	2.931e-05	0.000474	2.754	<a href=https://www.ncbi.nlm.nih.gov/gene/?term=Ing2 target='_blank'>link<a>
Mrpl1	1.126	5.813	6.529	2.732e-05	0.0004519	2.753	<a href=https://www.ncbi.nlm.nih.gov/gene/?term=Mrpl1 target='_blank'>link<a>
Evi5	1.377	4.562	6.467	2.99e-05	0.0004787	2.752	<a href=https://www.ncbi.nlm.nih.gov/gene/?term=Evi5 target='_blank'>link<a>
Pvalb	-1.447	12.51	-6.649	2.29e-05	0.0004045	2.747	<a href=https://www.ncbi.nlm.nih.gov/gene/?term=Pvalb target='_blank'>link<a>
Spns1	-3.644	3.101	-6.781	1.894e-05	0.0003697	2.745	<a href=https://www.ncbi.nlm.nih.gov/gene/?term=Spns1 target='_blank'>link<a>
Tceb1	1.265	6.599	6.551	2.645e-05	0.0004434	2.739	<a href=https://www.ncbi.nlm.nih.gov/gene/?term=Tceb1 target='_blank'>link<a>
Plagl1	3.275	0.9592	6.819	1.793e-05	0.000358	2.735	<a href=https://www.ncbi.nlm.nih.gov/gene/?term=Plagl1 target='_blank'>link<a>
Xpa	2.328	3.455	6.421	3.203e-05	0.0004977	2.732	<a href=https://www.ncbi.nlm.nih.gov/gene/?term=Xpa target='_blank'>link<a>
Lrrc38	-2.325	4.925	-6.42	3.205e-05	0.0004977	2.731	<a href=https://www.ncbi.nlm.nih.gov/gene/?term=Lrrc38 target='_blank'>link<a>
Gbe1	1.269	7.329	6.555	2.626e-05	0.0004431	2.715	<a href=https://www.ncbi.nlm.nih.gov/gene/?term=Gbe1 target='_blank'>link<a>
Sarnp	1.425	4.513	6.438	3.122e-05	0.000492	2.713	<a href=https://www.ncbi.nlm.nih.gov/gene/?term=Sarnp target='_blank'>link<a>
Med21	1.546	5.067	6.467	2.992e-05	0.0004787	2.711	<a href=https://www.ncbi.nlm.nih.gov/gene/?term=Med21 target='_blank'>link<a>
Flad1	-2.37	4.611	-6.412	3.247e-05	0.0005018	2.71	<a href=https://www.ncbi.nlm.nih.gov/gene/?term=Flad1 target='_blank'>link<a>
Hnrnph3	1.504	5.5	6.488	2.901e-05	0.0004715	2.709	<a href=https://www.ncbi.nlm.nih.gov/gene/?term=Hnrnph3 target='_blank'>link<a>
Tmod3	1.185	5.262	6.472	2.97e-05	0.0004787	2.707	<a href=https://www.ncbi.nlm.nih.gov/gene/?term=Tmod3 target='_blank'>link<a>
Smim10l1	1.337	8.794	6.575	2.553e-05	0.0004344	2.699	<a href=https://www.ncbi.nlm.nih.gov/gene/?term=Smim10l1 target='_blank'>link<a>
Casp12	1.73	4.868	6.449	3.07e-05	0.0004871	2.696	<a href=https://www.ncbi.nlm.nih.gov/gene/?term=Casp12 target='_blank'>link<a>
Acadsb	1.263	7.769	6.552	2.639e-05	0.0004431	2.695	<a href=https://www.ncbi.nlm.nih.gov/gene/?term=Acadsb target='_blank'>link<a>
Comtd1	2.373	3.386	6.394	3.335e-05	0.0005106	2.694	<a href=https://www.ncbi.nlm.nih.gov/gene/?term=Comtd1 target='_blank'>link<a>
Rusc2	-2.416	4.991	-6.392	3.344e-05	0.000511	2.691	<a href=https://www.ncbi.nlm.nih.gov/gene/?term=Rusc2 target='_blank'>link<a>
Selt	1.545	8.567	6.564	2.594e-05	0.0004391	2.688	<a href=https://www.ncbi.nlm.nih.gov/gene/?term=Selt target='_blank'>link<a>
Mycbp	1.915	4.979	6.449	3.073e-05	0.0004871	2.686	<a href=https://www.ncbi.nlm.nih.gov/gene/?term=Mycbp target='_blank'>link<a>
Faap100	-4.134	3.089	-6.834	1.755e-05	0.0003559	2.684	<a href=https://www.ncbi.nlm.nih.gov/gene/?term=Faap100 target='_blank'>link<a>
Cnot6	1.496	4.847	6.438	3.124e-05	0.000492	2.683	<a href=https://www.ncbi.nlm.nih.gov/gene/?term=Cnot6 target='_blank'>link<a>
Ubr4	-1.108	7.097	-6.501	2.844e-05	0.0004665	2.681	<a href=https://www.ncbi.nlm.nih.gov/gene/?term=Ubr4 target='_blank'>link<a>
Slc6a6	1.757	8.241	6.554	2.632e-05	0.0004431	2.681	<a href=https://www.ncbi.nlm.nih.gov/gene/?term=Slc6a6 target='_blank'>link<a>
Papd4	1.792	3.911	6.393	3.337e-05	0.0005106	2.68	<a href=https://www.ncbi.nlm.nih.gov/gene/?term=Papd4 target='_blank'>link<a>
9330159F19Rik	1.539	7.269	6.529	2.729e-05	0.0004519	2.676	<a href=https://www.ncbi.nlm.nih.gov/gene/?term=9330159F19Rik target='_blank'>link<a>
Acvr1b	-2.403	4.999	-6.379	3.409e-05	0.0005163	2.672	<a href=https://www.ncbi.nlm.nih.gov/gene/?term=Acvr1b target='_blank'>link<a>
Psmd4	-1.467	6.623	-6.46	3.023e-05	0.0004817	2.667	<a href=https://www.ncbi.nlm.nih.gov/gene/?term=Psmd4 target='_blank'>link<a>
Ccdc34	2.541	3.781	6.381	3.397e-05	0.0005152	2.666	<a href=https://www.ncbi.nlm.nih.gov/gene/?term=Ccdc34 target='_blank'>link<a>
Jmjd8	-1.35	5.514	-6.394	3.331e-05	0.0005106	2.654	<a href=https://www.ncbi.nlm.nih.gov/gene/?term=Jmjd8 target='_blank'>link<a>
Ndufa6	1.932	8.379	6.536	2.701e-05	0.0004485	2.649	<a href=https://www.ncbi.nlm.nih.gov/gene/?term=Ndufa6 target='_blank'>link<a>
Fundc2	1.427	8.935	6.542	2.677e-05	0.0004453	2.647	<a href=https://www.ncbi.nlm.nih.gov/gene/?term=Fundc2 target='_blank'>link<a>
Rps15	-1.372	6.849	-6.46	3.022e-05	0.0004817	2.646	<a href=https://www.ncbi.nlm.nih.gov/gene/?term=Rps15 target='_blank'>link<a>
Hspb2	-1.927	5.076	-6.359	3.514e-05	0.0005245	2.64	<a href=https://www.ncbi.nlm.nih.gov/gene/?term=Hspb2 target='_blank'>link<a>
Camk2b	-1.604	7.728	-6.49	2.89e-05	0.000471	2.64	<a href=https://www.ncbi.nlm.nih.gov/gene/?term=Camk2b target='_blank'>link<a>
Nbn	1.3	5.374	6.433	3.146e-05	0.0004949	2.64	<a href=https://www.ncbi.nlm.nih.gov/gene/?term=Nbn target='_blank'>link<a>
Tnpo2	-2.001	4.157	-6.372	3.444e-05	0.0005191	2.639	<a href=https://www.ncbi.nlm.nih.gov/gene/?term=Tnpo2 target='_blank'>link<a>
Tpd52	1.098	5.622	6.443	3.098e-05	0.0004899	2.639	<a href=https://www.ncbi.nlm.nih.gov/gene/?term=Tpd52 target='_blank'>link<a>
Zfhx4	1.345	4.468	6.386	3.374e-05	0.0005136	2.639	<a href=https://www.ncbi.nlm.nih.gov/gene/?term=Zfhx4 target='_blank'>link<a>
Gpd1	-1.437	9.213	-6.528	2.732e-05	0.0004519	2.638	<a href=https://www.ncbi.nlm.nih.gov/gene/?term=Gpd1 target='_blank'>link<a>
Cfap36	2.183	4.212	6.375	3.429e-05	0.0005181	2.634	<a href=https://www.ncbi.nlm.nih.gov/gene/?term=Cfap36 target='_blank'>link<a>
Gatc	1.543	6.601	6.48	2.935e-05	0.000474	2.63	<a href=https://www.ncbi.nlm.nih.gov/gene/?term=Gatc target='_blank'>link<a>
Gkap1	1.721	5.401	6.431	3.155e-05	0.0004951	2.629	<a href=https://www.ncbi.nlm.nih.gov/gene/?term=Gkap1 target='_blank'>link<a>
Ppp2r1a	-1.466	6.418	-6.422	3.197e-05	0.0004977	2.627	<a href=https://www.ncbi.nlm.nih.gov/gene/?term=Ppp2r1a target='_blank'>link<a>
Ccnh	1.579	5.387	6.427	3.172e-05	0.0004968	2.626	<a href=https://www.ncbi.nlm.nih.gov/gene/?term=Ccnh target='_blank'>link<a>
Pick1	-2.501	4.379	-6.362	3.495e-05	0.0005235	2.624	<a href=https://www.ncbi.nlm.nih.gov/gene/?term=Pick1 target='_blank'>link<a>
Prkd3	1.483	4.657	6.383	3.39e-05	0.0005147	2.618	<a href=https://www.ncbi.nlm.nih.gov/gene/?term=Prkd3 target='_blank'>link<a>
Scamp2	-2.135	4.59	-6.342	3.602e-05	0.0005298	2.617	<a href=https://www.ncbi.nlm.nih.gov/gene/?term=Scamp2 target='_blank'>link<a>
Acsl4	1.34	5.676	6.425	3.182e-05	0.0004968	2.604	<a href=https://www.ncbi.nlm.nih.gov/gene/?term=Acsl4 target='_blank'>link<a>
Taf9	1.926	5.438	6.418	3.216e-05	0.0004989	2.604	<a href=https://www.ncbi.nlm.nih.gov/gene/?term=Taf9 target='_blank'>link<a>
Mpst	-2.36	4.467	-6.341	3.609e-05	0.0005303	2.6	<a href=https://www.ncbi.nlm.nih.gov/gene/?term=Mpst target='_blank'>link<a>
Nemf	1.906	6.393	6.455	3.046e-05	0.0004848	2.6	<a href=https://www.ncbi.nlm.nih.gov/gene/?term=Nemf target='_blank'>link<a>
Sec31a	0.9929	6.837	6.462	3.012e-05	0.0004812	2.597	<a href=https://www.ncbi.nlm.nih.gov/gene/?term=Sec31a target='_blank'>link<a>
Gucy1a3	1.555	4.744	6.376	3.425e-05	0.0005181	2.597	<a href=https://www.ncbi.nlm.nih.gov/gene/?term=Gucy1a3 target='_blank'>link<a>
Unc45b	-0.9922	8.108	-6.48	2.936e-05	0.000474	2.596	<a href=https://www.ncbi.nlm.nih.gov/gene/?term=Unc45b target='_blank'>link<a>
Coq10a	-1.249	7.811	-6.467	2.99e-05	0.0004787	2.595	<a href=https://www.ncbi.nlm.nih.gov/gene/?term=Coq10a target='_blank'>link<a>
Atp5j	2.185	9.733	6.515	2.786e-05	0.0004589	2.587	<a href=https://www.ncbi.nlm.nih.gov/gene/?term=Atp5j target='_blank'>link<a>
Usp5	-2.168	5.018	-6.317	3.738e-05	0.0005383	2.583	<a href=https://www.ncbi.nlm.nih.gov/gene/?term=Usp5 target='_blank'>link<a>
Phlda3	-2.104	5.214	-6.32	3.724e-05	0.0005375	2.581	<a href=https://www.ncbi.nlm.nih.gov/gene/?term=Phlda3 target='_blank'>link<a>
Hist1h1c	-2.675	4.677	-6.318	3.736e-05	0.0005383	2.574	<a href=https://www.ncbi.nlm.nih.gov/gene/?term=Hist1h1c target='_blank'>link<a>
Clpx	1.224	6.768	6.445	3.091e-05	0.0004895	2.571	<a href=https://www.ncbi.nlm.nih.gov/gene/?term=Clpx target='_blank'>link<a>
Fam219a	-3.098	3.705	-6.427	3.175e-05	0.0004968	2.567	<a href=https://www.ncbi.nlm.nih.gov/gene/?term=Fam219a target='_blank'>link<a>
Pccb	-1.268	5.923	-6.359	3.511e-05	0.0005245	2.567	<a href=https://www.ncbi.nlm.nih.gov/gene/?term=Pccb target='_blank'>link<a>
Mob4	1.291	6.722	6.438	3.121e-05	0.000492	2.564	<a href=https://www.ncbi.nlm.nih.gov/gene/?term=Mob4 target='_blank'>link<a>
1110059G10Rik	2.215	3.91	6.314	3.755e-05	0.0005395	2.563	<a href=https://www.ncbi.nlm.nih.gov/gene/?term=1110059G10Rik target='_blank'>link<a>
Lrrc2	1.536	8.778	6.485	2.913e-05	0.0004728	2.563	<a href=https://www.ncbi.nlm.nih.gov/gene/?term=Lrrc2 target='_blank'>link<a>
Cacnb1	-1.283	7.291	-6.426	3.181e-05	0.0004968	2.56	<a href=https://www.ncbi.nlm.nih.gov/gene/?term=Cacnb1 target='_blank'>link<a>
Fcgrt	-2.493	4.519	-6.309	3.786e-05	0.0005423	2.56	<a href=https://www.ncbi.nlm.nih.gov/gene/?term=Fcgrt target='_blank'>link<a>
Sar1b	1.602	9.727	6.497	2.864e-05	0.0004679	2.56	<a href=https://www.ncbi.nlm.nih.gov/gene/?term=Sar1b target='_blank'>link<a>
Sidt2	-1.301	5.799	-6.346	3.582e-05	0.0005293	2.556	<a href=https://www.ncbi.nlm.nih.gov/gene/?term=Sidt2 target='_blank'>link<a>
Atg10	1.591	4.411	6.327	3.684e-05	0.0005357	2.551	<a href=https://www.ncbi.nlm.nih.gov/gene/?term=Atg10 target='_blank'>link<a>
Amigo1	-2.046	4.658	-6.293	3.878e-05	0.0005488	2.549	<a href=https://www.ncbi.nlm.nih.gov/gene/?term=Amigo1 target='_blank'>link<a>
Trnt1	1.299	5.97	6.4	3.304e-05	0.000508	2.547	<a href=https://www.ncbi.nlm.nih.gov/gene/?term=Trnt1 target='_blank'>link<a>
Crat	-1.018	9.22	-6.471	2.975e-05	0.0004787	2.547	<a href=https://www.ncbi.nlm.nih.gov/gene/?term=Crat target='_blank'>link<a>
Med25	-2.092	5.431	-6.301	3.832e-05	0.0005452	2.546	<a href=https://www.ncbi.nlm.nih.gov/gene/?term=Med25 target='_blank'>link<a>
C1galt1c1	1.482	4.018	6.301	3.828e-05	0.0005452	2.543	<a href=https://www.ncbi.nlm.nih.gov/gene/?term=C1galt1c1 target='_blank'>link<a>
Gtf2a2	1.968	5.919	6.396	3.321e-05	0.00051	2.538	<a href=https://www.ncbi.nlm.nih.gov/gene/?term=Gtf2a2 target='_blank'>link<a>
Tex9	2.229	2.592	6.305	3.808e-05	0.0005441	2.536	<a href=https://www.ncbi.nlm.nih.gov/gene/?term=Tex9 target='_blank'>link<a>
Plxdc2	1.762	4.797	6.338	3.626e-05	0.0005318	2.536	<a href=https://www.ncbi.nlm.nih.gov/gene/?term=Plxdc2 target='_blank'>link<a>
Kdelr1	-1.747	5.135	-6.289	3.901e-05	0.0005507	2.532	<a href=https://www.ncbi.nlm.nih.gov/gene/?term=Kdelr1 target='_blank'>link<a>
Plscr4	2.301	3.281	6.273	3.995e-05	0.0005594	2.522	<a href=https://www.ncbi.nlm.nih.gov/gene/?term=Plscr4 target='_blank'>link<a>
Oxr1	1.058	6.95	6.415	3.23e-05	0.0004998	2.52	<a href=https://www.ncbi.nlm.nih.gov/gene/?term=Oxr1 target='_blank'>link<a>
Zfp292	1.325	4.328	6.298	3.848e-05	0.0005452	2.519	<a href=https://www.ncbi.nlm.nih.gov/gene/?term=Zfp292 target='_blank'>link<a>
Inppl1	-1.532	6.855	-6.373	3.438e-05	0.0005188	2.519	<a href=https://www.ncbi.nlm.nih.gov/gene/?term=Inppl1 target='_blank'>link<a>
Zfp708	2.118	3.261	6.268	4.027e-05	0.000562	2.514	<a href=https://www.ncbi.nlm.nih.gov/gene/?term=Zfp708 target='_blank'>link<a>
Slc4a7	1.704	4.038	6.284	3.93e-05	0.0005528	2.512	<a href=https://www.ncbi.nlm.nih.gov/gene/?term=Slc4a7 target='_blank'>link<a>
Atp2b1	1.448	7.097	6.416	3.228e-05	0.0004998	2.512	<a href=https://www.ncbi.nlm.nih.gov/gene/?term=Atp2b1 target='_blank'>link<a>
Hr	-1.825	6.106	-6.316	3.743e-05	0.0005384	2.511	<a href=https://www.ncbi.nlm.nih.gov/gene/?term=Hr target='_blank'>link<a>
Cd99l2	-1.708	6.461	-6.343	3.599e-05	0.0005298	2.509	<a href=https://www.ncbi.nlm.nih.gov/gene/?term=Cd99l2 target='_blank'>link<a>
Ccdc146	1.878	3.79	6.271	4.009e-05	0.0005606	2.506	<a href=https://www.ncbi.nlm.nih.gov/gene/?term=Ccdc146 target='_blank'>link<a>
Timm21	1.425	4.965	6.324	3.702e-05	0.0005357	2.506	<a href=https://www.ncbi.nlm.nih.gov/gene/?term=Timm21 target='_blank'>link<a>
Thoc1	1.24	5.514	6.349	3.563e-05	0.0005279	2.504	<a href=https://www.ncbi.nlm.nih.gov/gene/?term=Thoc1 target='_blank'>link<a>
Hist1h2bc	2.789	6.294	6.389	3.358e-05	0.0005118	2.503	<a href=https://www.ncbi.nlm.nih.gov/gene/?term=Hist1h2bc target='_blank'>link<a>
Ndufb2	1.197	7.187	6.408	3.264e-05	0.0005025	2.498	<a href=https://www.ncbi.nlm.nih.gov/gene/?term=Ndufb2 target='_blank'>link<a>
AI464131	-1.295	7.395	-6.384	3.383e-05	0.0005144	2.49	<a href=https://www.ncbi.nlm.nih.gov/gene/?term=AI464131 target='_blank'>link<a>
Wbscr17	-3.526	2.923	-6.602	2.454e-05	0.0004242	2.483	<a href=https://www.ncbi.nlm.nih.gov/gene/?term=Wbscr17 target='_blank'>link<a>
Msl2	1.325	6.098	6.363	3.491e-05	0.0005235	2.483	<a href=https://www.ncbi.nlm.nih.gov/gene/?term=Msl2 target='_blank'>link<a>
Ecm2	1.968	5.269	6.326	3.689e-05	0.0005357	2.478	<a href=https://www.ncbi.nlm.nih.gov/gene/?term=Ecm2 target='_blank'>link<a>
Llph	1.636	5.414	6.33	3.669e-05	0.0005357	2.477	<a href=https://www.ncbi.nlm.nih.gov/gene/?term=Llph target='_blank'>link<a>
Atp5o	-0.926	8.494	-6.41	3.254e-05	0.0005022	2.475	<a href=https://www.ncbi.nlm.nih.gov/gene/?term=Atp5o target='_blank'>link<a>
Nfe2l1	-1.42	9.174	-6.421	3.203e-05	0.0004977	2.475	<a href=https://www.ncbi.nlm.nih.gov/gene/?term=Nfe2l1 target='_blank'>link<a>
Rtfdc1	-2.015	4.736	-6.24	4.2e-05	0.0005778	2.474	<a href=https://www.ncbi.nlm.nih.gov/gene/?term=Rtfdc1 target='_blank'>link<a>
Tesk1	-1.702	5.321	-6.255	4.105e-05	0.000569	2.473	<a href=https://www.ncbi.nlm.nih.gov/gene/?term=Tesk1 target='_blank'>link<a>
Tjp1	1.339	5.857	6.344	3.59e-05	0.0005293	2.47	<a href=https://www.ncbi.nlm.nih.gov/gene/?term=Tjp1 target='_blank'>link<a>
Ythdc1	1.211	5.893	6.345	3.587e-05	0.0005293	2.469	<a href=https://www.ncbi.nlm.nih.gov/gene/?term=Ythdc1 target='_blank'>link<a>
Qser1	1.331	8.099	6.408	3.262e-05	0.0005025	2.466	<a href=https://www.ncbi.nlm.nih.gov/gene/?term=Qser1 target='_blank'>link<a>
Abcb8	-3.252	4.151	-6.305	3.81e-05	0.0005441	2.465	<a href=https://www.ncbi.nlm.nih.gov/gene/?term=Abcb8 target='_blank'>link<a>
Foxj3	1.086	6.191	6.353	3.545e-05	0.0005266	2.464	<a href=https://www.ncbi.nlm.nih.gov/gene/?term=Foxj3 target='_blank'>link<a>
Smc1a	1.159	5.671	6.328	3.676e-05	0.0005357	2.461	<a href=https://www.ncbi.nlm.nih.gov/gene/?term=Smc1a target='_blank'>link<a>
Otub1	-1.538	5.094	-6.239	4.207e-05	0.000578	2.455	<a href=https://www.ncbi.nlm.nih.gov/gene/?term=Otub1 target='_blank'>link<a>
Fbxo22	1.508	5.78	6.331	3.659e-05	0.000535	2.453	<a href=https://www.ncbi.nlm.nih.gov/gene/?term=Fbxo22 target='_blank'>link<a>
Mrpl32	1.525	5.651	6.324	3.698e-05	0.0005357	2.452	<a href=https://www.ncbi.nlm.nih.gov/gene/?term=Mrpl32 target='_blank'>link<a>
Mzt1	1.356	6.883	6.37	3.456e-05	0.0005191	2.451	<a href=https://www.ncbi.nlm.nih.gov/gene/?term=Mzt1 target='_blank'>link<a>
Tmem52	-1.695	5.196	-6.237	4.218e-05	0.0005787	2.451	<a href=https://www.ncbi.nlm.nih.gov/gene/?term=Tmem52 target='_blank'>link<a>
Stat3	-1.694	5.374	-6.243	4.179e-05	0.000576	2.449	<a href=https://www.ncbi.nlm.nih.gov/gene/?term=Stat3 target='_blank'>link<a>
Ubxn8	1.897	4.065	6.239	4.202e-05	0.0005778	2.446	<a href=https://www.ncbi.nlm.nih.gov/gene/?term=Ubxn8 target='_blank'>link<a>
Sim1	1.845	4.762	6.277	3.969e-05	0.000557	2.446	<a href=https://www.ncbi.nlm.nih.gov/gene/?term=Sim1 target='_blank'>link<a>
Thra	-2.055	5.203	-6.225	4.295e-05	0.000586	2.441	<a href=https://www.ncbi.nlm.nih.gov/gene/?term=Thra target='_blank'>link<a>
C1d	1.13	5.365	6.298	3.849e-05	0.0005452	2.439	<a href=https://www.ncbi.nlm.nih.gov/gene/?term=C1d target='_blank'>link<a>
Snw1	1.204	6.461	6.345	3.584e-05	0.0005293	2.436	<a href=https://www.ncbi.nlm.nih.gov/gene/?term=Snw1 target='_blank'>link<a>
Itga7	-2.802	5.583	-6.221	4.323e-05	0.0005885	2.435	<a href=https://www.ncbi.nlm.nih.gov/gene/?term=Itga7 target='_blank'>link<a>
Ctsa	-1.262	6.153	-6.284	3.927e-05	0.0005528	2.432	<a href=https://www.ncbi.nlm.nih.gov/gene/?term=Ctsa target='_blank'>link<a>
Tmem255a	2.178	2.549	6.214	4.364e-05	0.0005914	2.404	<a href=https://www.ncbi.nlm.nih.gov/gene/?term=Tmem255a target='_blank'>link<a>
Cox20	2.538	6.554	6.327	3.686e-05	0.0005357	2.395	<a href=https://www.ncbi.nlm.nih.gov/gene/?term=Cox20 target='_blank'>link<a>
Arl2	-1.69	4.679	-6.186	4.559e-05	0.0006111	2.395	<a href=https://www.ncbi.nlm.nih.gov/gene/?term=Arl2 target='_blank'>link<a>
Acyp2	3.577	8.453	6.371	3.451e-05	0.0005191	2.393	<a href=https://www.ncbi.nlm.nih.gov/gene/?term=Acyp2 target='_blank'>link<a>
Ubac1	-1.021	7.554	-6.326	3.69e-05	0.0005357	2.387	<a href=https://www.ncbi.nlm.nih.gov/gene/?term=Ubac1 target='_blank'>link<a>
Tmed7	1.376	6.154	6.302	3.822e-05	0.0005452	2.386	<a href=https://www.ncbi.nlm.nih.gov/gene/?term=Tmed7 target='_blank'>link<a>
Mia3	0.9806	8.049	6.353	3.542e-05	0.0005266	2.385	<a href=https://www.ncbi.nlm.nih.gov/gene/?term=Mia3 target='_blank'>link<a>
Golga2	-1.582	5.736	-6.219	4.335e-05	0.0005895	2.384	<a href=https://www.ncbi.nlm.nih.gov/gene/?term=Golga2 target='_blank'>link<a>
Apc	1.069	5.947	6.289	3.899e-05	0.0005507	2.383	<a href=https://www.ncbi.nlm.nih.gov/gene/?term=Apc target='_blank'>link<a>
Taco1	-1.95	4.708	-6.176	4.626e-05	0.0006151	2.382	<a href=https://www.ncbi.nlm.nih.gov/gene/?term=Taco1 target='_blank'>link<a>
Ccar2	-3.418	3.175	-6.431	3.153e-05	0.0004951	2.381	<a href=https://www.ncbi.nlm.nih.gov/gene/?term=Ccar2 target='_blank'>link<a>
Rab2a	1.13	8.123	6.352	3.55e-05	0.0005266	2.38	<a href=https://www.ncbi.nlm.nih.gov/gene/?term=Rab2a target='_blank'>link<a>
Pum2	0.907	7.378	6.334	3.645e-05	0.0005337	2.379	<a href=https://www.ncbi.nlm.nih.gov/gene/?term=Pum2 target='_blank'>link<a>
Ttc30b	1.837	3.118	6.173	4.649e-05	0.0006151	2.376	<a href=https://www.ncbi.nlm.nih.gov/gene/?term=Ttc30b target='_blank'>link<a>
Slc25a3	1.307	10.91	6.389	3.358e-05	0.0005118	2.373	<a href=https://www.ncbi.nlm.nih.gov/gene/?term=Slc25a3 target='_blank'>link<a>
Acadm	1.224	9.439	6.37	3.457e-05	0.0005191	2.372	<a href=https://www.ncbi.nlm.nih.gov/gene/?term=Acadm target='_blank'>link<a>
Atp5s	1.857	5.073	6.245	4.169e-05	0.0005752	2.372	<a href=https://www.ncbi.nlm.nih.gov/gene/?term=Atp5s target='_blank'>link<a>
Slc25a40	1.471	3.721	6.175	4.635e-05	0.0006151	2.371	<a href=https://www.ncbi.nlm.nih.gov/gene/?term=Slc25a40 target='_blank'>link<a>
Tnxb	-2.437	4.619	-6.17	4.667e-05	0.0006155	2.368	<a href=https://www.ncbi.nlm.nih.gov/gene/?term=Tnxb target='_blank'>link<a>
E2f5	2.718	3.242	6.166	4.695e-05	0.0006179	2.368	<a href=https://www.ncbi.nlm.nih.gov/gene/?term=E2f5 target='_blank'>link<a>
Acot13	1.642	7.189	6.324	3.703e-05	0.0005357	2.366	<a href=https://www.ncbi.nlm.nih.gov/gene/?term=Acot13 target='_blank'>link<a>
Ap3m1	1.343	5.942	6.277	3.968e-05	0.000557	2.362	<a href=https://www.ncbi.nlm.nih.gov/gene/?term=Ap3m1 target='_blank'>link<a>
Ids	1.366	6.19	6.287	3.909e-05	0.0005511	2.361	<a href=https://www.ncbi.nlm.nih.gov/gene/?term=Ids target='_blank'>link<a>
Pde4a	-1.393	6.829	-6.27	4.012e-05	0.0005606	2.359	<a href=https://www.ncbi.nlm.nih.gov/gene/?term=Pde4a target='_blank'>link<a>
Naa50	0.8822	9.313	6.356	3.529e-05	0.0005261	2.355	<a href=https://www.ncbi.nlm.nih.gov/gene/?term=Naa50 target='_blank'>link<a>
Zdhhc21	1.365	5.047	6.228	4.274e-05	0.0005845	2.354	<a href=https://www.ncbi.nlm.nih.gov/gene/?term=Zdhhc21 target='_blank'>link<a>
Znrd1as	1.981	4.515	6.202	4.449e-05	0.0005997	2.353	<a href=https://www.ncbi.nlm.nih.gov/gene/?term=Znrd1as target='_blank'>link<a>
Sos2	1.008	7.234	6.312	3.769e-05	0.0005408	2.35	<a href=https://www.ncbi.nlm.nih.gov/gene/?term=Sos2 target='_blank'>link<a>
Ksr1	-1.662	6.59	-6.245	4.168e-05	0.0005752	2.349	<a href=https://www.ncbi.nlm.nih.gov/gene/?term=Ksr1 target='_blank'>link<a>
Cox6c	1.79	9.472	6.352	3.55e-05	0.0005266	2.343	<a href=https://www.ncbi.nlm.nih.gov/gene/?term=Cox6c target='_blank'>link<a>
Mllt3	1.194	7.816	6.321	3.719e-05	0.0005374	2.341	<a href=https://www.ncbi.nlm.nih.gov/gene/?term=Mllt3 target='_blank'>link<a>
Eng	-1.601	5.454	-6.176	4.625e-05	0.0006151	2.34	<a href=https://www.ncbi.nlm.nih.gov/gene/?term=Eng target='_blank'>link<a>
Ube3a	1.317	5.295	6.227	4.282e-05	0.0005849	2.334	<a href=https://www.ncbi.nlm.nih.gov/gene/?term=Ube3a target='_blank'>link<a>
Ppp3ca	1.616	9.165	6.337	3.628e-05	0.0005318	2.327	<a href=https://www.ncbi.nlm.nih.gov/gene/?term=Ppp3ca target='_blank'>link<a>
Pfdn4	2.083	3.842	6.149	4.816e-05	0.000628	2.324	<a href=https://www.ncbi.nlm.nih.gov/gene/?term=Pfdn4 target='_blank'>link<a>
Ppm1j	-2.848	4.678	-6.144	4.856e-05	0.0006298	2.32	<a href=https://www.ncbi.nlm.nih.gov/gene/?term=Ppm1j target='_blank'>link<a>
Ift20	1.345	4.241	6.157	4.758e-05	0.0006246	2.317	<a href=https://www.ncbi.nlm.nih.gov/gene/?term=Ift20 target='_blank'>link<a>
Mllt6	-1.488	5.96	-6.186	4.553e-05	0.000611	2.309	<a href=https://www.ncbi.nlm.nih.gov/gene/?term=Mllt6 target='_blank'>link<a>
Btbd1	0.8637	8.452	6.308	3.788e-05	0.0005423	2.305	<a href=https://www.ncbi.nlm.nih.gov/gene/?term=Btbd1 target='_blank'>link<a>
Abca1	1.709	4.369	6.157	4.761e-05	0.0006246	2.302	<a href=https://www.ncbi.nlm.nih.gov/gene/?term=Abca1 target='_blank'>link<a>
Wfdc1	-1.427	5.39	-6.149	4.816e-05	0.000628	2.301	<a href=https://www.ncbi.nlm.nih.gov/gene/?term=Wfdc1 target='_blank'>link<a>
Cat	2.255	7.902	6.299	3.839e-05	0.0005452	2.301	<a href=https://www.ncbi.nlm.nih.gov/gene/?term=Cat target='_blank'>link<a>
Ankrd17	1.201	6.425	6.255	4.105e-05	0.000569	2.3	<a href=https://www.ncbi.nlm.nih.gov/gene/?term=Ankrd17 target='_blank'>link<a>
Nudcd3	-1.299	6.68	-6.221	4.318e-05	0.0005885	2.294	<a href=https://www.ncbi.nlm.nih.gov/gene/?term=Nudcd3 target='_blank'>link<a>
Zbtb10	1.669	4.142	6.137	4.906e-05	0.0006333	2.289	<a href=https://www.ncbi.nlm.nih.gov/gene/?term=Zbtb10 target='_blank'>link<a>
Yy2	1.742	3.071	6.113	5.092e-05	0.0006445	2.289	<a href=https://www.ncbi.nlm.nih.gov/gene/?term=Yy2 target='_blank'>link<a>
Cnot6l	1.33	4.989	6.175	4.632e-05	0.0006151	2.279	<a href=https://www.ncbi.nlm.nih.gov/gene/?term=Cnot6l target='_blank'>link<a>
Rora	1.428	7.206	6.265	4.04e-05	0.0005626	2.277	<a href=https://www.ncbi.nlm.nih.gov/gene/?term=Rora target='_blank'>link<a>
Zcrb1	2.039	7.629	6.276	3.977e-05	0.0005576	2.275	<a href=https://www.ncbi.nlm.nih.gov/gene/?term=Zcrb1 target='_blank'>link<a>
Icmt	-1.79	4.719	-6.103	5.168e-05	0.0006501	2.274	<a href=https://www.ncbi.nlm.nih.gov/gene/?term=Icmt target='_blank'>link<a>
Zranb2	1.504	7.243	6.264	4.05e-05	0.0005633	2.272	<a href=https://www.ncbi.nlm.nih.gov/gene/?term=Zranb2 target='_blank'>link<a>
Nol8	1.535	4.968	6.171	4.659e-05	0.0006155	2.272	<a href=https://www.ncbi.nlm.nih.gov/gene/?term=Nol8 target='_blank'>link<a>
Cd2ap	1.965	5.691	6.211	4.386e-05	0.0005938	2.271	<a href=https://www.ncbi.nlm.nih.gov/gene/?term=Cd2ap target='_blank'>link<a>
Capn15	-4.908	0.5651	-7.11	1.188e-05	0.0002851	2.27	<a href=https://www.ncbi.nlm.nih.gov/gene/?term=Capn15 target='_blank'>link<a>
Fyttd1	1.029	7.241	6.26	4.074e-05	0.000566	2.27	<a href=https://www.ncbi.nlm.nih.gov/gene/?term=Fyttd1 target='_blank'>link<a>
Plxnd1	-2.125	5.416	-6.111	5.109e-05	0.0006455	2.262	<a href=https://www.ncbi.nlm.nih.gov/gene/?term=Plxnd1 target='_blank'>link<a>
Npepl1	-1.672	6.278	-6.168	4.68e-05	0.0006165	2.26	<a href=https://www.ncbi.nlm.nih.gov/gene/?term=Npepl1 target='_blank'>link<a>
Zfp229	1.886	3.228	6.09	5.271e-05	0.000659	2.257	<a href=https://www.ncbi.nlm.nih.gov/gene/?term=Zfp229 target='_blank'>link<a>
Gadd45gip1	-1.343	5.38	-6.122	5.017e-05	0.000641	2.256	<a href=https://www.ncbi.nlm.nih.gov/gene/?term=Gadd45gip1 target='_blank'>link<a>
Cdc40	1.547	4.168	6.114	5.08e-05	0.0006443	2.252	<a href=https://www.ncbi.nlm.nih.gov/gene/?term=Cdc40 target='_blank'>link<a>
Tsg101	0.9951	6.34	6.216	4.352e-05	0.0005906	2.247	<a href=https://www.ncbi.nlm.nih.gov/gene/?term=Tsg101 target='_blank'>link<a>
Cdip1	-1.023	6.881	-6.205	4.424e-05	0.0005983	2.243	<a href=https://www.ncbi.nlm.nih.gov/gene/?term=Cdip1 target='_blank'>link<a>
Snx3	1.4	7.703	6.253	4.119e-05	0.0005703	2.239	<a href=https://www.ncbi.nlm.nih.gov/gene/?term=Snx3 target='_blank'>link<a>
Nexn	2.231	10.96	6.299	3.842e-05	0.0005452	2.23	<a href=https://www.ncbi.nlm.nih.gov/gene/?term=Nexn target='_blank'>link<a>
Tubgcp6	-2.317	3.645	-6.126	4.99e-05	0.0006389	2.23	<a href=https://www.ncbi.nlm.nih.gov/gene/?term=Tubgcp6 target='_blank'>link<a>
Ppt2	-2.218	4.15	-6.084	5.321e-05	0.0006625	2.228	<a href=https://www.ncbi.nlm.nih.gov/gene/?term=Ppt2 target='_blank'>link<a>
Ptp4a1	1.705	3.38	6.068	5.456e-05	0.0006758	2.223	<a href=https://www.ncbi.nlm.nih.gov/gene/?term=Ptp4a1 target='_blank'>link<a>
Eepd1	-1.645	6.421	-6.149	4.821e-05	0.000628	2.217	<a href=https://www.ncbi.nlm.nih.gov/gene/?term=Eepd1 target='_blank'>link<a>
Ccdc66	1.445	4.919	6.129	4.971e-05	0.000637	2.214	<a href=https://www.ncbi.nlm.nih.gov/gene/?term=Ccdc66 target='_blank'>link<a>
Ppp1r14b	-2.235	4.245	-6.066	5.471e-05	0.0006771	2.208	<a href=https://www.ncbi.nlm.nih.gov/gene/?term=Ppp1r14b target='_blank'>link<a>
Wasl	1.897	6.039	6.184	4.568e-05	0.0006117	2.206	<a href=https://www.ncbi.nlm.nih.gov/gene/?term=Wasl target='_blank'>link<a>
Esrra	-2.575	5.329	-6.059	5.533e-05	0.0006805	2.199	<a href=https://www.ncbi.nlm.nih.gov/gene/?term=Esrra target='_blank'>link<a>
Otud6b	1.136	7.352	6.218	4.341e-05	0.0005897	2.199	<a href=https://www.ncbi.nlm.nih.gov/gene/?term=Otud6b target='_blank'>link<a>
Dlat	1.122	8.961	6.248	4.145e-05	0.0005732	2.197	<a href=https://www.ncbi.nlm.nih.gov/gene/?term=Dlat target='_blank'>link<a>
Dvl1	-1.906	6.516	-6.132	4.945e-05	0.0006357	2.196	<a href=https://www.ncbi.nlm.nih.gov/gene/?term=Dvl1 target='_blank'>link<a>
Aqp4	1.387	6.147	6.176	4.622e-05	0.0006151	2.192	<a href=https://www.ncbi.nlm.nih.gov/gene/?term=Aqp4 target='_blank'>link<a>
Ppp6r2	-1.429	5.907	-6.108	5.129e-05	0.0006472	2.191	<a href=https://www.ncbi.nlm.nih.gov/gene/?term=Ppp6r2 target='_blank'>link<a>
Tmem37	-2.455	4.972	-6.044	5.656e-05	0.0006888	2.188	<a href=https://www.ncbi.nlm.nih.gov/gene/?term=Tmem37 target='_blank'>link<a>
Creld1	-2.57	3.916	-6.082	5.337e-05	0.0006638	2.187	<a href=https://www.ncbi.nlm.nih.gov/gene/?term=Creld1 target='_blank'>link<a>
Cdh4	-3.886	3.722	-6.187	4.548e-05	0.000611	2.185	<a href=https://www.ncbi.nlm.nih.gov/gene/?term=Cdh4 target='_blank'>link<a>
Ube2r2	1.093	8.602	6.234	4.234e-05	0.0005803	2.184	<a href=https://www.ncbi.nlm.nih.gov/gene/?term=Ube2r2 target='_blank'>link<a>
Rwdd1	1.048	7.125	6.2	4.457e-05	0.0006001	2.182	<a href=https://www.ncbi.nlm.nih.gov/gene/?term=Rwdd1 target='_blank'>link<a>
Sdhaf4	1.707	4.078	6.061	5.511e-05	0.0006793	2.178	<a href=https://www.ncbi.nlm.nih.gov/gene/?term=Sdhaf4 target='_blank'>link<a>
[truncated: 11,302 more rows]

## Sheet: Common DEGs
	logFC (C2KO Young TA)	AveExpr	t	P.Value	adj.P.Val	B			logFC (C2KO Old TA)	AveExpr	t	P.Value	adj.P.Val	B
[truncated: 108 more rows]

[truncated: 3 more sheets: C2KO Old Up, C2KO Young and Old Up, C2KO Young down C2KO Old Up]
